# Supplementary material for: Microarray profiling of long non-coding RNA (lncRNA) associated with hypertrophic cardiomyopathy
Source: BMC Cardiovasc Disord. 2015 Jul 4;15:62. doi: 10.1186/s12872-015-0056-7 (PMC4490660; doi:10.1186/s12872-015-0056-7)
Supplement: Additional file 1: — Dysregulated lncRNAs between controls and HCM patients. [file 12872_2015_56_MOESM1_ESM.xls]

## Sheet: lncRNA
# Fold Change cut-off: 2.0 , p<0.05
# Condition pairs: Controls vs HCM patients
# Column A: ProbeName, it represents probe name.
# Column B: FDR, corrected p-value calcualted by Multiple Testing Correction.
# Column C: P-value calculated from Paired T -Test.
# Column D: Fold change, the absolute ratio (no log scale) of intensities between two conditions.
# Column E: it depicts which group has greater or lower intensity values vs other group.
# Column F: geometric mean of intensity of each probe in controls
# Column G: geometric mean of intensity of each probe in HCM patients
# Column H~O: Annotations to each probe, including database_ID/chromosome_location, lncRNA_strand, start and end position, length, gene symbol, lncRNA class DATABASE source.
ProbeName	FDR	P-value	FC (abs)	Regulation	Mean signal intensities in Controls	Mean signal intensities in HCM patients	lncRNA ID	Chrosome	Strand	Start	End	Length	exoncount	gene	class	database
p24909	9.57171e-15	2.16368e-16	0.131986	down	1770.91	233.735	XR_110349.1	12	-	49626572	49658539	31967	2	LOC100293962	Divergent	RefSeq
p15332	1.92313e-07	7.61231e-08	0.14247	down	407.632	58.0752	ENST00000450016.1	7	+	44888657	44889164	507	2	ENSG00000234183.1	Divergent	ENSEMBL
p1043	0.000213941	0.000137563	0.150526	down	396.554	59.6919	ENST00000443565.1	1	+	81106968	81112473	5505	3	ENSG00000234184.1	Intergenic	ENSEMBL
p33884	6.16867e-22	3.44586e-26	0.15121	down	21597.9	3265.82	HIT000075931	5	-	172083325	172083570	245	1	HIX0032292	Intronic	H-InvDB
p19143	8.21495e-09	2.40154e-09	0.157249	down	126.982	19.9679	TCONS_00022136	13	+	20530916	20532202	1286	2	XLOC_010292	Divergent	HumanLincRNACatalog
p15416	4.56384e-16	4.13002e-18	0.172636	down	11092.8	1915.01	ENST00000376482.3	7	+	99728586	99738062	9476	2	ENSG00000235077.1	Intergenic	ENSEMBL
p27110	0.529378	0.503148	0.190617	down	68.432	13.0443	uc.324-	11	-	30557520	30557745	225	1	uc.324-	Antisense	UCR
p23957	2.03735e-16	1.42639e-18	0.193752	down	303.327	58.77	TCONS_00014990	8	-	41998257	41998755	498	2	XLOC_007069	Intergenic	HumanLincRNACatalog
p23798	6.10502e-14	2.28871e-15	0.196119	down	183.735	36.0339	TCONS_00014155	7	+	65959182	65960476	1294	2	XLOC_006133	Intergenic	HumanLincRNACatalog
p12387	3.96585e-09	1.06979e-09	0.198087	down	146.358	28.9916	ENST00000563833.1	4	-	103421997	103422476	479	1	ENSG00000260651.1	Divergent	ENSEMBL
p15418	0.000858758	0.000594838	0.203299	down	84.3826	17.1549	ENST00000475250.1	7	+	100033826	100036127	2301	2	ENSG00000240211.1	Antisense	ENSEMBL
p23107	4.03767e-05	2.35464e-05	0.205559	down	115.242	23.689	TCONS_00010832	5	+	172203496	172204830	1334	2	XLOC_004635	Intergenic	HumanLincRNACatalog
p22048	1.22752e-11	1.45049e-12	0.206368	down	1526.48	315.016	TCONS_00006010	3	+	47205720	47211101	5381	2	XLOC_002636	Divergent	HumanLincRNACatalog
p167	1.30156e-06	5.99775e-07	0.215087	down	164.552	35.3929	ENST00000424948.1	1	-	43820354	43824329	3975	3	ENSG00000234694.1	Divergent	ENSEMBL
p5848	1.42944e-16	8.96978e-19	0.216793	down	684.682	148.435	ENST00000570843.1	16	-	3206736	3207484	748	1	ENSG00000261889.1	Intergenic	ENSEMBL
p14360	0.00367784	0.00273881	0.217606	down	67.5732	14.7043	ENST00000367477.3	6	-	147164249	147525750	361501	11	ENSG00000233452.1	Antisense	ENSEMBL
p33346	4.5933e-09	1.26215e-09	0.222221	down	115.049	25.5663	ENST00000507727.1	1	-	95448744	95492759	44015	3	ENSG00000250094.1	Antisense	ENSEMBL
p3160	4.1112e-08	1.41306e-08	0.226247	down	238.776	54.0224	ENST00000549023.1	12	-	49627351	49658539	31188	2	ENSG00000258101.1	Divergent	ENSEMBL
p8503	4.03587e-10	8.19723e-11	0.226734	down	141.242	32.0245	ENST00000592720.1	19	+	1875014	1875991	977	2	ENSG00000267232.1	Divergent	ENSEMBL
p56	1.52746e-11	1.87146e-12	0.231268	down	167.534	38.7451	ENST00000442889.1	1	-	6843951	6844903	952	3	ENSG00000237436.1	Divergent	ENSEMBL
p19857	0.000325861	0.000214526	0.236308	down	51.1987	12.0986	TCONS_00024567	16	-	4295339	4303751	8412	4	XLOC_011867	Intergenic	HumanLincRNACatalog
p6428	5.46185e-13	3.5097e-14	0.238075	down	216.813	51.6177	ENST00000557953.1	16	+	54273604	54274566	962	2	ENSG00000259759.1	Intergenic	ENSEMBL
p128	2.35462e-09	5.9864e-10	0.239519	down	129.733	31.0735	ENST00000461832.1	1	-	28906870	28908369	1499	3	ENSG00000197989.8	Intergenic	ENSEMBL
p33455	2.72841e-15	4.29291e-17	0.241871	down	1815.23	439.05	ENST00000575471.1	16	+	31923174	31928172	4998	1	ENSG00000262657.1	Antisense	ENSEMBL
p9645	0.350009	0.324396	0.242459	down	74.1029	17.967	ENST00000419713.1	2	+	7561401	7590385	28984	6	ENSG00000229727.2	Intergenic	ENSEMBL
p9756	6.2712e-05	3.74987e-05	0.243647	down	130.003	31.6748	ENST00000445520.1	2	+	39664571	39701899	37328	4	ENSG00000231312.2	Divergent	ENSEMBL
p1339	5.53585e-14	2.0121e-15	0.244612	down	531.703	130.061	ENST00000433008.1	1	+	203256897	203257662	765	3	ENSG00000231507.1	Intergenic	ENSEMBL
p8133	0.0224636	0.0182316	0.247428	down	89.1542	22.0592	ENST00000585980.1	19	-	3121113	3122126	1013	3	ENSG00000267688.1	Antisense	ENSEMBL
p26545	0.105445	0.0919643	0.24908	down	971.68	242.026	uc011fnr.2	HSCHR6_MHC_COX_CTG1	+	4060827	4061800	973	2	HLA-DQA1	Intergenic	UCSC
p542	9.09016e-16	1.04096e-17	0.249203	down	9159.71	2282.63	ENST00000416952.1	1	-	173834305	173837126	2821	6	ENSG00000234741.2	Divergent	ENSEMBL
p3225	5.38772e-19	5.21667e-22	0.251159	down	872.222	219.067	ENST00000547492.1	12	-	58325351	58329842	4491	2	ENSG00000257698.1	Intergenic	ENSEMBL
p13618	1.21534e-06	5.57238e-07	0.251868	down	75.5309	19.0238	ENST00000505844.1	5	+	17436845	17441787	4942	2	ENSG00000248455.1	Intergenic	ENSEMBL
p11849	3.5858e-05	2.07576e-05	0.25291	down	353.871	89.4973	ENST00000464420.1	3	+	67705120	67797534	92414	4	ENSG00000241316.2	Divergent	ENSEMBL
p29378	4.54322e-17	2.04722e-19	0.257151	down	5744.71	1477.26	ENST00000509938.1	4	-	113567878	113569855	1977	3	ENSG00000249532.1	Antisense	ENSEMBL
p16585	6.25818e-14	2.36321e-15	0.258328	down	1464.29	378.268	ENST00000427833.1	9	-	109879739	109883986	4247	3	ENSG00000226047.1	Intergenic	ENSEMBL
p16132	1.15574e-16	6.90797e-19	0.262569	down	376.653	98.8974	ENST00000520598.1	8	+	38006258	38021290	15032	2	ENSG00000253356.1	Antisense	ENSEMBL
p25406	5.22886e-07	2.24908e-07	0.262873	down	47.9983	12.6174	XR_108628.1	6	+	5044979	5045900	921	1	LOC100129033	Intergenic	RefSeq
p26461	3.75786e-17	1.62336e-19	0.264382	down	1680.7	444.347	uc003yiz.2	8	-	100890377	100893849	3472	1	DL491896	Antisense	UCSC
p12830	5.533e-07	2.39082e-07	0.265586	down	118.181	31.3872	ENST00000508961.1	4	+	106621290	106629250	7960	3	ENSG00000249823.1	Intronic	ENSEMBL
p15229	0.188329	0.16893	0.267335	down	58.7978	15.7187	ENST00000428967.1	7	+	11232992	11418993	186001	5	ENSG00000230333.2	Antisense	ENSEMBL
p24698	8.57799e-14	3.49476e-15	0.276101	down	7957.38	2197.04	TCONS_00017188	X	+	64295732	64333726	37994	2	XLOC_008000	Intergenic	HumanLincRNACatalog
p15746	0.00650507	0.00498082	0.277872	down	142.745	39.6647	ENST00000523769.1	8	-	65713914	65718257	4343	3	ENSG00000254006.1	Intergenic	ENSEMBL
p11793	0.52346	0.497134	0.279222	down	75.147	20.9827	ENST00000416209.2	3	+	48885389	48889414	4025	2	ENSG00000224424.7	Divergent	ENSEMBL
p28791	9.30961e-13	6.70334e-14	0.280578	down	1500.99	421.145	LIT2094	None	None	None	None	#VALUE!	None	LIT2094	Intergenic	RNAdb
p556	0.636311	0.612223	0.281797	down	72.7831	20.51	ENST00000458070.1	1	-	177362814	177566844	204030	4	ENSG00000227579.1	Intergenic	ENSEMBL
p10042	0.000121882	7.58568e-05	0.282605	down	137.495	38.8568	ENST00000595449.1	2	+	145278172	145279044	872	2	ENSG00000238057.3	Divergent	ENSEMBL
p14803	1.88605e-05	1.04798e-05	0.283385	down	59.1193	16.7535	ENST00000420557.2	6	+	170190416	170202969	12553	3	ENSG00000231690.2	Intergenic	ENSEMBL
p15871	0.00255803	0.00186881	0.28378	down	155.479	44.1219	ENST00000521383.1	8	-	104258700	104310991	52291	4	ENSG00000247081.3	Antisense	ENSEMBL
p11851	1.08739e-06	4.9408e-07	0.28402	down	379.747	107.856	ENST00000496640.2	3	+	67718670	67801093	82423	6	ENSG00000241316.2	Intergenic	ENSEMBL
p8324	0.0319914	0.026389	0.284085	down	109.241	31.0338	ENST00000589968.1	19	-	36870252	36871814	1562	2	ENSG00000267363.1	Divergent	ENSEMBL
p19065	0.00652994	0.00500145	0.28459	down	52.7204	15.0037	TCONS_00022050	13	-	75223481	75307001	83520	2	XLOC_010654	Intergenic	HumanLincRNACatalog
p24975	4.82554e-09	1.33386e-09	0.28486	down	157.649	44.908	NR_038935.1	14	-	39734906	39736265	1359	1	LOC100288846	Intronic	RefSeq
p20436	2.55914e-10	4.88956e-11	0.286868	down	238.661	68.4642	TCONS_00026538	18	-	59246663	59274234	27571	3	XLOC_012861	Intergenic	HumanLincRNACatalog
p9332	0.00607574	0.00463761	0.287646	down	60.1212	17.2936	ENST00000450531.1	2	-	130626765	130635126	8361	2	ENSG00000229536.1	Intergenic	ENSEMBL
p3189	2.00255e-13	1.00938e-14	0.289815	down	390.752	113.246	ENST00000602306.1	12	-	53893945	53894720	775	1	ENSG00000270175.1	Antisense	ENSEMBL
p28972	0.401696	0.375121	0.29281	down	69.3574	20.3085	ENST00000416598.2	1	+	58326203	58328887	2684	2	ENSG00000226759.2	Intronic	ENSEMBL
p16972	6.80787e-13	4.60788e-14	0.293079	down	608.316	178.285	ENST00000445107.1	X	-	2770780	2771801	1021	2	ENSG00000235483.1	Intronic	ENSEMBL
p13313	0.0884889	0.0764937	0.2933	down	89.6046	26.2811	ENST00000504833.1	5	-	99786638	99870966	84328	5	ENSG00000247877.2	Divergent	ENSEMBL
p564	1.38976e-08	4.28974e-09	0.294938	down	182.402	53.7973	ENST00000567904.1	1	-	179922318	179923575	1257	1	ENSG00000260360.1	Divergent	ENSEMBL
p14015	2.05128e-08	6.59099e-09	0.295317	down	629.982	186.044	ENST00000523005.1	5	+	172189982	172204777	14795	2	ENSG00000253736.1	Antisense	ENSEMBL
p28959	1.87715e-15	2.63545e-17	0.2955	down	3996.8	1181.05	ENST00000431268.1	1	-	173833038	173837127	4089	8	ENSG00000234741.2	Divergent	ENSEMBL
p13422	1.65128e-18	2.45977e-21	0.29609	down	3955.92	1171.31	ENST00000503553.1	5	-	138700365	138705406	5041	2	ENSG00000249758.1	Antisense	ENSEMBL
p9398	1.96889e-11	2.53586e-12	0.298233	down	538.06	160.467	ENST00000599755.1	2	-	169631330	169642939	11609	4	ENSG00000227617.3	Antisense	ENSEMBL
p13491	4.59499e-05	2.70009e-05	0.300416	down	161.046	48.381	ENST00000521666.1	5	-	162910070	162921040	10970	2	ENSG00000251018.2	Antisense	ENSEMBL
p15	4.53407e-14	1.56947e-15	0.300714	down	13304.2	4000.76	ENST00000448605.2	1	-	639064	741274	102210	3	ENSG00000230021.2	Intergenic	ENSEMBL
p6551	0.664674	0.641827	0.301519	down	105.266	31.7397	ENST00000565382.1	16	+	84150655	84151176	521	1	ENSG00000260018.1	Divergent	ENSEMBL
p5651	0.836056	0.822574	0.303844	down	60.7774	18.4668	ENST00000563592.1	15	+	73075175	73090540	15365	3	ENSG00000260898.1	Antisense	ENSEMBL
p33699	2.00176e-15	2.87004e-17	0.306627	down	31890.8	9778.57	NR_037930.1	20	-	57603732	57617901	14169	6	SLMO2-ATP5E	Antisense	RefSeq
p11252	0.00707962	0.00544737	0.307856	down	99.28	30.5639	ENST00000441386.2	3	-	4940363	5021622	81259	3	ENSG00000235831.2	Antisense	ENSEMBL
p1399	0.00321731	0.00237837	0.30795	down	132.688	40.8614	ENST00000413074.1	1	+	222763303	222766374	3071	2	ENSG00000225265.1	Divergent	ENSEMBL
p17023	0.256636	0.233742	0.308219	down	94.6508	29.1731	ENST00000418049.1	X	-	53459669	53459979	310	2	ENSG00000233250.1	Intronic	ENSEMBL
p33713	1.39511e-08	4.30911e-09	0.308815	down	218.614	67.5114	NR_073063.1	6	+	31865561	31913449	47888	14	C2	Antisense	RefSeq
p29015	0.0296957	0.0244251	0.308907	down	167.66	51.7914	ENST00000593568.1	10	+	67330632	67375515	44883	4	ENSG00000228065.4	Intergenic	ENSEMBL
p4051	2.51097e-06	1.21675e-06	0.310782	down	133.736	41.5626	ENST00000596992.1	13	-	51450821	51484730	33909	5	ENSG00000233672.2	Antisense	ENSEMBL
p12776	8.84341e-07	3.95594e-07	0.311134	down	475.726	148.014	ENST00000437737.3	4	+	80132834	80166686	33852	2	ENSG00000249307.1	Intergenic	ENSEMBL
p28285	0.360189	0.334348	0.311287	down	79.2423	24.6671	ASO3503	None	None	None	None	#VALUE!	None	ASO3503	Divergent	RNAdb
p131	1.25074e-05	6.76594e-06	0.312245	down	48.4553	15.1299	ENST00000417651.1	1	-	29656131	29676626	20495	3	ENSG00000230523.1	Intergenic	ENSEMBL
p6325	0.430692	0.403826	0.312351	down	82.1534	25.6607	ENST00000565747.1	16	+	23464327	23467110	2783	2	ENSG00000260136.1	Antisense	ENSEMBL
p28524	1.4941e-07	5.77859e-08	0.314706	down	180.287	56.7376	ASO2198	None	None	None	None	#VALUE!	None	ASO2198	Antisense	RNAdb
p20252	0.0038103	0.00284362	0.314746	down	114.49	36.0353	TCONS_00025824	17	+	7308193	7311457	3264	2	XLOC_012097	Divergent	HumanLincRNACatalog
p15199	0.192565	0.172912	0.314879	down	92.5292	29.1355	ENST00000413706.1	7	+	1200226	1203127	2901	5	ENSG00000229043.2	Divergent	ENSEMBL
p25242	0.000647045	0.000441962	0.315946	down	46.3867	14.6557	XR_110046.1	3	-	25424591	25426418	1827	2	LOC100505947	Intergenic	RefSeq
p18830	0.000831512	0.000575191	0.319679	down	140.613	44.9511	TCONS_00020396	12	+	47268596	47270578	1982	2	XLOC_009725	Intergenic	HumanLincRNACatalog
p23956	0.000203984	0.000130792	0.320431	down	62.8649	20.1439	TCONS_00014986	8	-	40788309	40810979	22670	2	XLOC_007066	Intergenic	HumanLincRNACatalog
p33698	1.39342e-15	1.82918e-17	0.321603	down	29010.2	9329.75	NR_037929.1	20	-	57603732	57617901	14169	8	SLMO2-ATP5E	Antisense	RefSeq
p14691	3.47822e-09	9.24655e-10	0.323183	down	262.58	84.8613	ENST00000420595.1	6	+	116813459	116818255	4796	3	ENSG00000234117.1	Antisense	ENSEMBL
p33765	0.0127203	0.0100602	0.325425	down	142.047	46.2258	uc001twd.2	12	+	117288906	117291434	2528	1	UNQ514	Antisense	UCSC
p16729	2.26552e-15	3.41272e-17	0.326071	down	3569.49	1163.91	ENST00000453396.1	9	+	32551141	32553002	1861	3	ENSG00000235453.3	Antisense	ENSEMBL
p4894	4.68846e-07	1.99743e-07	0.326215	down	260.391	84.9436	ENST00000561000.1	14	+	75761106	75762843	1737	2	ENSG00000259687.1	Intergenic	ENSEMBL
p18698	9.58154e-09	2.84868e-09	0.327167	down	46.7071	15.281	TCONS_00020934	12	-	115134838	115135302	464	2	XLOC_010205	Intergenic	HumanLincRNACatalog
p4532	1.02911e-11	1.17924e-12	0.327578	down	184.628	60.4801	ENST00000553317.1	14	-	59971256	59977431	6175	3	ENSG00000258782.2	Antisense	ENSEMBL
p33754	2.12881e-11	2.78028e-12	0.328671	down	1127.98	370.734	uc021pzu.1	10	+	122667788	122669035	1247	1	AX747838	Antisense	UCSC
p14932	5.1791e-13	3.28898e-14	0.329127	down	442.705	145.706	ENST00000580458.1	7	-	45022632	45026249	3617	4	ENSG00000232956.3	Intergenic	ENSEMBL
p12910	4.39352e-05	2.57467e-05	0.329161	down	1037.81	341.607	ENST00000499587.2	4	+	144621409	144786225	164816	7	ENSG00000246448.2	Antisense	ENSEMBL
p28809	0.0155585	0.0124202	0.330425	down	87.1947	28.8113	LIT3487	None	None	None	None	#VALUE!	None	LIT3487	Antisense	RNAdb
p33413	8.67129e-08	3.18709e-08	0.332043	down	225.957	75.0274	ENST00000553909.1	14	+	21152745	21168735	15990	3	ENSG00000259171.1	Antisense	ENSEMBL
p545	4.81271e-12	4.83107e-13	0.332559	down	669.98	222.807	ENST00000421068.1	1	-	173834955	173837125	2170	3	ENSG00000234741.2	Divergent	ENSEMBL
p20707	0.167602	0.149445	0.332623	down	58.7138	19.5296	TCONS_00027004	19	+	35704059	35706780	2721	2	XLOC_013049	Intergenic	HumanLincRNACatalog
p29421	2.11123e-11	2.75378e-12	0.332663	down	2622.98	872.568	ENST00000427306.2	5	+	111496225	111497999	1774	2	ENSG00000224032.2	Divergent	ENSEMBL
p17354	4.01814e-12	3.90554e-13	0.334197	down	549.659	183.694	TCONS_00000470	1	-	13983805	13987033	3228	2	XLOC_000707	Intergenic	HumanLincRNACatalog
p25703	1.01638e-05	5.41699e-06	0.335323	down	63.1714	21.1828	uc009wpd.1	1	+	155105263	155106131	868	1	AK308965	Intronic	UCSC
p18601	6.08487e-06	3.131e-06	0.337847	down	152.547	51.5374	TCONS_00020732	12	-	25537424	25539101	1677	2	XLOC_010031	Intergenic	HumanLincRNACatalog
p13698	2.61363e-05	1.48258e-05	0.339051	down	54.8846	18.6087	ENST00000510964.2	5	+	65594295	65618772	24477	4	ENSG00000251391.4	Intergenic	ENSEMBL
p1417	5.16723e-12	5.25719e-13	0.339658	down	8821.9	2996.43	ENST00000445817.1	1	+	227581291	227618736	37445	4	ENSG00000234277.2	Intergenic	ENSEMBL
p9975	4.83002e-07	2.06422e-07	0.339794	down	52.0139	17.674	ENST00000413179.1	2	+	118753185	118754186	1001	2	ENSG00000235066.2	Antisense	ENSEMBL
p9602	0.0591535	0.0501888	0.340279	down	97.7559	33.2643	ENST00000418218.1	2	-	241894033	241906868	12835	9	ENSG00000233392.1	Intergenic	ENSEMBL
p7118	1.49724e-13	6.98367e-15	0.34073	down	766.785	261.267	ENST00000425081.2	17	+	1420224	1421390	1166	2	ENSG00000236618.2	Antisense	ENSEMBL
p22762	2.21651e-05	1.24435e-05	0.341435	down	53.1237	18.1383	TCONS_00010391	5	-	80243763	80244319	556	2	XLOC_004907	Intergenic	HumanLincRNACatalog
p25502	0.00318825	0.00235612	0.341797	down	56.3326	19.2543	XR_110876.1	8	-	37263981	37278906	14925	3	LOC100507420	Intergenic	RefSeq
p2908	7.56533e-18	1.91581e-20	0.341896	down	8605.4	2942.15	ENST00000530422.1	11	+	93454678	93455031	353	1	ENSG00000254911.1	Intronic	ENSEMBL
p24157	1.79146e-07	7.04308e-08	0.343213	down	48.9463	16.799	TCONS_00014724	8	+	60959351	60987353	28002	3	XLOC_006814	Intergenic	HumanLincRNACatalog
p12136	0.0816626	0.0702902	0.346298	down	85.3664	29.5622	ENST00000600750.1	3	+	181670136	181690285	20149	5	ENSG00000242512.3	Intergenic	ENSEMBL
p10725	0.274504	0.250915	0.346387	down	74.4103	25.7748	ENST00000420356.1	21	-	34285956	34443410	157454	2	ENSG00000227757.1	Antisense	ENSEMBL
p13821	1.91253e-11	2.4483e-12	0.346791	down	2506.53	869.242	ENST00000442823.2	5	+	111496588	111498021	1433	2	ENSG00000224032.2	Divergent	ENSEMBL
p7869	3.79268e-13	2.2189e-14	0.34706	down	66114.2	22945.6	ENST00000458396.1	18	+	5232874	5238332	5458	2	ENSG00000263753.1	Intergenic	ENSEMBL
p5743	0.0291821	0.0239862	0.347366	down	60.6732	21.0758	ENST00000553478.1	15	+	93856434	94112712	256278	4	ENSG00000257060.2	Intergenic	ENSEMBL
p29588	7.5359e-05	4.55718e-05	0.348616	down	53.6717	18.7108	TCONS_00018436	10	-	10826417	10837007	10590	4	XLOC_008730	Intergenic	HumanLincRNACatalog
p28596	2.93534e-11	4.02601e-12	0.349158	down	909.28	317.482	ASO3857	None	None	None	None	#VALUE!	None	ASO3857	Antisense	RNAdb
p29308	0.0862846	0.0744934	0.353288	down	75.5771	26.7004	ENST00000602620.1	21	+	17792774	17979457	186683	4	ENSG00000215386.6	Intergenic	ENSEMBL
p12897	0.156481	0.139051	0.35364	down	78.1017	27.6198	ENST00000514752.1	4	+	139026872	139090561	63689	2	ENSG00000250033.1	Antisense	ENSEMBL
p418	0.638703	0.614668	0.353687	down	82.9171	29.3267	ENST00000598354.1	1	-	145486033	145507857	21824	3	ENSG00000234222.2	Intronic	ENSEMBL
p23747	3.35602e-06	1.65811e-06	0.355122	down	52.2451	18.5534	TCONS_00013372	7	+	22450335	22452159	1824	2	XLOC_006008	Intergenic	HumanLincRNACatalog
p10502	0.0901586	0.078021	0.357877	down	84.1026	30.0984	ENST00000431361.1	20	-	61431978	61436939	4961	3	ENSG00000229873.1	Antisense	ENSEMBL
p27594	3.87623e-12	3.74234e-13	0.357956	down	3136.44	1122.71	uc.173-	5	-	133726159	133726435	276	1	uc.173-	Antisense	UCR
p14790	9.21125e-05	5.64167e-05	0.359322	down	61.1057	21.9567	ENST00000568025.1	6	+	166796676	166798312	1636	1	ENSG00000261420.1	Divergent	ENSEMBL
p13093	0.000856508	0.000593232	0.360256	down	58.8865	21.2142	ENST00000564167.1	5	-	14663211	14664384	1173	2	ENSG00000261360.1	Divergent	ENSEMBL
p10557	2.14094e-06	1.02452e-06	0.363535	down	52.1823	18.9701	ENST00000435497.1	20	+	30073580	30075377	1797	4	ENSG00000233354.1	Divergent	ENSEMBL
p15564	0.631467	0.607234	0.363542	down	140.418	51.0478	ENST00000517984.1	8	-	2527340	2585959	58619	5	ENSG00000254319.1	Intergenic	ENSEMBL
p269	0.247215	0.224742	0.365487	down	71.1873	26.0181	ENST00000443562.1	1	-	90048799	90097750	48951	5	ENSG00000231999.2	Antisense	ENSEMBL
p15381	0.00846278	0.00656853	0.366358	down	583.338	213.71	ENST00000429408.1	7	+	79082197	79089022	6825	3	ENSG00000234456.2	Antisense	ENSEMBL
p2954	0.567493	0.541784	0.366758	down	123.546	45.3115	ENST00000439104.1	11	+	116644104	116644921	817	2	ENSG00000226645.1	Divergent	ENSEMBL
p5083	2.78715e-08	9.2284e-09	0.367303	down	46.4982	17.0789	ENST00000558441.1	15	-	33009470	33011208	1738	1	ENSG00000259721.1	Antisense	ENSEMBL
p23827	0.979565	0.977409	0.36757	down	61.5421	22.6211	TCONS_00013555	7	+	99605668	99606730	1062	2	XLOC_006188	Intergenic	HumanLincRNACatalog
p20903	0.0552011	0.0466853	0.36834	down	72.8068	26.8176	TCONS_00004371	2	-	108683754	108684693	939	2	XLOC_002256	Intergenic	HumanLincRNACatalog
p1372	1.16853e-07	4.41454e-08	0.369364	down	46.7097	17.2529	ENST00000457272.1	1	+	212003187	212019783	16596	4	ENSG00000229258.1	Antisense	ENSEMBL
p17983	1.55641e-06	7.27187e-07	0.369545	down	49.7547	18.3866	TCONS_00018994	10	-	89584476	89601145	16669	2	XLOC_008894	Intergenic	HumanLincRNACatalog
p33735	1.54127e-14	3.98201e-16	0.37029	down	6067.24	2246.64	uc001aoy.1	1	+	8043018	8045341	2323	1	AX747125	Antisense	UCSC
p29805	0.964908	0.96117	0.371184	down	79.9626	29.6809	TCONS_00003569	2	+	10589730	10597755	8025	4	XLOC_001342	Intergenic	HumanLincRNACatalog
p26486	4.64981e-13	2.87051e-14	0.371754	down	350.407	130.265	uc004aas.1	9	-	37881889	37882757	868	1	BC062753	Intergenic	UCSC
p23194	3.21908e-08	1.08102e-08	0.372534	down	40.0862	14.9335	TCONS_00012129	6	-	27634761	27635927	1166	2	XLOC_005659	Intergenic	HumanLincRNACatalog
p4631	7.62257e-15	1.63137e-16	0.372666	down	5118.55	1907.51	ENST00000554433.1	14	-	88477130	88481955	4825	3	ENSG00000258407.1	Antisense	ENSEMBL
p12858	0.0360289	0.0298918	0.37291	down	77.0607	28.7367	ENST00000506100.1	4	+	121560244	121571943	11699	2	ENSG00000249409.1	Intergenic	ENSEMBL
p20363	0.000456034	0.000306092	0.373505	down	63.9477	23.8848	TCONS_00025520	17	+	77791521	77793387	1866	2	XLOC_012333	Intergenic	HumanLincRNACatalog
p24831	4.7658e-07	2.03375e-07	0.37383	down	176.188	65.8642	NR_036533.1	10	-	22724353	22726858	2505	1	LOC100499489	Intergenic	RefSeq
p9785	0.0389527	0.0324416	0.374222	down	66.962	25.0586	ENST00000432064.1	2	+	48132816	48134774	1958	2	ENSG00000233230.1	Antisense	ENSEMBL
p24574	0.31704	0.291974	0.374892	down	91.2303	34.2015	TCONS_00016234	9	+	139543123	139548891	5768	2	XLOC_007615	Intergenic	HumanLincRNACatalog
p72	8.02054e-13	5.61684e-14	0.37513	down	632.259	237.179	ENST00000441809.2	1	-	13983805	13986405	2600	2	ENSG00000237445.2	Intergenic	ENSEMBL
p22396	0.488472	0.461773	0.376444	down	104.997	39.5254	TCONS_00009185	4	-	184270285	184271991	1706	2	XLOC_004198	Intergenic	HumanLincRNACatalog
p5899	1.40621e-12	1.11492e-13	0.377532	down	207.46	78.3226	ENST00000575137.1	16	-	14024533	14029467	4934	1	ENSG00000262732.1	Antisense	ENSEMBL
p10761	3.25208e-06	1.60324e-06	0.378449	down	45.5813	17.2502	ENST00000437426.1	21	-	44153703	44161868	8165	2	ENSG00000225731.1	Intronic	ENSEMBL
p7225	0.0109031	0.00855863	0.378552	down	84.3087	31.9152	ENST00000578183.1	17	+	19460523	19461224	701	1	ENSG00000266079.1	Intronic	ENSEMBL
p29298	4.10595e-15	7.41602e-17	0.378963	down	2431.29	921.371	ENST00000371743.3	20	+	47894714	47905797	11083	5	ENSG00000177410.8	Antisense	ENSEMBL
p14681	7.27577e-07	3.2066e-07	0.379092	down	49.2363	18.6651	ENST00000421891.2	6	+	114316307	114320962	4655	3	ENSG00000228624.2	Intergenic	ENSEMBL
p2190	0.0225922	0.0183405	0.379639	down	61.8237	23.4707	ENST00000524855.1	11	-	11264734	11265262	528	2	ENSG00000255260.1	Intergenic	ENSEMBL
p5625	0.523625	0.4973	0.379751	down	72.1927	27.4153	ENST00000558147.1	15	+	69373189	69383734	10545	3	ENSG00000212766.5	Intergenic	ENSEMBL
p13189	7.94486e-06	4.16215e-06	0.38007	down	69.0817	26.2559	ENST00000512882.2	5	-	61030964	61031496	532	2	ENSG00000251575.2	Intergenic	ENSEMBL
p206	0.761535	0.743271	0.380572	down	67.2668	25.5999	ENST00000427292.1	1	-	59361516	59362375	859	2	ENSG00000232453.1	Intergenic	ENSEMBL
p3964	0.0796973	0.0685274	0.381642	down	104.979	40.0645	ENST00000435725.2	13	-	25767244	25784433	17189	2	ENSG00000225105.2	Intergenic	ENSEMBL
p25165	2.41909e-13	1.27475e-14	0.382157	down	2084.48	796.598	NR_037857.1	2	+	122407229	122486136	78907	4	LOC254128	Antisense	RefSeq
p1561	0.145637	0.128968	0.38303	down	88.7624	33.9986	ENST00000568976.1	10	-	43246625	43247593	968	1	ENSG00000259869.1	Intergenic	ENSEMBL
p12385	0.00928499	0.00723729	0.383711	down	99.3277	38.1131	ENST00000512915.1	4	-	103339873	103371167	31294	4	ENSG00000248161.1	Intergenic	ENSEMBL
p29657	2.584e-06	1.25517e-06	0.383834	down	48.0886	18.458	TCONS_00021980	13	-	43312391	43321582	9191	4	XLOC_010582	Intergenic	HumanLincRNACatalog
p19669	0.544909	0.518923	0.383956	down	73.3009	28.1443	TCONS_00023834	15	-	100889237	100889901	664	2	XLOC_011609	Intergenic	HumanLincRNACatalog
p6697	0.278455	0.254734	0.384315	down	77.8081	29.9028	ENST00000580422.1	17	-	15283180	15321195	38015	4	ENSG00000266667.1	Intergenic	ENSEMBL
p11977	2.96481e-11	4.07713e-12	0.387187	down	788.876	305.443	ENST00000515247.1	3	+	139108681	139302161	193480	5	ENSG00000248932.1	Antisense	ENSEMBL
p27469	1.07934e-14	2.52784e-16	0.387365	down	2204.45	853.929	uc.97+	2	+	172822630	172823072	442	1	uc.97+	Antisense	UCR
p26008	3.07199e-05	1.75997e-05	0.389641	down	61.542	23.9793	uc002ilk.1	17	-	45400563	45401497	934	1	AX748120	Antisense	UCSC
p5244	0.394338	0.367809	0.39143	down	88.8312	34.7712	ENST00000568984.1	15	-	72432844	72447800	14956	2	ENSG00000260173.1	Antisense	ENSEMBL
p33842	1.22841e-08	3.74802e-09	0.391889	down	216.182	84.7193	uc010msl.1	9	-	99958373	100000982	42609	4	AK309476	Intergenic	UCSC
p5113	2.02748e-08	6.50691e-09	0.391971	down	47.3832	18.5729	ENST00000558818.1	15	-	39804606	39806326	1720	3	ENSG00000259390.1	Intergenic	ENSEMBL
p22537	0.000271166	0.000176701	0.3926	down	59.8223	23.4862	TCONS_00008192	4	+	109590008	109592299	2291	2	XLOC_003640	Intergenic	HumanLincRNACatalog
p1678	3.82766e-05	2.22383e-05	0.392931	down	55.8775	21.956	ENST00000354527.2	10	-	89369919	89419760	49841	4	ENSG00000196566.2	Antisense	ENSEMBL
p22972	6.07678e-08	2.16616e-08	0.393007	down	47.8562	18.8078	TCONS_00009957	5	+	50176068	50177481	1413	2	XLOC_004377	Intergenic	HumanLincRNACatalog
p13445	5.10434e-05	3.0166e-05	0.393434	down	45.0566	17.7268	ENST00000512647.2	5	-	148554070	148656325	102255	3	ENSG00000248647.2	Antisense	ENSEMBL
p15714	3.18875e-07	1.31463e-07	0.39349	down	49.7066	19.5591	ENST00000518779.2	8	-	59172296	59184601	12305	3	ENSG00000253281.2	Intergenic	ENSEMBL
p18981	1.56691e-06	7.32704e-07	0.393575	down	52.5597	20.6862	TCONS_00021259	12	+	131649526	131687467	37941	2	XLOC_009957	Intergenic	HumanLincRNACatalog
p21459	0.00118682	0.000836219	0.393582	down	102.252	40.2444	TCONS_00028450	20	-	55039242	55043472	4230	2	XLOC_013809	Divergent	HumanLincRNACatalog
p30074	1.67319e-11	2.0849e-12	0.394968	down	481.567	190.204	NR_001459.2	14	-	95999248	96001209	1961	2	SNHG10	Divergent	RefSeq
p6667	0.0625766	0.0532317	0.395238	down	145.231	57.4007	ENST00000324348.7	17	-	7816641	7819271	2630	2	ENSG00000179859.7	Divergent	ENSEMBL
p28651	1.76479e-11	2.22271e-12	0.395653	down	2830.13	1119.75	ASO3914	None	None	None	None	#VALUE!	None	ASO3914	Intergenic	RNAdb
p28475	5.32748e-05	3.15522e-05	0.395843	down	241.076	95.4285	ASO3725	None	None	None	None	#VALUE!	None	ASO3725	Divergent	RNAdb
p10459	0.519621	0.493149	0.39696	down	155.463	61.7125	ENST00000419897.1	20	-	44649257	44650366	1109	2	ENSG00000204044.5	Antisense	ENSEMBL
p6134	0.0271036	0.0222007	0.397127	down	58.8949	23.3888	ENST00000568819.1	16	-	80251931	80574767	322836	5	ENSG00000259867.1	Divergent	ENSEMBL
p5002	3.12832e-11	4.33439e-12	0.397433	down	46.2119	18.3662	ENST00000554852.1	14	+	101361225	101373343	12118	5	ENSG00000258399.1	Intergenic	ENSEMBL
p12211	2.94789e-14	9.06788e-16	0.397934	down	997.903	397.099	ENST00000602845.1	3	+	196669493	196670411	918	1	ENSG00000270170.1	Divergent	ENSEMBL
p8369	1.085e-05	5.81399e-06	0.39799	down	125.596	49.9859	ENST00000590369.1	19	-	44616103	44617109	1006	2	ENSG00000186019.10	Divergent	ENSEMBL
p4851	2.53597e-11	3.39278e-12	0.398326	down	870.011	346.548	ENST00000553983.1	14	+	64065591	64065966	375	2	ENSG00000258800.1	Antisense	ENSEMBL
p14313	0.085856	0.0740962	0.399261	down	67.4922	26.947	ENST00000430296.1	6	-	129847770	129873732	25962	7	ENSG00000226149.1	Intergenic	ENSEMBL
p4093	6.64584e-06	3.44264e-06	0.399454	down	50.925	20.3422	ENST00000419272.1	13	-	91543207	91578851	35644	6	ENSG00000231674.1	Intergenic	ENSEMBL
p789	0.00407988	0.00305514	0.399617	down	93.0854	37.1986	ENST00000427302.1	1	+	2564006	2568059	4053	2	ENSG00000237058.1	Antisense	ENSEMBL
p24908	1.03754e-08	3.11097e-09	0.401633	down	398.985	160.245	NR_028408.1	12	-	46119502	46121704	2202	1	LOC400027	Intergenic	RefSeq
p2023	7.71007e-06	4.0314e-06	0.401776	down	165.337	66.4286	ENST00000601701.1	10	+	79550418	79551405	987	1	ENSG00000228748.2	Antisense	ENSEMBL
p12829	1.72419e-06	8.11997e-07	0.401857	down	129.071	51.8682	ENST00000510406.1	4	+	106616680	106629242	12562	6	ENSG00000249823.1	Antisense	ENSEMBL
p33624	2.59143e-13	1.38535e-14	0.402107	down	6142.14	2469.79	TCONS_00026176	18	+	109064	122217	13153	5	XLOC_012599	Intergenic	HumanLincRNACatalog
p26440	0.966553	0.962936	0.402191	down	69.2759	27.8622	uc003vdd.1	7	+	105208141	105208836	695	1	BC007100	Divergent	UCSC
p8711	0.0168503	0.0135016	0.404434	down	215.643	87.2134	ENST00000592087.1	19	+	36980550	36981942	1392	1	ENSG00000267309.1	Divergent	ENSEMBL
p14253	0.0060197	0.00459349	0.405008	down	60.6516	24.5644	ENST00000430931.1	6	-	79519431	79523020	3589	2	ENSG00000229495.1	Intergenic	ENSEMBL
p17768	3.00081e-07	1.23128e-07	0.405413	down	50.8501	20.6153	TCONS_00000272	1	+	110825155	110825722	567	2	XLOC_000341	Intergenic	HumanLincRNACatalog
p25661	7.32383e-09	2.11648e-09	0.405874	down	43.6793	17.7283	uc001gwj.1	1	-	201332423	201333316	893	1	AK055533	Antisense	UCSC
p10245	5.61859e-08	1.98652e-08	0.406155	down	46.6442	18.9448	ENST00000417485.2	2	+	216410920	216578618	167698	8	ENSG00000237525.2	Intergenic	ENSEMBL
p17707	0.000208554	0.000133913	0.406244	down	50.9614	20.7028	TCONS_00000984	1	+	73315919	73320112	4193	2	XLOC_000255	Intergenic	HumanLincRNACatalog
p20808	0.477671	0.450766	0.406632	down	62.2172	25.2995	TCONS_00004207	2	-	38095167	38103451	8284	3	XLOC_002049	Intergenic	HumanLincRNACatalog
p9912	0.0987274	0.0858224	0.407924	down	64.1763	26.1791	ENST00000452354.1	2	+	100824715	100867946	43231	3	ENSG00000232084.1	Intergenic	ENSEMBL
p5949	0.000147889	9.30101e-05	0.408109	down	39.042	15.9334	ENST00000564381.1	16	-	27169774	27187908	18134	4	ENSG00000261045.1	Intergenic	ENSEMBL
p8529	0.589647	0.564241	0.408782	down	119.93	49.0253	ENST00000589277.1	19	+	5899905	5901472	1567	2	ENSG00000266941.1	Intronic	ENSEMBL
p15681	3.43311e-05	1.98117e-05	0.409014	down	162.321	66.3915	ENST00000564481.1	8	-	42009289	42010281	992	1	ENSG00000261449.1	Divergent	ENSEMBL
p30340	1.88226e-06	8.92113e-07	0.409292	down	44.1023	18.0507	ENST00000435097.2	8	+	144823267	144828506	5239	1	ENSG00000203499.6	Intergenic	ENSEMBL
p3369	0.0219364	0.0177865	0.411001	down	102.175	41.9939	ENST00000578927.1	12	-	109171967	109174194	2227	1	ENSG00000264043.1	Intergenic	ENSEMBL
p29380	0.733983	0.714316	0.41236	down	81.6007	33.6489	ENST00000508714.1	4	-	136788144	136834835	46691	3	ENSG00000248330.1	Intergenic	ENSEMBL
p10672	3.1906e-06	1.57014e-06	0.412364	down	49.5749	20.4429	ENST00000602654.1	21	-	17947037	17954957	7920	2	ENSG00000269950.1	Intergenic	ENSEMBL
p26165	0.00990585	0.00774337	0.412642	down	61.6438	25.4368	uc002zah.1	21	-	43495003	43496973	1970	1	AX748362	Antisense	UCSC
p2047	4.81843e-10	1.00419e-10	0.412847	down	54.908	22.6686	ENST00000443311.1	10	+	87365149	87366263	1114	2	ENSG00000234942.1	Intronic	ENSEMBL
p12461	0.00349194	0.00259361	0.41347	down	47.7494	19.743	ENST00000514600.1	4	-	138948575	139051839	103264	11	ENSG00000248307.1	Intergenic	ENSEMBL
p19800	3.94467e-06	1.97068e-06	0.413666	down	47.9245	19.8247	TCONS_00023479	15	+	80481447	80490229	8782	3	XLOC_011327	Intergenic	HumanLincRNACatalog
p17403	2.43932e-07	9.84495e-08	0.413965	down	48.9436	20.2609	TCONS_00001492	1	-	50782664	50786783	4119	3	XLOC_000832	Intergenic	HumanLincRNACatalog
p23293	3.10585e-05	1.78052e-05	0.414258	down	62.286	25.8025	TCONS_00012338	6	-	156130116	156133176	3060	3	XLOC_005888	Intergenic	HumanLincRNACatalog
p15905	2.19834e-08	7.10854e-09	0.41453	down	43.4626	18.0166	ENST00000521048.1	8	-	120236043	120259083	23040	5	ENSG00000253972.1	Antisense	ENSEMBL
p8037	0.00070977	0.000487106	0.414556	down	53.5422	22.1962	ENST00000591331.1	18	+	57027931	57053981	26050	2	ENSG00000267677.1	Intergenic	ENSEMBL
p11751	0.954333	0.949855	0.414948	down	68.1856	28.2935	ENST00000441442.1	3	+	20215777	20227607	11830	4	ENSG00000237485.1	Antisense	ENSEMBL
p16262	0.000272808	0.000177812	0.415825	down	66.4177	27.6182	ENST00000520459.1	8	+	86436127	86452740	16613	3	ENSG00000254380.1	Intergenic	ENSEMBL
p19030	8.06491e-05	4.89721e-05	0.415945	down	58.3292	24.2617	TCONS_00021988	13	-	45458562	45461094	2532	2	XLOC_010590	Intergenic	HumanLincRNACatalog
p3939	0.00086004	0.000595759	0.416261	down	55.361	23.0446	ENST00000539209.1	12	+	131851204	131855604	4400	2	ENSG00000256484.1	Intergenic	ENSEMBL
p21148	4.4479e-07	1.88617e-07	0.416617	down	51.3225	21.3818	TCONS_00004811	2	+	67793632	67801094	7462	4	XLOC_001515	Intergenic	HumanLincRNACatalog
p27023	0.00401046	0.00300002	0.416946	down	62.3755	26.0072	uc.31+	1	+	88928017	88928270	253	1	uc.31+	Intergenic	UCR
p33817	3.89689e-13	2.29438e-14	0.417481	down	345.752	144.345	uc021xph.1	4	+	77953942	77959593	5651	1	FW340024	Antisense	UCSC
p18611	4.28511e-07	1.81163e-07	0.417982	down	682.644	285.333	TCONS_00020761	12	-	40537620	40552325	14705	4	XLOC_010052	Intergenic	HumanLincRNACatalog
p33587	1.82329e-14	4.90579e-16	0.418106	down	1241.06	518.896	ENST00000522735.1	8	+	30589763	30620863	31100	8	ENSG00000104691.10	Antisense	ENSEMBL
p16443	0.0473732	0.0398083	0.419021	down	65.7409	27.5468	ENST00000599229.1	9	-	2622089	2641395	19306	4	ENSG00000236404.4	Antisense	ENSEMBL
p7349	7.31599e-16	7.87383e-18	0.419322	down	736.035	308.636	ENST00000582842.1	17	+	37558045	37562486	4441	2	ENSG00000266469.1	Antisense	ENSEMBL
p18470	0.00559632	0.00425374	0.420003	down	60.1926	25.2811	TCONS_00019347	11	+	66774294	66778310	4016	3	XLOC_009176	Intergenic	HumanLincRNACatalog
p17889	4.62311e-09	1.27136e-09	0.420107	down	54.8383	23.0379	TCONS_00001362	1	+	247549930	247556961	7031	2	XLOC_000647	Intergenic	HumanLincRNACatalog
p3905	6.09021e-09	1.72585e-09	0.42027	down	42.8816	18.0219	ENST00000543970.1	12	+	124997767	124999359	1592	2	ENSG00000214650.2	Intronic	ENSEMBL
p25034	1.49075e-08	4.63587e-09	0.420283	down	46.8299	19.6818	XR_109239.1	16	+	757312	759437	2125	1	GS52	Intergenic	RefSeq
p6453	0.016832	0.0134853	0.420324	down	58.255	24.486	ENST00000415422.1	16	+	62630275	62632353	2078	2	ENSG00000231589.1	Intergenic	ENSEMBL
p14926	0.00136849	0.000971231	0.420371	down	56.5844	23.7864	ENST00000458680.1	7	-	43280668	43288846	8178	2	ENSG00000228680.1	Antisense	ENSEMBL
p19518	6.23704e-08	2.22852e-08	0.420392	down	50.5477	21.2498	TCONS_00023051	14	+	101360440	101364125	3685	3	XLOC_010932	Intergenic	HumanLincRNACatalog
p24017	0.389213	0.362789	0.420723	down	69.3254	29.1668	TCONS_00015130	8	-	104501935	104510633	8698	2	XLOC_007177	Intergenic	HumanLincRNACatalog
p6936	4.88693e-06	2.477e-06	0.420919	down	57.766	24.3148	ENST00000573301.1	17	-	48986997	48987593	596	2	ENSG00000262006.1	Intergenic	ENSEMBL
p15257	1.72463e-05	9.52731e-06	0.421598	down	46.7842	19.7241	ENST00000590912.1	7	+	20135759	20170098	34339	5	ENSG00000267055.1	Intergenic	ENSEMBL
p26712	1.67997e-09	4.09786e-10	0.422155	down	128.511	54.2515	HIT000220234	16	+	23073087	23073553	466	1	HIX0039009	Antisense	H-InvDB
p15051	3.44618e-11	4.85565e-12	0.422265	down	400.152	168.97	ENST00000457510.2	7	-	107383261	107384573	1312	2	ENSG00000241764.2	Antisense	ENSEMBL
p20915	5.9461e-10	1.27624e-10	0.422392	down	410.505	173.394	TCONS_00003380	2	-	114464369	114467816	3447	2	XLOC_002282	Intergenic	HumanLincRNACatalog
p17585	4.62204e-13	2.84612e-14	0.422716	down	38.7703	16.3888	TCONS_00002622	1	-	234852451	234855189	2738	2	XLOC_001264	Intergenic	HumanLincRNACatalog
p17215	2.76006e-08	9.13356e-09	0.423462	down	48.7122	20.6277	ENST00000440496.1	X	+	102024106	102140334	116228	8	ENSG00000223546.2	Intergenic	ENSEMBL
p1918	3.36432e-09	8.91118e-10	0.423562	down	43.717	18.5169	ENST00000564417.1	10	+	38080507	38080865	358	1	ENSG00000260137.1	Intronic	ENSEMBL
p19562	0.0146645	0.0116737	0.423758	down	60.6502	25.701	TCONS_00023628	15	-	37656399	37660936	4537	3	XLOC_011428	Intergenic	HumanLincRNACatalog
p1496	0.0021517	0.00155946	0.424122	down	63.5283	26.9437	ENST00000428165.1	10	-	8301293	8310268	8975	5	ENSG00000232170.1	Intergenic	ENSEMBL
p26458	6.10079e-05	3.64264e-05	0.424225	down	67.1148	28.4718	uc003xqr.4	8	-	50047179	50047788	609	1	BC042029	Intergenic	UCSC
p7084	7.10831e-12	7.66885e-13	0.424626	down	484.368	205.675	ENST00000576234.1	17	-	78940038	78945013	4975	2	ENSG00000261924.1	Antisense	ENSEMBL
p25582	0.000132788	8.30576e-05	0.424875	down	60.6545	25.7706	NR_024280.1	9	+	92254697	92334674	79977	6	UNQ6494	Intergenic	RefSeq
p24358	1.38934e-05	7.56902e-06	0.425047	down	58.0601	24.6783	TCONS_00016859	9	-	117418588	117425007	6419	2	XLOC_007832	Intergenic	HumanLincRNACatalog
p29324	9.40757e-06	4.99203e-06	0.425131	down	62.4532	26.5508	ENST00000424852.1	22	-	42760530	42765242	4712	2	ENSG00000229891.1	Intergenic	ENSEMBL
p19179	0.012964	0.0102626	0.425348	down	65.3786	27.8086	TCONS_00021760	13	+	40177555	40215175	37620	3	XLOC_010354	Divergent	HumanLincRNACatalog
p11044	4.1165e-06	2.06252e-06	0.425808	down	59.1555	25.1889	ENST00000424613.1	22	-	42377307	42378221	914	3	ENSG00000224883.1	Antisense	ENSEMBL
p14234	1.76798e-11	2.22899e-12	0.426879	down	3166.33	1351.64	ENST00000434683.1	6	-	72017643	72037787	20144	4	ENSG00000232295.3	Intergenic	ENSEMBL
p5514	1.06335e-12	7.9318e-14	0.42836	down	1323.44	566.908	ENST00000560415.1	15	+	40617416	40618916	1500	2	ENSG00000259330.1	Intergenic	ENSEMBL
p11004	0.00528795	0.00400961	0.428509	down	69.3343	29.7104	ENST00000332468.4	22	-	30770929	30773862	2933	2	ENSG00000241528.1	Antisense	ENSEMBL
p8863	0.428487	0.401615	0.429252	down	110.99	47.6427	ENST00000593109.1	19	+	56905179	56905802	623	2	ENSG00000267454.1	Divergent	ENSEMBL
p24845	4.08545e-10	8.31543e-11	0.429774	down	239.977	103.136	NR_034125.1	10	-	131862159	131909081	46922	8	LOC387723	Intergenic	RefSeq
p5982	0.0041148	0.00308283	0.430024	down	52.4341	22.5479	ENST00000563338.1	16	-	31710996	31711786	790	3	ENSG00000260568.1	Intergenic	ENSEMBL
p5895	0.0612239	0.0520264	0.432324	down	81.9052	35.4096	ENST00000571939.1	16	-	13291462	13298764	7302	3	ENSG00000262116.1	Antisense	ENSEMBL
p12997	6.68283e-08	2.40224e-08	0.43323	down	49.7491	21.5528	ENST00000504740.1	4	+	174451629	174504247	52618	4	ENSG00000237125.4	Divergent	ENSEMBL
p20860	2.49513e-05	1.41038e-05	0.433763	down	57.3667	24.8836	TCONS_00005170	2	-	65681084	65683653	2569	3	XLOC_002134	Intergenic	HumanLincRNACatalog
p25782	0.44189	0.414902	0.433764	down	79.169	34.3407	uc001pen.1	11	-	93800139	93862566	62427	3	AF086184	Antisense	UCSC
p3505	0.0250034	0.0203914	0.434014	down	338.196	146.782	ENST00000545357.1	12	+	4008218	4019472	11254	2	ENSG00000256862.1	Intergenic	ENSEMBL
p17846	0.10259	0.0893333	0.434926	down	92.6313	40.2878	TCONS_00001277	1	+	219092222	219098202	5980	3	XLOC_000565	Intergenic	HumanLincRNACatalog
p12995	0.0608914	0.0517302	0.435153	down	62.6971	27.2828	ENST00000503309.1	4	+	174451625	174455228	3603	3	ENSG00000237125.4	Divergent	ENSEMBL
p15822	1.32251e-05	7.18003e-06	0.435498	down	57.0916	24.8633	ENST00000517410.1	8	-	92055695	92056961	1266	2	ENSG00000254219.1	Intergenic	ENSEMBL
p1362	2.18059e-12	1.89292e-13	0.435824	down	661.449	288.275	ENST00000534914.1	1	+	211556144	211570206	14062	5	ENSG00000153363.8	Intergenic	ENSEMBL
p27183	1.3746e-07	5.27598e-08	0.436151	down	52.6699	22.9721	uc.362-	14	-	29348751	29348990	239	1	uc.362-	Intergenic	UCR
p7422	1.74332e-11	2.18787e-12	0.436303	down	473.719	206.685	ENST00000574246.1	17	+	48770808	48772810	2002	2	ENSG00000262967.1	Antisense	ENSEMBL
p29892	0.00465826	0.00351063	0.436361	down	55.4423	24.1929	TCONS_00008682	4	-	184254594	184271991	17397	4	XLOC_004198	Intergenic	HumanLincRNACatalog
p29847	0.0150054	0.0119585	0.436449	down	68.0838	29.7151	TCONS_00029306	21	-	44890957	44898014	7057	5	XLOC_014105	Intergenic	HumanLincRNACatalog
p33770	9.07209e-13	6.50022e-14	0.436456	down	5323.32	2323.39	uc001xoe.3	14	-	73741925	73744629	2704	1	AX747833	Antisense	UCSC
p29936	0.000104412	6.44222e-05	0.43764	down	51.3367	22.467	TCONS_00012825	6	-	166315364	166324507	9143	2	XLOC_005918	Intergenic	HumanLincRNACatalog
p233	4.33844e-05	2.54013e-05	0.437871	down	60.2467	26.3803	ENST00000435739.1	1	-	65745138	65772204	27066	2	ENSG00000229294.1	Intronic	ENSEMBL
p23380	2.35717e-07	9.48222e-08	0.439503	down	135.77	59.6713	TCONS_00012427	6	+	12002390	12008675	6285	3	XLOC_005174	Intergenic	HumanLincRNACatalog
p5431	0.000165314	0.000104652	0.43964	down	59.7645	26.2749	ENST00000565295.1	15	+	24792942	24811927	18985	4	ENSG00000259905.1	Intergenic	ENSEMBL
p13233	0.00356546	0.00265075	0.440706	down	90.6153	39.9347	ENST00000502589.1	5	-	75581366	75607287	25921	3	ENSG00000250348.1	Antisense	ENSEMBL
p16849	0.011045	0.00867701	0.441031	down	59.4985	26.2407	ENST00000563268.1	9	+	93759335	93764153	4818	3	ENSG00000260454.1	Intergenic	ENSEMBL
p20918	2.7082e-05	1.5402e-05	0.441043	down	61.9762	27.3342	TCONS_00004415	2	-	114799665	114800908	1243	2	XLOC_002287	Intergenic	HumanLincRNACatalog
p4580	0.215254	0.194364	0.441049	down	71.7731	31.6554	ENST00000554009.1	14	-	74362866	74389342	26476	2	ENSG00000258891.1	Antisense	ENSEMBL
p2328	2.53521e-11	3.39082e-12	0.441319	down	1946.78	859.149	ENST00000539975.1	11	-	62619491	62622708	3217	7	ENSG00000255717.1	Divergent	ENSEMBL
p5522	1.62984e-06	7.64192e-07	0.441364	down	56.2284	24.8172	ENST00000558967.1	15	+	41309004	41316740	7736	4	ENSG00000259521.1	Antisense	ENSEMBL
p12419	5.94732e-09	1.68115e-09	0.441385	down	49.3753	21.7935	ENST00000503597.1	4	-	117411231	117412356	1125	2	ENSG00000250791.1	Intergenic	ENSEMBL
p29138	0.0385444	0.0320901	0.44171	down	82.1307	36.2779	ENST00000561547.1	16	-	28890277	28891216	939	2	ENSG00000260442.1	Antisense	ENSEMBL
p25821	3.49569e-12	3.31077e-13	0.441843	down	1725	762.179	uc001szi.3	12	-	81186299	81189685	3386	1	AK022997	Intergenic	UCSC
p30256	1.25058e-12	9.70098e-14	0.443174	down	5004.82	2218.01	uc004bnb.1	9	-	125606834	125610773	3939	1	AL833455	Divergent	UCSC
p27973	2.26087e-05	1.27094e-05	0.443329	down	54.833	24.3091	nc-HOXA9-78	7	+	26980766	26981115	349	1	nc-HOXA9-78	Intergenic	HOX Loci
p16936	4.16964e-10	8.50931e-11	0.443721	down	423.777	188.039	ENST00000444125.1	9	+	132099157	132109743	10586	4	ENSG00000233901.1	Intergenic	ENSEMBL
p15299	2.36337e-05	1.33147e-05	0.444073	down	48.1298	21.3731	ENST00000518886.1	7	+	27286986	27290112	3126	2	ENSG00000253324.1	Divergent	ENSEMBL
p28254	2.74963e-13	1.48579e-14	0.444184	down	1248.77	554.685	ASO1657	None	None	None	None	#VALUE!	None	ASO1657	Antisense	RNAdb
p20778	6.66908e-05	4.00244e-05	0.444767	down	50.5203	22.4698	TCONS_00004148	2	-	12675861	12805597	129736	2	XLOC_001990	Intergenic	HumanLincRNACatalog
p23202	0.146449	0.129724	0.444852	down	123.351	54.8729	TCONS_00012692	6	-	31447758	31462537	14779	2	XLOC_005681	Intergenic	HumanLincRNACatalog
p16037	0.000428879	0.000286731	0.445374	down	61.8891	27.5638	ENST00000530150.1	8	+	12651751	12675800	24049	2	ENSG00000255494.1	Intergenic	ENSEMBL
p21877	3.98225e-09	1.07496e-09	0.445442	down	32425	14443.4	TCONS_00007196	3	-	96335998	96337060	1062	2	XLOC_003181	Intergenic	HumanLincRNACatalog
p608	0.00664162	0.00509266	0.445474	down	147.71	65.8007	ENST00000425698.1	1	-	203269641	203273676	4035	3	ENSG00000233791.1	Divergent	ENSEMBL
p26889	3.37507e-05	1.94548e-05	0.446462	down	163.636	73.0572	HIT000303666	7	-	148394640	148395756	1116	1	HIX0033668	Divergent	H-InvDB
p24899	8.65715e-05	5.28166e-05	0.446696	down	55.9448	24.9903	XR_110541.1	11	+	111299222	111327330	28108	15	LOC644277	Intergenic	RefSeq
p8728	0.0681028	0.0581432	0.446705	down	81.7156	36.5027	ENST00000586013.1	19	+	38042273	38076275	34002	3	ENSG00000267470.1	Antisense	ENSEMBL
p20727	1.43707e-15	1.90521e-17	0.44678	down	2039.36	911.147	TCONS_00027618	19	+	53727161	53727903	742	2	XLOC_013142	Intergenic	HumanLincRNACatalog
p25591	1.17843e-11	1.38037e-12	0.446969	down	356.41	159.304	XR_108954.2	9	+	132099237	132109756	10519	4	LOC100506119	Intergenic	RefSeq
p10499	4.57126e-06	2.30695e-06	0.447057	down	48.8624	21.8443	ENST00000433126.1	20	-	61294382	61297974	3592	4	ENSG00000232803.1	Antisense	ENSEMBL
p2329	4.83916e-10	1.00919e-10	0.447675	down	2178.35	975.194	ENST00000535076.1	11	-	62619519	62621168	1649	4	ENSG00000255717.1	Intergenic	ENSEMBL
p33561	1.51566e-07	5.87326e-08	0.447743	down	218.019	97.6165	ENST00000514608.1	4	-	119990478	119991452	974	1	ENSG00000249356.1	Intergenic	ENSEMBL
p8018	1.61825e-06	7.58358e-07	0.448643	down	39.433	17.6913	ENST00000586467.1	18	+	53159405	53163623	4218	2	ENSG00000267402.1	Intronic	ENSEMBL
p9540	1.97205e-06	9.37646e-07	0.448671	down	44.5653	19.9952	ENST00000421907.1	2	-	217731054	217732536	1482	2	ENSG00000237479.1	Intergenic	ENSEMBL
p5016	0.10565	0.0921527	0.449244	down	95.2502	42.7905	ENST00000443252.3	14	+	101424598	101426536	1938	2	ENSG00000225746.3	Intergenic	ENSEMBL
p4850	0.0878268	0.0758838	0.450214	down	104.529	47.0602	ENST00000561909.1	14	+	64010286	64011382	1096	1	ENSG00000261242.1	Divergent	ENSEMBL
p112	1.45547e-05	7.95447e-06	0.450637	down	2310.25	1041.09	ENST00000577528.1	1	-	24865291	24882515	17224	3	ENSG00000264443.1	Divergent	ENSEMBL
p21515	0.117112	0.102639	0.450893	down	164.519	74.1803	TCONS_00028117	20	+	18774734	18776448	1714	2	XLOC_013473	Intergenic	HumanLincRNACatalog
p695	0.039196	0.0326515	0.450898	down	159.094	71.735	ENST00000451795.1	1	-	234508552	234509339	787	2	ENSG00000231663.1	Antisense	ENSEMBL
p29024	1.84633e-07	7.28011e-08	0.451545	down	48.3834	21.8473	ENST00000415305.2	10	+	127371811	127398627	26816	5	ENSG00000228021.2	Divergent	ENSEMBL
p14617	0.000907571	0.000630813	0.452208	down	44.1147	19.949	ENST00000424678.1	6	+	94596617	94599128	2511	2	ENSG00000229600.1	Intergenic	ENSEMBL
p474	0.00313145	0.00231111	0.452237	down	52.6832	23.8253	ENST00000441085.1	1	-	156416203	156426258	10055	4	ENSG00000236947.1	Intergenic	ENSEMBL
p7976	0.216778	0.195824	0.45244	down	51.4881	23.2953	ENST00000566101.1	18	+	37646249	37679197	32948	4	ENSG00000261715.1	Intergenic	ENSEMBL
p9825	0.000113693	7.04833e-05	0.4527	down	58.1087	26.3058	ENST00000449673.1	2	+	66554492	66556116	1624	3	ENSG00000225815.2	Intergenic	ENSEMBL
p15197	2.42791e-09	6.19443e-10	0.453446	down	55.9764	25.3823	ENST00000449721.1	7	+	1114085	1117672	3587	3	ENSG00000224079.1	Intronic	ENSEMBL
p6548	0.000350544	0.000231736	0.453708	down	65.4225	29.6827	ENST00000561562.1	16	+	83941737	83985058	43321	4	ENSG00000260300.1	Antisense	ENSEMBL
p5475	4.05666e-10	8.24777e-11	0.453877	down	4329.07	1964.86	ENST00000602663.1	15	+	30780165	30782516	2351	1	ENSG00000270055.1	Intergenic	ENSEMBL
p8419	0.0326941	0.0269954	0.453964	down	81.4683	36.9837	ENST00000563228.1	19	-	51279397	51289374	9977	4	ENSG00000261341.1	Intergenic	ENSEMBL
p13647	0.00227175	0.0016509	0.454107	down	83.3509	37.8503	ENST00000513039.2	5	+	38025798	38184034	158236	3	ENSG00000250003.2	Intergenic	ENSEMBL
p18637	2.87261e-07	1.17504e-07	0.454191	down	52.3397	23.7722	TCONS_00020824	12	-	67834935	67836838	1903	2	XLOC_010112	Intergenic	HumanLincRNACatalog
p13407	1.02154e-12	7.52104e-14	0.454191	down	959.476	435.785	ENST00000435042.1	5	-	131973767	131999964	26197	4	ENSG00000223442.1	Antisense	ENSEMBL
p33748	1.48083e-14	3.77853e-16	0.45476	down	2504.67	1139.02	uc021pmy.1	10	-	11962020	11964278	2258	1	AK124930	Antisense	UCSC
p2221	6.01014e-05	3.58549e-05	0.454862	down	56.4674	25.6849	ENST00000534135.1	11	-	22467233	22468922	1689	2	ENSG00000255323.1	Intergenic	ENSEMBL
p24381	0.00449076	0.00337879	0.45492	down	71.1586	32.3715	TCONS_00016498	9	-	135903517	135905802	2285	2	XLOC_007879	Divergent	HumanLincRNACatalog
p15703	0.000107472	6.64142e-05	0.455821	down	124.523	56.7601	ENST00000521483.1	8	-	57432717	57472056	39339	3	ENSG00000246430.2	Intergenic	ENSEMBL
p6035	2.98704e-05	1.70885e-05	0.456168	down	48.7287	22.2285	ENST00000558730.2	16	-	55293880	55367500	73620	4	ENSG00000259283.2	Antisense	ENSEMBL
p26840	0.518273	0.491744	0.456356	down	61.6589	28.1384	HIT000066133	5	-	72306170	72306703	533	1	HIX0032242	Intronic	H-InvDB
p21720	1.71487e-10	3.08583e-11	0.456586	down	52.3925	23.9217	TCONS_00029062	21	+	46767516	46773433	5917	2	XLOC_013983	Intergenic	HumanLincRNACatalog
p13941	5.09919e-09	1.41995e-09	0.458136	down	57.1254	26.1712	ENST00000509139.1	5	+	148443017	148489350	46333	3	ENSG00000250072.1	Divergent	ENSEMBL
p27962	1.03419e-07	3.86237e-08	0.458197	down	46.7962	21.4419	nc-HOXA5-67	7	+	26956528	26956755	227	1	nc-HOXA5-67	Intergenic	HOX Loci
p6752	0.992431	0.991839	0.458312	down	67.1579	30.7793	ENST00000579045.1	17	-	26573479	26575032	1553	1	ENSG00000266830.1	Intergenic	ENSEMBL
p20730	2.53592e-15	3.92866e-17	0.458985	down	2001.44	918.63	TCONS_00027621	19	+	53727170	53727904	734	2	XLOC_013142	Intergenic	HumanLincRNACatalog
p13723	0.00252994	0.00184758	0.459169	down	62.8581	28.8625	ENST00000512213.1	5	+	76382625	76401633	19008	6	ENSG00000250802.2	Antisense	ENSEMBL
p825	1.40789e-12	1.11703e-13	0.459432	down	884.641	406.432	ENST00000452795.2	1	+	16847188	16848291	1103	2	ENSG00000224174.2	Intergenic	ENSEMBL
p33654	1.66521e-06	7.8177e-07	0.460007	down	261.809	120.434	NR_045564.1	10	-	73855789	73976892	121103	10	ASCC1	Antisense	RefSeq
p21308	1.32457e-06	6.1107e-07	0.460178	down	55.9314	25.7384	TCONS_00003100	2	+	216395169	216410249	15080	5	XLOC_001848	Intergenic	HumanLincRNACatalog
p18051	0.361579	0.335732	0.461199	down	58.3208	26.8975	TCONS_00018669	10	+	4067129	4069180	2051	2	XLOC_008358	Intergenic	HumanLincRNACatalog
p8289	0.00372788	0.00277837	0.461405	down	61.2821	28.2759	ENST00000593082.1	19	-	32491510	32516683	25173	4	ENSG00000267489.1	Intergenic	ENSEMBL
p9022	0.0036664	0.00272968	0.461895	down	112.754	52.0807	ENST00000431500.2	2	-	11881122	11885427	4305	3	ENSG00000230790.2	Intronic	ENSEMBL
p5190	0.00212561	0.00153971	0.461898	down	53.1089	24.5309	ENST00000559590.1	15	-	61931573	62007370	75797	2	ENSG00000259675.1	Intergenic	ENSEMBL
p2749	0.791204	0.774644	0.46193	down	103.762	47.9309	ENST00000524488.1	11	+	45377050	45378204	1154	2	ENSG00000254427.1	Intergenic	ENSEMBL
p12865	1.45987e-08	4.5325e-09	0.462001	down	52.9445	24.4604	ENST00000511919.1	4	+	124571445	124851509	280064	6	ENSG00000249464.1	Intergenic	ENSEMBL
p26787	6.02211e-06	3.09611e-06	0.462071	down	57.9162	26.7614	HIT000218395	21	+	39050979	39051214	235	1	HIX0040945	Intronic	H-InvDB
p14237	1.22804e-10	2.1054e-11	0.463616	down	2897.64	1343.39	ENST00000586974.1	6	-	72017728	72021351	3623	5	ENSG00000232295.3	Intergenic	ENSEMBL
p21503	0.000232258	0.000149977	0.464162	down	84.5736	39.2558	TCONS_00027903	20	+	10845302	10847830	2528	3	XLOC_013461	Intergenic	HumanLincRNACatalog
p12772	0.0157667	0.0125938	0.46585	down	320.777	149.434	ENST00000510667.1	4	+	79892901	80229626	336725	4	ENSG00000249307.1	Intergenic	ENSEMBL
p22721	0.000252263	0.000163651	0.46604	down	46.791	21.8065	TCONS_00010344	5	-	55828976	55831250	2274	2	XLOC_004831	Intergenic	HumanLincRNACatalog
p27416	2.70266e-05	1.53665e-05	0.467078	down	56.027	26.169	uc.107-	2	-	175207607	175207844	237	1	uc.107-	Intergenic	UCR
p10102	0.223215	0.201885	0.467192	down	69.0376	32.2539	ENST00000429172.1	2	+	171627622	171634252	6630	5	ENSG00000239467.1	Intergenic	ENSEMBL
p5271	1.59897e-08	5.00637e-09	0.467435	down	43.1045	20.1486	ENST00000501931.1	15	-	76020010	76030964	10954	3	ENSG00000246877.1	Antisense	ENSEMBL
p7109	3.12596e-06	1.53734e-06	0.467693	down	45.0574	21.073	ENST00000572499.1	17	+	202428	207372	4944	2	ENSG00000262294.1	Antisense	ENSEMBL
p27870	0.128604	0.113233	0.46772	down	85.1032	39.8045	hox-HOXA13-27	7	+	27009738	27011310	1572	1	hox-HOXA13-27	Intergenic	HOX Loci
p27323	3.08615e-05	1.76877e-05	0.468046	down	54.1743	25.3561	uc.428+	18	+	30353208	30353447	239	1	uc.428+	Divergent	UCR
p23301	6.6066e-08	2.37164e-08	0.468785	down	39.5252	18.5288	TCONS_00012818	6	-	159990987	160009222	18235	2	XLOC_005900	Intergenic	HumanLincRNACatalog
p2014	1.84789e-06	8.74757e-07	0.468949	down	55.9109	26.2194	ENST00000595702.1	10	+	78647819	78661610	13791	3	ENSG00000236467.2	Antisense	ENSEMBL
p28418	6.03124e-06	3.10136e-06	0.469001	down	152.194	71.3791	ASO3651	None	None	None	None	#VALUE!	None	ASO3651	Antisense	RNAdb
p26869	3.59426e-13	2.0747e-14	0.469032	down	3888.57	1823.86	HIT000070642	5	+	108670481	108670873	392	1	HIX0032566	Antisense	H-InvDB
p5778	0.000657148	0.000449291	0.469621	down	68.9311	32.3715	ENST00000558475.1	15	+	101402047	101414067	12020	3	ENSG00000259604.1	Intergenic	ENSEMBL
p2507	4.96301e-06	2.51842e-06	0.469667	down	38.5142	18.0889	ENST00000499809.1	11	-	115624965	115630912	5947	3	ENSG00000246100.3	Intergenic	ENSEMBL
p24013	0.334982	0.309565	0.469813	down	63.6798	29.9176	TCONS_00015115	8	-	102137265	102138373	1108	2	XLOC_007171	Intergenic	HumanLincRNACatalog
p384	0.00027898	0.000182073	0.470023	down	59.8051	28.1098	ENST00000447389.1	1	-	143188794	143196803	8009	4	ENSG00000232274.1	Intergenic	ENSEMBL
p10963	0.478273	0.451392	0.470483	down	110.113	51.8063	ENST00000602816.1	22	-	24080864	24081476	612	1	ENSG00000270041.1	Intergenic	ENSEMBL
p33708	2.68925e-06	1.3096e-06	0.4708	down	140.748	66.2641	NR_037616.1	6	-	7881482	8064647	183165	13	BLOC1S5-TXNDC5	Antisense	RefSeq
p4008	7.59493e-09	2.20331e-09	0.471452	down	38.8331	18.3079	ENST00000456087.1	13	-	33732723	33738546	5823	2	ENSG00000230300.1	Intronic	ENSEMBL
p17017	0.000720369	0.000494741	0.471735	down	219.942	103.754	ENST00000376025.2	X	-	50108407	50213737	105330	28	ENSG00000204466.5	Antisense	ENSEMBL
p28373	2.05539e-08	6.60648e-09	0.47202	down	986.689	465.737	ASO1819	None	None	None	None	#VALUE!	None	ASO1819	Antisense	RNAdb
p30060	0.000528202	0.000357039	0.472561	down	1173.71	554.65	XR_171059.1	12	+	10705977	10711018	5041	2	LOC101060038	Intergenic	RefSeq
p28423	3.03169e-06	1.4877e-06	0.472595	down	628.021	296.8	ASO2242	None	None	None	None	#VALUE!	None	ASO2242	Antisense	RNAdb
p26009	0.551362	0.52545	0.47291	down	105.199	49.7497	uc002ilo.1	17	-	45401615	45402367	752	1	AX748120	Antisense	UCSC
p4190	0.026216	0.0214317	0.473189	down	49.7344	23.5338	ENST00000444442.1	13	+	44118053	44122192	4139	2	ENSG00000233821.1	Intronic	ENSEMBL
p198	0.00376238	0.00280541	0.47335	down	88.969	42.1135	ENST00000416119.1	1	-	55087149	55094111	6962	2	ENSG00000230728.1	Intronic	ENSEMBL
p15256	0.000988871	0.000690359	0.473788	down	53.4131	25.3065	ENST00000412563.1	7	+	19393156	19618229	225073	6	ENSG00000223838.1	Intergenic	ENSEMBL
p14396	0.00240262	0.0017508	0.474206	down	69.048	32.743	ENST00000446887.1	6	-	159485759	159486305	546	2	ENSG00000226032.1	Intergenic	ENSEMBL
p13956	0.488711	0.462014	0.474359	down	164.209	77.8941	ENST00000518182.1	5	+	151133552	151146808	13256	3	ENSG00000253921.1	Antisense	ENSEMBL
p10498	0.00674761	0.00517972	0.474552	down	73.4607	34.8609	ENST00000427132.1	20	-	61265032	61266856	1824	4	ENSG00000232121.1	Intergenic	ENSEMBL
p33687	1.0894e-13	4.70206e-15	0.474614	down	1746.21	828.775	NR_040242.1	18	-	11883469	11908796	25327	13	MPPE1	Antisense	RefSeq
p24687	0.104835	0.091403	0.47502	down	95.7916	45.5029	TCONS_00016932	X	+	45364632	45386484	21852	4	XLOC_007966	Intergenic	HumanLincRNACatalog
p5454	2.88418e-13	1.57476e-14	0.475185	down	1852.79	880.419	ENST00000452731.1	15	+	25497371	25583343	85972	9	ENSG00000224078.5	Antisense	ENSEMBL
p20552	2.51487e-12	2.2421e-13	0.475433	down	2106.52	1001.51	TCONS_00026346	18	+	57792169	57796757	4588	2	XLOC_012698	Intergenic	HumanLincRNACatalog
p33815	1.63076e-13	7.76437e-15	0.475538	down	922.866	438.858	uc003est.1	3	-	138372859	138374624	1765	1	BC045790	Antisense	UCSC
p8094	0.00010406	6.41894e-05	0.476075	down	56.5019	26.8991	ENST00000589723.1	18	+	77338062	77349010	10948	4	ENSG00000267287.1	Intergenic	ENSEMBL
p21194	2.47446e-09	6.32519e-10	0.476431	down	49.8032	23.7278	TCONS_00003822	2	+	113696551	113698598	2047	2	XLOC_001630	Intergenic	HumanLincRNACatalog
p1799	1.37536e-13	6.29481e-15	0.476529	down	592.421	282.306	ENST00000441365.2	10	-	134596682	134598269	1587	2	ENSG00000234531.2	Antisense	ENSEMBL
p22835	0.000352732	0.000233235	0.476597	down	43.4615	20.7136	TCONS_00010547	5	-	167700928	167704729	3801	2	XLOC_005075	Intergenic	HumanLincRNACatalog
p21341	1.79384e-06	8.47268e-07	0.476752	down	58.9893	28.1233	TCONS_00004050	2	+	229554324	229579362	25038	3	XLOC_001892	Intergenic	HumanLincRNACatalog
p5286	1.72504e-11	2.16075e-12	0.477561	down	2106.64	1006.05	ENST00000560732.1	15	-	79528907	79576173	47266	2	ENSG00000259234.1	Antisense	ENSEMBL
p12025	2.28388e-08	7.41746e-09	0.479366	down	42.0528	20.1587	ENST00000487840.1	3	+	149757000	149931401	174401	3	ENSG00000243944.1	Intergenic	ENSEMBL
p16270	0.00196119	0.00141463	0.479484	down	82.3526	39.4868	ENST00000520849.1	8	+	89340072	89341696	1624	2	ENSG00000253553.1	Divergent	ENSEMBL
p17595	4.09124e-11	5.92984e-12	0.479516	down	493.802	236.786	TCONS_00001898	1	-	244210525	244212010	1485	2	XLOC_001286	Divergent	HumanLincRNACatalog
p529	6.31202e-07	2.75446e-07	0.479532	down	53.2425	25.5315	ENST00000446102.1	1	-	170430457	170463681	33224	2	ENSG00000231407.1	Intergenic	ENSEMBL
p33887	0.00257077	0.00187884	0.479964	down	416.523	199.916	HIT000076062	6	-	44982537	45144232	161695	4	HIX0005930	Antisense	H-InvDB
p20257	3.46482e-05	2.00057e-05	0.480032	down	49.9931	23.9983	TCONS_00025302	17	+	8670877	8672155	1278	2	XLOC_012105	Intergenic	HumanLincRNACatalog
p11269	0.00342651	0.00254221	0.480883	down	68.2303	32.8108	ENST00000420095.1	3	-	8262833	8543341	280508	4	ENSG00000227110.2	Divergent	ENSEMBL
p16081	2.41053e-09	6.14337e-10	0.480947	down	51.6852	24.8579	ENST00000519692.1	8	+	23193720	23223638	29918	3	ENSG00000253837.1	Antisense	ENSEMBL
p24099	0.727759	0.707798	0.481234	down	91.3379	43.9549	TCONS_00014629	8	+	16405932	16425143	19211	2	XLOC_006724	Intergenic	HumanLincRNACatalog
p24723	7.99025e-06	4.18757e-06	0.481463	down	42.3547	20.3923	TCONS_00017250	X	+	134169665	134174761	5096	2	XLOC_008072	Intergenic	HumanLincRNACatalog
p365	1.47607e-06	6.86871e-07	0.482297	down	279.439	134.773	ENST00000445523.1	1	-	117568103	117602112	34009	4	ENSG00000236137.1	Antisense	ENSEMBL
p20935	8.34422e-07	3.71975e-07	0.482708	down	404.858	195.428	TCONS_00004445	2	-	132227280	132229929	2649	2	XLOC_002323	Intergenic	HumanLincRNACatalog
p22126	0.953483	0.948938	0.482938	down	95.6721	46.2037	TCONS_00006163	3	+	116638698	116651245	12547	2	XLOC_002769	Intergenic	HumanLincRNACatalog
p12032	1.94337e-09	4.82504e-10	0.483178	down	231.958	112.077	ENST00000463755.1	3	+	150425753	150437782	12029	3	ENSG00000240137.1	Intergenic	ENSEMBL
p29329	0.187147	0.167814	0.48321	down	152.848	73.8579	ENST00000566814.1	22	+	26908502	26910534	2032	1	ENSG00000261188.1	Divergent	ENSEMBL
p3035	6.16406e-08	2.20037e-08	0.483329	down	48.8082	23.5904	ENST00000515614.2	12	-	1609690	1616484	6794	3	ENSG00000249628.2	Intergenic	ENSEMBL
p1872	2.77363e-06	1.3541e-06	0.483525	down	43.1239	20.8515	ENST00000439097.1	10	+	21462942	21463977	1035	2	ENSG00000231920.1	Antisense	ENSEMBL
p24045	0.00512265	0.00387797	0.48363	down	63.9371	30.9219	TCONS_00015168	8	-	128153590	128197980	44390	4	XLOC_007214	Intergenic	HumanLincRNACatalog
p19170	9.02002e-06	4.77143e-06	0.483792	down	53.8376	26.0462	TCONS_00021747	13	+	32011874	32017603	5729	3	XLOC_010339	Intergenic	HumanLincRNACatalog
p4550	4.43634e-07	1.88093e-07	0.48389	down	50.1035	24.2446	ENST00000556640.1	14	-	64889652	64915275	25623	2	ENSG00000258824.1	Antisense	ENSEMBL
p27562	3.52924e-11	4.99382e-12	0.484391	down	1277.87	618.987	uc.141+	4	+	24529161	24529456	295	1	uc.141+	Antisense	UCR
p8090	0.00395419	0.00295653	0.484809	down	67.7146	32.8287	ENST00000579769.1	18	+	76240548	76244867	4319	3	ENSG00000265644.1	Intergenic	ENSEMBL
p14466	1.60027e-12	1.30065e-13	0.484911	down	2435.83	1181.16	ENST00000379928.4	6	+	7276263	7299105	22842	3	ENSG00000238221.1	Antisense	ENSEMBL
p28429	1.04751e-12	7.77075e-14	0.48556	down	7051.31	3423.83	ASO3666	None	None	None	None	#VALUE!	None	ASO3666	Antisense	RNAdb
p19210	0.0291978	0.0239998	0.485666	down	54.188	26.3173	TCONS_00021821	13	+	70689281	70705153	15872	3	XLOC_010422	Intergenic	HumanLincRNACatalog
p5160	2.80979e-11	3.82504e-12	0.485761	down	1766.48	858.087	ENST00000560159.1	15	-	50786214	50789277	3063	2	ENSG00000259618.1	Antisense	ENSEMBL
p6488	0.000321009	0.000211212	0.486174	down	74.2609	36.1037	ENST00000561529.1	16	+	71599691	71612090	12399	4	ENSG00000260886.1	Antisense	ENSEMBL
p26379	8.54842e-08	3.13747e-08	0.486509	down	165.375	80.4566	uc003qqc.1	6	+	155184661	155230000	45339	2	AK124484	Intergenic	UCSC
p25329	4.85039e-11	7.246e-12	0.486512	down	40.2241	19.5695	XR_108572.1	5	-	38400552	38403573	3021	2	EGFLAM-AS2	Intronic	RefSeq
p7461	3.50051e-12	3.31702e-13	0.486525	down	2358.66	1147.55	ENST00000580828.1	17	+	62223329	62223669	340	2	ENSG00000266402.1	Intergenic	ENSEMBL
p13529	7.66003e-05	4.63795e-05	0.487949	down	58.3072	28.4509	ENST00000518675.1	5	-	173217811	173236042	18231	2	ENSG00000254211.1	Intergenic	ENSEMBL
p5301	3.57131e-06	1.77139e-06	0.488072	down	44.278	21.6109	ENST00000440479.1	15	-	83379224	83382778	3554	2	ENSG00000228141.2	Divergent	ENSEMBL
p21772	3.25814e-07	1.3456e-07	0.488481	down	163.527	79.88	TCONS_00029333	22	+	21311690	21318877	7187	2	XLOC_014161	Divergent	HumanLincRNACatalog
p21701	0.0354247	0.0293543	0.488605	down	64.8692	31.6954	TCONS_00029031	21	+	43459224	43474407	15183	2	XLOC_013952	Intergenic	HumanLincRNACatalog
p3348	0.0867796	0.0749434	0.488892	down	56.62	27.681	ENST00000550307.1	12	-	102348775	102356168	7393	2	ENSG00000258308.1	Intergenic	ENSEMBL
p18793	0.00841549	0.00652994	0.489713	down	582.824	285.416	TCONS_00021064	12	+	10725616	10727581	1965	2	XLOC_009662	Intergenic	HumanLincRNACatalog
p22069	0.000135314	8.47231e-05	0.489868	down	55.3658	27.1219	TCONS_00006084	3	+	67891018	67939460	48442	3	XLOC_002693	Intergenic	HumanLincRNACatalog
p14495	2.35467e-14	6.7696e-16	0.490006	down	2956.38	1448.64	ENST00000567732.1	6	+	26527290	26527632	342	1	ENSG00000261353.1	Intergenic	ENSEMBL
p1920	0.13733	0.121289	0.49015	down	103.851	50.9027	ENST00000412789.1	10	+	38265752	38281395	15643	3	ENSG00000226447.1	Divergent	ENSEMBL
p1211	0.366797	0.340816	0.490639	down	88.4284	43.3864	ENST00000429230.1	1	+	152095009	152097541	2532	2	ENSG00000226716.1	Intergenic	ENSEMBL
p3001	0.011279	0.00887013	0.490864	down	142.588	69.9914	ENST00000530583.1	11	+	129872832	129874251	1419	1	ENSG00000233220.3	Divergent	ENSEMBL
p21505	0.412677	0.385975	0.491352	down	54.2941	26.6775	TCONS_00028503	20	+	12931001	12947891	16890	3	XLOC_013465	Intergenic	HumanLincRNACatalog
p33657	0.0545648	0.0461269	0.491431	down	62.6412	30.7839	NR_037644.1	10	+	104613966	104661656	47690	15	C10orf32-AS3MT	Antisense	RefSeq
p25351	7.05567e-12	7.60215e-13	0.491663	down	1536.21	755.297	NR_045680.1	5	-	180256953	180258618	1665	1	LOC100859930	Intergenic	RefSeq
p12941	0.00058768	0.000399355	0.491791	down	164.677	80.9868	ENST00000598252.1	4	+	156226118	156281498	55380	5	ENSG00000250910.2	Antisense	ENSEMBL
p5025	1.69223e-08	5.32986e-09	0.491803	down	53.2959	26.2111	ENST00000559946.1	14	+	103011590	103022163	10573	3	ENSG00000259230.1	Intergenic	ENSEMBL
p17542	0.00237325	0.00172851	0.491843	down	59.4256	29.2281	TCONS_00001791	1	-	208442558	208443453	895	2	XLOC_001183	Intergenic	HumanLincRNACatalog
p1780	1.09982e-07	4.12763e-08	0.491944	down	51.3671	25.2697	ENST00000594614.1	10	-	128798836	128824687	25851	4	ENSG00000223528.2	Antisense	ENSEMBL
p17877	0.000632203	0.000431259	0.492394	down	54.0179	26.5981	TCONS_00001340	1	+	238588740	238608261	19521	2	XLOC_000635	Intergenic	HumanLincRNACatalog
p20704	5.08287e-07	2.18174e-07	0.492441	down	53.1791	26.1876	TCONS_00027001	19	+	35695954	35706795	10841	2	XLOC_013049	Intergenic	HumanLincRNACatalog
p15640	0.000628212	0.000428396	0.492795	down	73.1472	36.0466	ENST00000567818.1	8	-	29209936	29210687	751	1	ENSG00000260253.1	Intergenic	ENSEMBL
p20048	0.0642837	0.0547295	0.492801	down	74.334	36.6318	TCONS_00024852	16	+	56145704	56166214	20510	3	XLOC_011734	Intergenic	HumanLincRNACatalog
p15924	0.166184	0.148119	0.49281	down	94.5837	46.6118	ENST00000523703.1	8	-	125204911	125259639	54728	3	ENSG00000214803.3	Intergenic	ENSEMBL
p17994	4.39405e-09	1.20134e-09	0.493434	down	57.8546	28.5474	TCONS_00018589	10	-	103461753	103464357	2604	2	XLOC_008925	Intergenic	HumanLincRNACatalog
p22665	0.00036869	0.000244363	0.494262	down	58.2508	28.7911	TCONS_00010241	5	-	1159525	1161418	1893	2	XLOC_004701	Intergenic	HumanLincRNACatalog
p10445	0.000111981	6.93592e-05	0.49435	down	57.0757	28.2154	ENST00000428495.1	20	-	39326534	39327256	722	2	ENSG00000229771.1	Intergenic	ENSEMBL
p33562	7.9888e-05	4.84921e-05	0.4949	down	354.988	175.683	ENST00000511079.1	4	+	124385	156177	31792	3	ENSG00000250312.2	Antisense	ENSEMBL
p23626	0.00136242	0.000966774	0.495112	down	213.664	105.788	TCONS_00013136	7	-	19853307	19871039	17732	7	XLOC_006365	Intergenic	HumanLincRNACatalog
p20955	0.205788	0.185426	0.495304	down	54.4038	26.9464	TCONS_00005278	2	-	173188077	173190935	2858	2	XLOC_002392	Intergenic	HumanLincRNACatalog
p20045	0.000438907	0.000293975	0.495757	down	1005.81	498.64	TCONS_00024420	16	+	53412401	53423133	10732	2	XLOC_011728	Intergenic	HumanLincRNACatalog
p13611	0.00301981	0.00222512	0.495799	down	55.7133	27.6226	ENST00000502834.1	5	+	16129286	16141711	12425	2	ENSG00000250981.1	Intronic	ENSEMBL
p23479	0.0139473	0.0110792	0.496068	down	74.2934	36.8546	TCONS_00011877	6	+	82981003	82982268	1265	3	XLOC_005368	Intergenic	HumanLincRNACatalog
p10436	0.0407518	0.0340135	0.496172	down	85.3432	42.3449	ENST00000437016.1	20	-	36916732	36954938	38206	3	ENSG00000206249.3	Antisense	ENSEMBL
p22436	0.0327048	0.0270048	0.496702	down	67.881	33.7166	TCONS_00007381	4	+	4763531	4789101	25570	3	XLOC_003433	Intergenic	HumanLincRNACatalog
p15835	1.4908e-06	6.94338e-07	0.497052	down	40.8049	20.2822	ENST00000501400.1	8	-	94358694	94712661	353967	11	ENSG00000246662.2	Divergent	ENSEMBL
p28910	0.447895	0.420882	0.497286	down	70.1384	34.8788	CARIntergenic10|FLJ31066	None	None	None	None	#VALUE!	None	CARIntergenic10|FLJ31066	Antisense	lncRNAdb
p16517	3.83821e-09	1.03236e-09	0.498569	down	41.8423	20.8613	ENST00000566873.1	9	-	81750336	81760589	10253	5	ENSG00000260995.1	Intergenic	ENSEMBL
p19888	4.22454e-06	2.12089e-06	0.498832	down	54.2064	27.0398	TCONS_00025008	16	-	52331251	52387976	56725	3	XLOC_011942	Intergenic	HumanLincRNACatalog
p639	0.000918981	0.000639274	0.499061	down	61.7056	30.7949	ENST00000598091.1	1	-	214139474	214160973	21499	5	ENSG00000230461.3	Divergent	ENSEMBL
p11931	0.0645931	0.0550121	0.499381	down	54.6016	27.267	ENST00000477805.1	3	+	116428625	116442428	13803	3	ENSG00000243197.2	Intergenic	ENSEMBL
p18985	0.165897	0.147845	0.499498	down	99.5115	49.7058	TCONS_00020662	12	+	133183168	133183977	809	2	XLOC_009964	Intronic	HumanLincRNACatalog
p9344	0.00568576	0.00432565	0.499858	down	86.5321	43.2538	ENST00000537615.1	2	-	135624631	135676176	51545	5	ENSG00000224043.3	Antisense	ENSEMBL
p22716	7.41647e-05	4.48012e-05	0.500019	down	295.131	147.571	TCONS_00010338	5	-	54913806	54916463	2657	3	XLOC_004827	Intergenic	HumanLincRNACatalog
p4360	3.39481e-07	1.40747e-07	0.500203	down	47.2342	23.6267	ENST00000548875.1	14	-	19892137	19921455	29318	3	ENSG00000244306.5	Intergenic	ENSEMBL
p26971	0.00132557	0.000939241	0.500471	down	84.8686	42.4743	uc.21-	1	-	49112985	49113220	235	1	uc.21-	Intronic	UCR
p2218	0.00199041	0.00143682	0.50052	down	60.284	30.1733	ENST00000530569.1	11	-	22339297	22359770	20473	2	ENSG00000254768.1	Antisense	ENSEMBL
p10197	1.10822e-05	5.94773e-06	0.500791	down	119.963	60.0761	ENST00000433933.1	2	+	197124837	197128928	4091	2	ENSG00000229056.1	Intronic	ENSEMBL
p27806	5.05505e-13	3.18617e-14	0.500888	down	2095.64	1049.68	uc.268+	9	+	125606827	125607078	251	1	uc.268+	Intergenic	UCR
p25199	0.672431	0.649794	0.500979	down	87.2965	43.7337	NR_033800.1	21	-	40685860	40686888	1028	1	BRWD1-IT2	Divergent	RefSeq
p1142	1.02816e-10	1.71496e-11	0.501248	down	634.571	318.077	ENST00000602412.1	1	+	121133255	121134581	1326	1	ENSG00000269996.1	Intergenic	ENSEMBL
p776	0.000812192	0.000561116	0.501328	down	84.983	42.6044	ENST00000415295.1	1	+	766984	777400	10416	2	ENSG00000228794.3	Intergenic	ENSEMBL
p10120	4.61362e-11	6.81716e-12	0.502094	down	464.183	233.063	ENST00000428541.1	2	+	178129086	178130243	1157	2	ENSG00000222043.2	Antisense	ENSEMBL
p24161	4.51998e-05	2.65249e-05	0.502098	down	61.1399	30.6982	TCONS_00014734	8	+	63924579	63925933	1354	2	XLOC_006819	Intergenic	HumanLincRNACatalog
p21436	0.000413654	0.000276129	0.502261	down	50.6638	25.4464	TCONS_00028420	20	-	46606964	46617716	10752	3	XLOC_013772	Intergenic	HumanLincRNACatalog
p5793	0.249768	0.227169	0.502376	down	335.344	168.469	ENST00000563863.1	16	-	1025763	1031298	5535	4	ENSG00000260807.2	Divergent	ENSEMBL
p12755	0.342183	0.316633	0.502512	down	332.884	167.278	ENST00000504301.1	4	+	70047817	70080193	32376	5	ENSG00000250696.1	Antisense	ENSEMBL
p33665	2.9863e-09	7.81092e-10	0.503207	down	269.502	135.615	NR_024597.1	11	+	86013252	86056985	43733	5	C11orf73	Antisense	RefSeq
p3131	0.00209742	0.00151804	0.503234	down	78.768	39.6387	ENST00000551974.1	12	-	32257050	32260462	3412	3	ENSG00000257530.1	Antisense	ENSEMBL
p33586	0.000260505	0.000169312	0.503596	down	75.6316	38.0878	ENST00000534538.1	8	-	145741628	145743012	1384	4	ENSG00000160957.7	Antisense	ENSEMBL
p185	3.88291e-11	5.57945e-12	0.503983	down	50.6363	25.5198	ENST00000455238.1	1	-	48544458	48547868	3410	2	ENSG00000231413.1	Intergenic	ENSEMBL
p9703	0.898017	0.888904	0.504589	down	91.981	46.4126	ENST00000417609.1	2	+	21619454	21626046	6592	2	ENSG00000231204.1	Intergenic	ENSEMBL
p5681	0.00393921	0.0029446	0.505081	down	167.928	84.8174	ENST00000560265.1	15	+	77938699	77940543	1844	3	ENSG00000259666.1	Intergenic	ENSEMBL
p29569	3.81884e-09	1.02608e-09	0.505191	down	179.717	90.7914	TCONS_00000033	1	+	1535818	1543166	7348	3	XLOC_000019	Divergent	HumanLincRNACatalog
p21582	0.00579002	0.00441003	0.505591	down	70.1074	35.4457	TCONS_00027978	20	+	59049458	59055732	6274	2	XLOC_013593	Intergenic	HumanLincRNACatalog
p11735	2.02919e-06	9.67218e-07	0.505816	down	1348.35	682.019	ENST00000593741.1	3	+	18505821	18571886	66065	6	ENSG00000228956.3	Intergenic	ENSEMBL
p24167	0.000218571	0.000140711	0.505855	down	52.1461	26.3783	TCONS_00015291	8	+	67105431	67109921	4490	2	XLOC_006827	Intergenic	HumanLincRNACatalog
p1757	0.0341929	0.0282915	0.50594	down	72.5672	36.7147	ENST00000423419.1	10	-	119250159	119254199	4040	3	ENSG00000229847.2	Intergenic	ENSEMBL
p13742	0.943681	0.938234	0.505945	down	73.0431	36.9558	ENST00000505572.1	5	+	84725519	84726002	483	1	ENSG00000249023.1	Intergenic	ENSEMBL
p16806	0.0255267	0.0208406	0.506436	down	80.9718	41.0071	ENST00000417801.1	9	+	82645493	82649470	3977	2	ENSG00000230945.1	Intergenic	ENSEMBL
p28386	1.22157e-14	2.95924e-16	0.506768	down	2071.08	1049.56	ASO1624	None	None	None	None	#VALUE!	None	ASO1624	Antisense	RNAdb
p21391	0.0612687	0.0520667	0.507852	down	55.2291	28.0482	TCONS_00028336	20	-	22567874	22588609	20735	4	XLOC_013685	Intergenic	HumanLincRNACatalog
p17607	0.105992	0.0924691	0.507866	down	150.33	76.3475	TCONS_00000137	1	+	1535818	1545864	10046	4	XLOC_000019	Divergent	HumanLincRNACatalog
p9213	0.0109416	0.00859114	0.508007	down	70.7578	35.9455	ENST00000418621.1	2	-	80255137	80257677	2540	3	ENSG00000224731.1	Intronic	ENSEMBL
p16104	0.0705484	0.0603166	0.508266	down	63.7525	32.4032	ENST00000522967.1	8	+	29722159	29729177	7018	2	ENSG00000254086.1	Intergenic	ENSEMBL
p33788	3.56686e-16	2.97984e-18	0.50829	down	3702.19	1881.79	uc021tnw.1	17	-	3907742	3910449	2707	1	DKFZp761G0818	Antisense	UCSC
p20746	0.00532177	0.00403654	0.508966	down	71.663	36.4741	TCONS_00004098	2	-	2614075	2617131	3056	2	XLOC_001943	Intergenic	HumanLincRNACatalog
p20438	3.64277e-07	1.51965e-07	0.509909	down	137.052	69.884	TCONS_00026540	18	-	59273533	59274165	632	2	XLOC_012861	Intergenic	HumanLincRNACatalog
p23987	0.114132	0.0999257	0.50992	down	117.04	59.6811	TCONS_00015031	8	-	67122576	67123886	1310	2	XLOC_007110	Intergenic	HumanLincRNACatalog
p11301	4.7129e-08	1.63953e-08	0.510095	down	52.5305	26.7956	ENST00000502417.1	3	-	14389950	14394068	4118	3	ENSG00000251576.1	Intergenic	ENSEMBL
p20553	0.000643604	0.000439515	0.51013	down	63.6908	32.4906	TCONS_00026194	18	+	59415408	59420917	5509	4	XLOC_012701	Intergenic	HumanLincRNACatalog
p28257	0.135729	0.119799	0.510313	down	140.315	71.6045	ASO1835	None	None	None	None	#VALUE!	None	ASO1835	Antisense	RNAdb
p23331	5.23559e-05	3.09801e-05	0.5104	down	61.6853	31.4841	TCONS_00012376	6	-	170401012	170442052	41040	3	XLOC_005943	Intergenic	HumanLincRNACatalog
p33478	4.07847e-15	7.35119e-17	0.510795	down	4194.14	2142.34	ENST00000578850.1	18	+	9102733	9254344	151611	2	ENSG00000265257.1	Antisense	ENSEMBL
p29230	0.000327197	0.000215449	0.511391	down	70.9856	36.3014	ENST00000590678.1	2	-	305840	309183	3343	2	ENSG00000235779.2	Intergenic	ENSEMBL
p11736	1.1788e-06	5.38839e-07	0.512261	down	1752.47	897.722	ENST00000598740.1	3	+	18507474	18569130	61656	3	ENSG00000228956.3	Intergenic	ENSEMBL
p14254	2.27145e-05	1.27718e-05	0.512844	down	56.3345	28.8908	ENST00000435858.1	6	-	82236818	82244630	7812	2	ENSG00000226089.2	Intergenic	ENSEMBL
p20179	0.00106616	0.000747235	0.512905	down	79.0732	40.5571	TCONS_00025688	17	-	46124320	46125435	1115	3	XLOC_012503	Divergent	HumanLincRNACatalog
p26197	0.00656991	0.00503536	0.513962	down	52.1784	26.8177	uc003bij.3	22	+	48027451	48038545	11094	3	BC039485	Intergenic	UCSC
p11744	0.000670015	0.0004586	0.514252	down	173.76	89.3564	ENST00000599762.1	3	+	18507474	18645733	138259	7	ENSG00000228956.3	Intergenic	ENSEMBL
p2953	1.6308e-05	8.9792e-06	0.514428	down	55.3456	28.4713	ENST00000439483.1	11	+	116510196	116525906	15710	3	ENSG00000237937.1	Intergenic	ENSEMBL
p8467	1.95263e-10	3.58421e-11	0.514597	down	46.74	24.0523	ENST00000591630.1	19	-	56865861	56877318	11457	4	ENSG00000267606.1	Intergenic	ENSEMBL
p7816	7.78966e-05	4.72137e-05	0.514603	down	65.8669	33.8953	ENST00000579775.1	18	-	73720072	73727816	7744	2	ENSG00000264108.1	Intergenic	ENSEMBL
p33515	4.4652e-13	2.71961e-14	0.514733	down	932.33	479.902	ENST00000423272.1	20	+	21225108	21227256	2148	2	ENSG00000088970.11	Antisense	ENSEMBL
p7810	1.85743e-10	3.3856e-11	0.514885	down	41.6819	21.4614	ENST00000583702.1	18	-	72228615	72229335	720	2	ENSG00000264340.1	Antisense	ENSEMBL
p19939	0.000570528	0.000387096	0.514968	down	52.071	26.8149	TCONS_00024737	16	-	79791575	79804466	12891	3	XLOC_012017	Intergenic	HumanLincRNACatalog
p20728	1.34512e-13	6.11885e-15	0.515016	down	771.723	397.45	TCONS_00027619	19	+	53727165	53727904	739	2	XLOC_013142	Intergenic	HumanLincRNACatalog
p11840	4.36842e-08	1.51018e-08	0.515098	down	52.2967	26.9379	ENST00000597944.1	3	+	64568826	64569589	763	1	ENSG00000241158.2	Intronic	ENSEMBL
p11393	2.98923e-10	5.8215e-11	0.515098	down	733.867	378.013	ENST00000488720.1	3	-	58148273	58156363	8090	2	ENSG00000244161.1	Antisense	ENSEMBL
p10692	4.58542e-06	2.31469e-06	0.515138	down	50.9331	26.2376	ENST00000420255.1	21	-	23381476	23470778	89302	6	ENSG00000233215.1	Intergenic	ENSEMBL
p16813	0.00182538	0.00131269	0.51563	down	73.1335	37.7098	ENST00000590250.1	9	+	84888373	85068644	180271	8	ENSG00000228430.3	Intergenic	ENSEMBL
p15960	1.22852e-05	6.63819e-06	0.515657	down	59.6609	30.7646	ENST00000518973.1	8	-	138821686	139095813	274127	3	ENSG00000253288.1	Intergenic	ENSEMBL
p23624	4.40983e-07	1.86895e-07	0.515674	down	795.539	410.239	TCONS_00014261	7	-	19039588	19095725	56137	3	XLOC_006364	Intergenic	HumanLincRNACatalog
p14324	7.07704e-05	4.26204e-05	0.515685	down	69.37	35.773	ENST00000455534.1	6	-	135516220	135517133	913	2	ENSG00000236703.1	Intronic	ENSEMBL
p19473	0.428558	0.401698	0.515985	down	117.395	60.5742	TCONS_00022542	14	+	69446486	69448265	1779	2	XLOC_010859	Divergent	HumanLincRNACatalog
p18207	1.53876e-07	5.96937e-08	0.516326	down	59.6337	30.7904	TCONS_00018332	10	+	110759919	110778745	18826	2	XLOC_008610	Intergenic	HumanLincRNACatalog
p6982	1.15762e-10	1.96534e-11	0.516695	down	1815.66	938.144	ENST00000583175.1	17	-	62116509	62119203	2694	1	ENSG00000263899.1	Intergenic	ENSEMBL
p25712	6.84476e-14	2.64844e-15	0.516985	down	1924.08	994.719	uc001hns.1	1	+	222906202	222908533	2331	1	AK025140	Divergent	UCSC
p21160	6.27576e-05	3.75295e-05	0.517087	down	61.0905	31.5891	TCONS_00003746	2	+	78339184	78354877	15693	2	XLOC_001543	Intergenic	HumanLincRNACatalog
p13938	0.00611896	0.00467196	0.517374	down	71.1885	36.831	ENST00000513133.1	5	+	147618132	147622157	4025	2	ENSG00000248109.1	Intergenic	ENSEMBL
p6161	0.00190777	0.00137436	0.517445	down	65.7749	34.0349	ENST00000565904.1	16	-	83743783	83751503	7720	3	ENSG00000261103.1	Intronic	ENSEMBL
p14954	1.94275e-15	2.7565e-17	0.517945	down	7575.34	3923.61	ENST00000451381.1	7	-	62693492	62702023	8531	3	ENSG00000244550.1	Intergenic	ENSEMBL
p7961	2.12778e-12	1.83796e-13	0.519153	down	3928.04	2039.25	ENST00000583184.1	18	+	29598791	29691742	92951	5	ENSG00000263917.1	Antisense	ENSEMBL
p1819	0.0824964	0.0710448	0.519854	down	59.3824	30.8702	ENST00000421077.1	10	+	2208525	2211654	3129	2	ENSG00000227912.1	Intergenic	ENSEMBL
p5406	0.495961	0.469383	0.520135	down	111.751	58.1255	ENST00000560461.1	15	-	101455861	101459046	3185	3	ENSG00000259583.1	Antisense	ENSEMBL
p18578	2.3228e-05	1.30726e-05	0.520263	down	67.7318	35.2383	TCONS_00020676	12	-	3409392	3410207	815	2	XLOC_009981	Intergenic	HumanLincRNACatalog
p15753	3.57722e-07	1.48957e-07	0.520571	down	541.435	281.855	ENST00000522478.1	8	-	67834708	67834786	78	1	ENSG00000254341.1	Divergent	ENSEMBL
p29139	0.940698	0.934956	0.520639	down	85.4705	44.4993	ENST00000569981.1	16	-	29819965	29823306	3341	2	ENSG00000238045.5	Antisense	ENSEMBL
p9562	6.82959e-05	4.10457e-05	0.521715	down	61.9772	32.3344	ENST00000442062.1	2	-	229548252	229549296	1044	2	ENSG00000228226.1	Intergenic	ENSEMBL
p17043	2.06074e-06	9.83192e-07	0.522324	down	43.663	22.8062	ENST00000602812.1	X	-	73247970	73513409	265439	7	ENSG00000230590.2	Intergenic	ENSEMBL
p15283	0.0619594	0.0526825	0.522624	down	69.4498	36.2962	ENST00000524048.1	7	+	27162786	27163886	1100	3	ENSG00000253552.3	Intronic	ENSEMBL
p7169	3.04396e-06	1.49407e-06	0.52308	down	61.6387	32.242	ENST00000584139.1	17	+	10584050	10587305	3255	2	ENSG00000263388.1	Antisense	ENSEMBL
p28426	0.289324	0.265179	0.523253	down	151.045	79.0349	ASO3662	None	None	None	None	#VALUE!	None	ASO3662	Antisense	RNAdb
p25465	7.01117e-09	2.01595e-09	0.523263	down	566.576	296.468	NR_034084.1	7	+	7680341	7918854	238513	4	LOC729852	Antisense	RefSeq
p5999	1.47228e-05	8.05209e-06	0.523383	down	57.6429	30.1693	ENST00000564385.1	16	-	35019939	35021258	1319	1	ENSG00000260611.1	Intergenic	ENSEMBL
p21890	0.0128568	0.0101751	0.52344	down	77.154	40.3855	TCONS_00006578	3	-	106404384	106436169	31785	4	XLOC_003200	Intergenic	HumanLincRNACatalog
p14159	8.79393e-09	2.59159e-09	0.523533	down	53.1309	27.8158	ENST00000531046.1	6	-	33859478	33860556	1078	2	ENSG00000249346.2	Intergenic	ENSEMBL
p27896	0.266533	0.243247	0.523975	down	81.1149	42.5022	hox-HOXB3-70	17	+	43982245	43983933	1688	1	hox-HOXB3-70	Intronic	HOX Loci
p7379	0.000277539	0.000181071	0.523984	down	51.5358	27.0039	ENST00000585620.1	17	+	42870566	42871842	1276	2	ENSG00000267505.1	Intergenic	ENSEMBL
p28641	0.4863	0.459561	0.524044	down	105.347	55.2066	ASO2287	None	None	None	None	#VALUE!	None	ASO2287	Antisense	RNAdb
p33514	1.14627e-12	8.68907e-14	0.524326	down	1005.57	527.246	ENST00000457464.1	20	+	21126226	21227260	101034	8	ENSG00000088970.11	Antisense	ENSEMBL
p5396	0.000716997	0.000492292	0.524438	down	57.5228	30.1671	ENST00000560221.1	15	-	99190179	99190600	421	2	ENSG00000259424.1	Intergenic	ENSEMBL
p2337	2.53696e-10	4.83915e-11	0.524609	down	1175.64	616.754	ENST00000537024.1	11	-	62621018	62622951	1933	6	ENSG00000255717.1	Divergent	ENSEMBL
p8801	2.29881e-11	3.03355e-12	0.524701	down	2476.46	1299.4	ENST00000602172.1	19	+	48758931	48761456	2525	2	ENSG00000268001.1	Antisense	ENSEMBL
p33517	0.00936266	0.00730062	0.525073	down	46.3685	24.3469	ENST00000430327.2	21	-	42548248	42558700	10452	3	ENSG00000225745.4	Intronic	ENSEMBL
p1144	0.715464	0.694948	0.52526	down	87.9167	46.1791	ENST00000445260.1	1	+	121166922	121171134	4212	3	ENSG00000231429.1	Intergenic	ENSEMBL
p4520	3.13204e-13	1.73909e-14	0.525666	down	798.654	419.826	ENST00000554378.1	14	-	58733821	58764852	31031	5	ENSG00000257621.2	Antisense	ENSEMBL
p21298	0.000385285	0.000256015	0.525905	down	55.4491	29.161	TCONS_00004000	2	+	207790672	207798146	7474	3	XLOC_001823	Intergenic	HumanLincRNACatalog
p23116	5.62586e-06	2.87835e-06	0.526235	down	116.859	61.495	TCONS_00010837	5	+	173205285	173220851	15566	2	XLOC_004644	Intergenic	HumanLincRNACatalog
p17246	0.00025281	0.000164024	0.526497	down	53.1792	27.9987	ENST00000441841.1	X	+	134083578	134087412	3834	3	ENSG00000236091.1	Intergenic	ENSEMBL
p19716	0.00351134	0.00260874	0.526509	down	92.8126	48.8667	TCONS_00023886	15	+	26110447	26114704	4257	2	XLOC_011188	Intergenic	HumanLincRNACatalog
p3281	8.30585e-05	5.05496e-05	0.52653	down	126.807	66.7676	ENST00000552780.1	12	-	72187634	72193407	5773	2	ENSG00000257410.1	Intergenic	ENSEMBL
p14054	5.29808e-05	3.1365e-05	0.526572	down	62.1425	32.7225	ENST00000514793.1	5	+	179085236	179091433	6197	3	ENSG00000250999.1	Intergenic	ENSEMBL
p251	3.54134e-07	1.47366e-07	0.526717	down	55.2407	29.0962	ENST00000597757.1	1	-	78347043	78353374	6331	2	ENSG00000235927.2	Divergent	ENSEMBL
p13426	0.434149	0.40727	0.526737	down	104.744	55.1725	ENST00000523452.1	5	-	139452441	139488215	35774	3	ENSG00000245146.2	Intergenic	ENSEMBL
p7505	6.3907e-06	3.30108e-06	0.52697	down	65.079	34.2947	ENST00000583854.1	17	+	71733992	71752696	18704	6	ENSG00000263574.1	Antisense	ENSEMBL
p28041	6.77379e-05	4.06944e-05	0.527115	down	51.9866	27.4029	nc-HOXC11-112	12	+	52647620	52648739	1119	1	nc-HOXC11-112	Intergenic	HOX Loci
p25697	1.44706e-12	1.15269e-13	0.527309	down	1735.58	915.185	uc021ouz.1	1	+	145500506	145501669	1163	1	AK123675	Intronic	UCSC
p18324	1.65192e-08	5.19148e-09	0.527352	down	26262.2	13849.4	TCONS_00020083	11	-	65269760	65278498	8738	2	XLOC_009474	Intergenic	HumanLincRNACatalog
p17664	1.126e-06	5.12899e-07	0.527361	down	64.3133	33.9163	TCONS_00000921	1	+	43610069	43610856	787	2	XLOC_000162	Intergenic	HumanLincRNACatalog
p33510	4.29641e-14	1.456e-15	0.527498	down	8219.68	4335.86	ENST00000442524.1	2	+	234263219	234301045	37826	4	ENSG00000243637.1	Antisense	ENSEMBL
p27793	6.08579e-09	1.72403e-09	0.527627	down	49.6476	26.1954	uc.254+	9	+	23496724	23497003	279	1	uc.254+	Intergenic	UCR
p1422	0.107338	0.0937072	0.528516	down	64.329	33.9989	ENST00000417605.1	1	+	229644247	229650019	5772	3	ENSG00000223635.1	Divergent	ENSEMBL
p8365	5.93242e-09	1.67617e-09	0.528525	down	566.224	299.264	ENST00000589021.1	19	-	44501050	44506985	5935	3	ENSG00000266921.1	Antisense	ENSEMBL
p4630	4.04262e-08	1.38761e-08	0.528905	down	62.821	33.2263	ENST00000554519.1	14	-	88202745	88282595	79850	3	ENSG00000258807.1	Intergenic	ENSEMBL
p25743	4.14863e-12	4.054e-13	0.529096	down	706.42	373.764	uc001iqe.3	10	+	18967048	18970568	3520	1	AK022915	Divergent	UCSC
p1129	3.18564e-08	1.06843e-08	0.529168	down	1611.23	852.612	ENST00000448680.1	1	+	115642292	115645279	2987	2	ENSG00000233730.1	Intergenic	ENSEMBL
p30202	0.000697147	0.000478079	0.529432	down	126.159	66.7925	uc001zqm.3	15	+	43030612	43035400	4788	2	BC037861	Intergenic	UCSC
p23657	0.0927291	0.0803577	0.530009	down	66.3507	35.1665	TCONS_00013804	7	-	53448225	53486571	38346	2	XLOC_006444	Intergenic	HumanLincRNACatalog
p10578	0.000294229	0.00019265	0.530489	down	66.3598	35.2031	ENST00000445606.1	20	+	38633125	38637171	4046	3	ENSG00000237767.1	Intergenic	ENSEMBL
p19808	2.24414e-13	1.16405e-14	0.530804	down	1734.33	920.587	TCONS_00023996	15	+	85070675	85077469	6794	2	XLOC_011339	Intergenic	HumanLincRNACatalog
p22499	0.000787264	0.000542869	0.530931	down	57.0952	30.3136	TCONS_00008794	4	+	58017921	58024158	6237	3	XLOC_003547	Intergenic	HumanLincRNACatalog
p24782	2.8901e-09	7.53024e-10	0.530997	down	608.735	323.237	NR_038845.1	1	-	219254314	219347130	92816	5	LOC643723	Divergent	RefSeq
p28338	1.92162e-11	2.46281e-12	0.531386	down	586.811	311.823	ASO1674	None	None	None	None	#VALUE!	None	ASO1674	Antisense	RNAdb
p24431	5.16442e-08	1.80951e-08	0.531447	down	64.6917	34.3802	TCONS_00015967	9	+	35860382	35861853	1471	2	XLOC_007340	Intergenic	HumanLincRNACatalog
p23296	0.000161867	0.000102322	0.531549	down	593.171	315.299	TCONS_00012341	6	-	157541407	157542515	1108	2	XLOC_005893	Intergenic	HumanLincRNACatalog
p15929	0.00373846	0.00278667	0.531629	down	55.5509	29.5325	ENST00000526947.1	8	-	126360437	126363658	3221	2	ENSG00000254431.1	Intronic	ENSEMBL
p13446	7.21502e-10	1.58847e-10	0.531667	down	48.8693	25.9822	ENST00000523176.1	5	-	148596085	148656368	60283	2	ENSG00000253406.1	Antisense	ENSEMBL
p14480	0.00373993	0.0027879	0.532091	down	54.485	28.991	ENST00000412132.1	6	+	11810834	11811481	647	2	ENSG00000234427.1	Intergenic	ENSEMBL
p21167	0.972077	0.969108	0.532248	down	72.602	38.6422	TCONS_00004835	2	+	85938745	85943145	4400	2	XLOC_001556	Intergenic	HumanLincRNACatalog
p1368	4.50096e-06	2.26862e-06	0.532424	down	61.1792	32.5733	ENST00000412871.1	1	+	211813036	211827923	14887	2	ENSG00000227764.1	Intergenic	ENSEMBL
p29511	0.00043695	0.000292558	0.533089	down	61.4952	32.7824	ENST00000531565.1	8	+	144778323	144780583	2260	2	ENSG00000181097.5	Divergent	ENSEMBL
p18987	0.504887	0.478357	0.53396	down	94.6961	50.5639	TCONS_00021927	13	-	21138601	21141197	2596	2	XLOC_010525	Divergent	HumanLincRNACatalog
p15119	0.0169265	0.013567	0.534037	down	67.523	36.0598	ENST00000586239.1	7	-	136370305	136849020	478715	5	ENSG00000234352.4	Antisense	ENSEMBL
p23079	1.38717e-08	4.28123e-09	0.534124	down	59.6992	31.8868	TCONS_00010136	5	+	148786475	148804999	18524	4	XLOC_004598	Intergenic	HumanLincRNACatalog
p6649	0.51459	0.488087	0.534545	down	125.066	66.8534	ENST00000438266.1	17	-	4922508	4923388	880	2	ENSG00000227495.1	Antisense	ENSEMBL
p19064	0.00056181	0.000380886	0.535442	down	48.2809	25.8516	TCONS_00022047	13	-	68155304	68157361	2057	2	XLOC_010648	Intergenic	HumanLincRNACatalog
p24810	0.0657853	0.0560665	0.535523	down	70.8122	37.9216	XR_108362.1	1	+	157995344	158001611	6267	2	KIRREL-IT1	Intronic	RefSeq
p1779	8.17457e-05	4.96715e-05	0.535581	down	58.1119	31.1236	ENST00000601242.1	10	-	128798540	128824686	26146	4	ENSG00000223528.2	Antisense	ENSEMBL
p2334	6.11252e-11	9.44336e-12	0.536283	down	3868.79	2074.77	ENST00000545920.1	11	-	62620543	62621814	1271	3	ENSG00000255717.1	Intergenic	ENSEMBL
p5328	2.71636e-05	1.54499e-05	0.536741	down	329.233	176.713	ENST00000570120.1	15	-	89630793	89631498	705	2	ENSG00000261407.1	Antisense	ENSEMBL
p21658	5.19967e-05	3.07556e-05	0.536928	down	46.2945	24.8568	TCONS_00028965	21	+	11169665	11172046	2381	2	XLOC_013856	Intergenic	HumanLincRNACatalog
p10210	6.93412e-08	2.50173e-08	0.537128	down	281.559	151.233	ENST00000568571.1	2	+	201689395	201692061	2666	1	ENSG00000260006.1	Divergent	ENSEMBL
p23273	1.44141e-05	7.87225e-06	0.537362	down	58.0288	31.1825	TCONS_00012271	6	-	125633312	125634852	1540	2	XLOC_005826	Intergenic	HumanLincRNACatalog
p2330	2.92804e-11	4.01272e-12	0.537461	down	4692.88	2522.24	ENST00000541578.1	11	-	62619768	62622960	3192	11	ENSG00000255717.1	Divergent	ENSEMBL
p14584	5.66888e-07	2.45449e-07	0.53759	down	60.9319	32.7564	ENST00000431997.1	6	+	72160536	72168577	8041	4	ENSG00000223765.1	Intergenic	ENSEMBL
p24511	0.00589602	0.00449505	0.537733	down	61.5341	33.0889	TCONS_00016663	9	+	109378367	109400533	22166	2	XLOC_007502	Intergenic	HumanLincRNACatalog
p33491	5.35488e-14	1.93496e-15	0.538078	down	17115.2	9209.3	ENST00000489336.1	19	+	12098485	12114626	16141	3	ENSG00000219665.4	Intergenic	ENSEMBL
p27581	0.000433967	0.000290391	0.538255	down	61.2361	32.9606	uc.160-	5	-	77268843	77269165	322	1	uc.160-	Intergenic	UCR
p27423	1.84343e-11	2.34184e-12	0.538419	down	4543.65	2446.38	uc.50+	2	+	38976300	38976522	222	1	uc.50+	Intronic	UCR
p30320	4.73932e-14	1.65817e-15	0.538894	down	2697.07	1453.43	LIT3492	None	None	None	None	#VALUE!	None	LIT3492	Antisense	RNAdb
p29301	3.86539e-05	2.24743e-05	0.539206	down	470.976	253.953	ENST00000447343.2	20	+	62376041	62377304	1263	2	ENSG00000229299.2	Antisense	ENSEMBL
p3012	0.00133057	0.000942932	0.539599	down	110.627	59.6945	ENST00000529070.1	11	+	133902546	133908870	6324	2	ENSG00000204241.3	Intergenic	ENSEMBL
p4875	0.555388	0.529575	0.540041	down	97.4327	52.6177	ENST00000554032.1	14	+	71276921	71282108	5187	2	ENSG00000259153.1	Intergenic	ENSEMBL
p3256	0.00126326	0.000892622	0.540165	down	66.6828	36.0197	ENST00000543387.1	12	-	67834777	67836339	1562	2	ENSG00000256172.1	Intergenic	ENSEMBL
p15395	0.00114457	0.000805064	0.540415	down	49.1358	26.5537	ENST00000448260.2	7	+	89073287	89123576	50289	6	ENSG00000227863.2	Intergenic	ENSEMBL
p22357	0.00357737	0.00265987	0.54058	down	83.6902	45.2412	TCONS_00008606	4	-	146502619	146509110	6491	2	XLOC_004112	Intergenic	HumanLincRNACatalog
p5559	0.000114217	7.08248e-05	0.540895	down	67.3814	36.4463	ENST00000557910.1	15	+	49393987	49395461	1474	2	ENSG00000259656.1	Intergenic	ENSEMBL
p16929	9.06001e-06	4.79411e-06	0.541205	down	135.594	73.3843	ENST00000599172.1	9	+	131938085	131938941	856	2	ENSG00000268050.1	Antisense	ENSEMBL
p27146	0.01905	0.0153506	0.541284	down	101.68	55.038	uc.345-	12	-	54447599	54447900	301	1	uc.345-	Antisense	UCR
p9395	2.10352e-15	3.06455e-17	0.541303	down	1300.56	703.995	ENST00000594941.1	2	-	169630864	169642907	12043	6	ENSG00000227617.3	Antisense	ENSEMBL
p12137	0.167752	0.149589	0.541959	down	98.931	53.6165	ENST00000490001.1	3	+	181670160	181718050	47890	7	ENSG00000242512.3	Intergenic	ENSEMBL
p33750	0.126653	0.11142	0.542205	down	117.429	63.6708	uc009xny.1	10	-	49278238	49338996	60758	7	AK309922	Intergenic	UCSC
p20283	2.07124e-10	3.83511e-11	0.542836	down	1119.66	607.79	TCONS_00025887	17	+	29036658	29085236	48578	3	XLOC_012162	Intergenic	HumanLincRNACatalog
p4911	6.31909e-09	1.7986e-09	0.543386	down	57.1629	31.0615	ENST00000555490.1	14	+	87717446	87718023	577	2	ENSG00000258496.1	Intergenic	ENSEMBL
p10488	1.04245e-08	3.12783e-09	0.543961	down	41.923	22.8045	ENST00000440889.1	20	-	57935981	57939828	3847	2	ENSG00000230352.1	Intergenic	ENSEMBL
p23839	0.00229821	0.00167112	0.544099	down	111.031	60.4115	TCONS_00014197	7	+	123175277	123175873	596	3	XLOC_006223	Divergent	HumanLincRNACatalog
p9301	0.00131932	0.000934471	0.544518	down	56.4696	30.7487	ENST00000424612.1	2	-	114435278	114461655	26377	3	ENSG00000227359.1	Intergenic	ENSEMBL
p2464	0.135384	0.119482	0.544702	down	56.3017	30.6677	ENST00000545958.1	11	-	94607216	94658686	51470	2	ENSG00000256469.1	Antisense	ENSEMBL
p26365	6.72738e-05	4.03943e-05	0.544789	down	52.5095	28.6066	uc003njh.1	6	+	27357717	27358702	985	1	AX747641	Intronic	UCSC
p24904	1.74907e-08	5.52616e-09	0.545157	down	579.862	316.116	XR_109120.1	12	-	3719474	3721169	1695	1	LOC100128816	Intergenic	RefSeq
p12112	0.000262289	0.000170565	0.545266	down	49.7081	27.1042	ENST00000461063.2	3	+	180707568	180893607	186039	4	ENSG00000242808.2	Divergent	ENSEMBL
p22039	0.000465611	0.000312823	0.545472	down	241.486	131.724	TCONS_00006817	3	+	39299896	39300682	786	2	XLOC_002618	Intergenic	HumanLincRNACatalog
p20833	0.000262361	0.000170616	0.545908	down	61.5236	33.5862	TCONS_00004241	2	-	46520808	46523596	2788	2	XLOC_002081	Divergent	HumanLincRNACatalog
p19548	8.32148e-06	4.37635e-06	0.546005	down	57.0564	31.153	TCONS_00023593	15	-	26359107	26379663	20556	2	XLOC_011406	Intergenic	HumanLincRNACatalog
p15865	0.0034736	0.00257889	0.546315	down	60.3093	32.9479	ENST00000521102.1	8	-	104169217	104184255	15038	3	ENSG00000247081.3	Intronic	ENSEMBL
p18339	1.01407e-06	4.58141e-07	0.546555	down	49.8589	27.2506	TCONS_00019714	11	-	76493140	76494211	1071	2	XLOC_009509	Antisense	HumanLincRNACatalog
p20534	7.46491e-05	4.51106e-05	0.546619	down	59.0496	32.2777	TCONS_00026327	18	+	44337248	44340578	3330	2	XLOC_012667	Divergent	HumanLincRNACatalog
p6292	1.58377e-06	7.41145e-07	0.546721	down	50.0841	27.3821	ENST00000575792.1	16	+	14417150	14420141	2991	2	ENSG00000262454.1	Intergenic	ENSEMBL
p25563	0.00010182	6.2753e-05	0.546855	down	78.3826	42.8639	NR_027440.1	9	-	133452736	133454881	2145	1	LOC100272217	Divergent	RefSeq
p24239	0.00165445	0.00118438	0.547025	down	63.3083	34.6312	TCONS_00014860	8	+	132065958	132101711	35753	3	XLOC_006928	Intergenic	HumanLincRNACatalog
p27211	1.86037e-05	1.03257e-05	0.547402	down	137.382	75.2033	uc.366+	14	+	31382706	31382908	202	1	uc.366+	Antisense	UCR
p22031	0.000791777	0.000546157	0.54771	down	77.5042	42.4498	TCONS_00006816	3	+	34598079	34604551	6472	3	XLOC_002612	Intergenic	HumanLincRNACatalog
p3973	1.15827e-08	3.51157e-09	0.548207	down	44.8134	24.567	ENST00000417624.1	13	-	29813759	29824691	10932	3	ENSG00000236758.1	Intronic	ENSEMBL
p12118	0.000358334	0.000237079	0.548331	down	60.1698	32.993	ENST00000595313.1	3	+	181268542	181348792	80250	6	ENSG00000242808.2	Intergenic	ENSEMBL
p20412	0.000452604	0.000303672	0.54841	down	57.0841	31.3055	TCONS_00026704	18	-	36240669	36308283	67614	2	XLOC_012822	Intergenic	HumanLincRNACatalog
p8175	1.02523e-11	1.17327e-12	0.548808	down	3353.27	1840.3	ENST00000586483.1	19	-	13263884	13264526	642	2	ENSG00000267598.1	Antisense	ENSEMBL
p8176	6.75187e-15	1.4009e-16	0.549004	down	3979.79	2184.92	ENST00000592882.1	19	-	13263909	13265007	1098	2	ENSG00000267598.1	Antisense	ENSEMBL
p13510	0.00612756	0.00467865	0.54913	down	73.9871	40.6286	ENST00000520275.1	5	-	169623578	169626104	2526	3	ENSG00000249601.2	Intergenic	ENSEMBL
p24739	0.0355092	0.0294315	0.549177	down	59.038	32.4223	TCONS_00017630	Y	+	7302523	7388562	86039	3	XLOC_008282	Intergenic	HumanLincRNACatalog
p6239	1.65649e-12	1.35715e-13	0.549181	down	808.031	443.755	ENST00000567515.1	16	+	2047654	2048375	721	2	ENSG00000260107.1	Antisense	ENSEMBL
p28628	0.000905029	0.000628945	0.549249	down	69.1723	37.9928	ASO3891	None	None	None	None	#VALUE!	None	ASO3891	Intronic	RNAdb
p22845	0.036878	0.0306299	0.549413	down	181.329	99.6246	TCONS_00010556	5	-	172233451	172234199	748	2	XLOC_005083	Intergenic	HumanLincRNACatalog
p29719	3.95704e-05	2.30415e-05	0.549705	down	85.2885	46.8836	TCONS_00024766	16	-	86365205	86384207	19002	7	XLOC_012045	Intergenic	HumanLincRNACatalog
p19869	0.342303	0.316757	0.549847	down	95.2661	52.3818	TCONS_00024598	16	-	20365461	20367740	2279	2	XLOC_011891	Intergenic	HumanLincRNACatalog
p18694	1.75257e-09	4.29877e-10	0.550002	down	2088.07	1148.44	TCONS_00020929	12	-	112277582	112278311	729	2	XLOC_010202	Intergenic	HumanLincRNACatalog
p2335	7.57196e-13	5.23079e-14	0.550003	down	1888.12	1038.47	ENST00000540865.1	11	-	62620544	62622960	2416	6	ENSG00000255717.1	Divergent	ENSEMBL
p15411	0.00816158	0.00632411	0.550161	down	127.189	69.9743	ENST00000416502.1	7	+	95225993	95236456	10463	2	ENSG00000231170.1	Divergent	ENSEMBL
p3005	6.74063e-08	2.42552e-08	0.55019	down	65.0629	35.7969	ENST00000441665.1	11	+	131056916	131059648	2732	2	ENSG00000236129.1	Intergenic	ENSEMBL
p9377	2.55036e-12	2.27944e-13	0.550262	down	45.8152	25.2103	ENST00000443901.1	2	-	155552973	155554329	1356	2	ENSG00000235949.1	Divergent	ENSEMBL
p16689	0.00443372	0.00333332	0.550321	down	64.693	35.6019	ENST00000440674.1	9	+	4299389	4306046	6657	2	ENSG00000228322.1	Antisense	ENSEMBL
p4575	2.76063e-05	1.57182e-05	0.550478	down	55.0314	30.2936	ENST00000553394.1	14	-	73983936	73987352	3416	2	ENSG00000258443.1	Antisense	ENSEMBL
p1118	0.000462567	0.000310666	0.550666	down	81.3775	44.8119	ENST00000441125.1	1	+	112451957	112452783	826	3	ENSG00000237556.1	Intronic	ENSEMBL
p14845	6.12974e-05	3.66061e-05	0.550797	down	51.5012	28.3667	ENST00000449573.1	7	-	19958614	20042545	83931	4	ENSG00000243004.1	Intergenic	ENSEMBL
p9800	1.83992e-09	4.53736e-10	0.551024	down	52.5732	28.9691	ENST00000449448.2	2	+	58655519	59231127	575608	5	ENSG00000233723.3	Intergenic	ENSEMBL
p17831	0.640099	0.61619	0.551038	down	60.3009	33.2281	TCONS_00001252	1	+	207558528	207560344	1816	2	XLOC_000540	Intergenic	HumanLincRNACatalog
p10537	8.42542e-07	3.75767e-07	0.551168	down	942.013	519.207	ENST00000429853.1	20	+	18040136	18051652	11516	2	ENSG00000229262.1	Intergenic	ENSEMBL
p11639	0.0010555	0.000739333	0.551195	down	78.6348	43.3431	ENST00000431427.1	3	-	183812905	183822966	10061	3	ENSG00000238020.1	Antisense	ENSEMBL
p2097	0.00251164	0.0018337	0.551289	down	59.6923	32.9077	ENST00000411906.1	10	+	105212602	105222452	9850	2	ENSG00000234699.1	Antisense	ENSEMBL
p1172	3.0734e-07	1.26312e-07	0.551409	down	55.4386	30.5693	ENST00000415065.1	1	+	145541592	145542229	637	2	ENSG00000244619.1	Intronic	ENSEMBL
p18618	5.39549e-07	2.32638e-07	0.551705	down	51.2635	28.2823	TCONS_00020776	12	-	48672795	48677977	5182	2	XLOC_010064	Intergenic	HumanLincRNACatalog
p26937	3.98727e-15	7.11535e-17	0.551723	down	1245.98	687.434	HIT000284266	X	+	47430989	47431326	337	1	HIX0016762	Antisense	H-InvDB
p13597	1.02538e-07	3.82638e-08	0.551729	down	53.5852	29.5645	ENST00000506519.1	5	+	9001885	9046052	44167	6	ENSG00000250619.1	Antisense	ENSEMBL
p15710	0.00673375	0.00516845	0.551743	down	50.2982	27.7517	ENST00000518750.1	8	-	58943892	58945241	1349	2	ENSG00000253523.1	Antisense	ENSEMBL
p29979	0.201307	0.181174	0.55225	down	65.4215	36.129	TCONS_00014917	8	-	5858958	5860627	1669	2	XLOC_006983	Intergenic	HumanLincRNACatalog
p7778	0.0196785	0.0158773	0.552739	down	100.002	55.2751	ENST00000587138.1	18	-	59238574	59244384	5810	3	ENSG00000267316.1	Intergenic	ENSEMBL
p12349	0.00488797	0.00369222	0.552887	down	109.821	60.7185	ENST00000504520.1	4	-	83814638	83822113	7475	5	ENSG00000251022.1	Antisense	ENSEMBL
p7263	1.46124e-10	2.57121e-11	0.553143	down	543.627	300.704	ENST00000585189.1	17	+	26900134	26901261	1127	2	ENSG00000265168.1	Antisense	ENSEMBL
p33342	2.48029e-15	3.81477e-17	0.553188	down	709.22	392.332	ENST00000598846.1	1	-	1634174	1669127	34953	20	ENSG00000268575.1	Antisense	ENSEMBL
p12215	2.87388e-07	1.17567e-07	0.553694	down	2411.67	1335.33	ENST00000420213.1	3	+	197185275	197193976	8701	2	ENSG00000237167.1	Intergenic	ENSEMBL
p27341	7.21282e-05	4.34784e-05	0.554536	down	64.5747	35.809	uc.446-	19	-	30747853	30748125	272	1	uc.446-	Intergenic	UCR
p4451	7.59726e-07	3.36087e-07	0.554926	down	73.9996	41.0643	ENST00000557067.1	14	-	42057063	42074059	16996	2	ENSG00000258636.1	Intergenic	ENSEMBL
p22916	0.000392242	0.000260959	0.555233	down	50.4575	28.0157	TCONS_00009872	5	+	9854501	9857700	3199	2	XLOC_004290	Intergenic	HumanLincRNACatalog
p10382	1.05611e-07	3.95169e-08	0.555322	down	59.94	33.286	ENST00000433213.2	20	-	21178100	21198927	20827	6	ENSG00000232712.2	Antisense	ENSEMBL
p28360	1.3243e-07	5.05999e-08	0.555359	down	358.043	198.842	ASO2016	None	None	None	None	#VALUE!	None	ASO2016	Antisense	RNAdb
p20630	1.96582e-05	1.09519e-05	0.555785	down	59.3799	33.0024	TCONS_00027758	19	-	44288540	44290302	1762	2	XLOC_013347	Intergenic	HumanLincRNACatalog
p8912	5.98772e-05	3.57111e-05	0.556435	down	52.227	29.0609	ENST00000457467.1	2	-	1344815	1350340	5525	2	ENSG00000233553.1	Intronic	ENSEMBL
p26621	1.26099e-06	5.79884e-07	0.556572	down	65.1244	36.2465	HIT000333391	10	+	80486247	80486547	300	1	HIX0058847	Intergenic	H-InvDB
p2107	1.06171e-06	4.81481e-07	0.556775	down	2504.99	1394.72	ENST00000428766.1	10	+	114648491	114665870	17379	3	ENSG00000225292.1	Intergenic	ENSEMBL
p26665	0.0599587	0.050901	0.557015	down	40.92	22.7931	HIT000071420	13	-	72287233	72287653	420	1	HIX0037395	Intronic	H-InvDB
p25885	0.433885	0.406998	0.557088	down	89.7127	49.9778	uc010amc.1	14	-	27791205	28142425	351220	3	BC148262	Intergenic	UCSC
p16324	0.0852888	0.0735861	0.557102	down	84.6947	47.1836	ENST00000577661.1	8	+	107282463	107284434	1971	2	ENSG00000254615.2	Antisense	ENSEMBL
p3845	7.05147e-06	3.66734e-06	0.557134	down	58.0236	32.3269	ENST00000553177.1	12	+	111374388	111396012	21624	3	ENSG00000185847.3	Intergenic	ENSEMBL
p20468	2.18956e-09	5.51825e-10	0.557302	down	55.0131	30.6589	TCONS_00026740	18	-	73938448	73963287	24839	2	XLOC_012892	Intergenic	HumanLincRNACatalog
p5518	2.14341e-10	3.98988e-11	0.557426	down	583.218	325.101	ENST00000561039.1	15	+	40800222	40845449	45227	3	ENSG00000259536.1	Antisense	ENSEMBL
p20177	0.00329964	0.00244323	0.557728	down	84.0461	46.8749	TCONS_00025686	17	-	46124253	46124834	581	2	XLOC_012503	Divergent	HumanLincRNACatalog
p10163	2.60677e-09	6.70833e-10	0.558181	down	57.9955	32.372	ENST00000584485.1	2	+	179637673	179639402	1729	2	ENSG00000237298.2	Antisense	ENSEMBL
p4085	0.252094	0.229398	0.558359	down	68.868	38.453	ENST00000436290.1	13	-	88096246	88323218	226972	6	ENSG00000228824.1	Intergenic	ENSEMBL
p2823	7.43718e-07	3.28341e-07	0.558577	down	51.6732	28.8635	ENST00000567742.1	11	+	69282365	69284473	2108	2	ENSG00000261347.1	Intergenic	ENSEMBL
p14013	0.000322684	0.000212363	0.558722	down	60.3048	33.6936	ENST00000518387.1	5	+	169816496	169849848	33352	3	ENSG00000253647.1	Intronic	ENSEMBL
p625	1.08572e-05	5.81829e-06	0.558826	down	52.4701	29.3217	ENST00000458662.1	1	-	211889269	211898744	9475	2	ENSG00000226868.1	Intergenic	ENSEMBL
p774	0.356954	0.331185	0.559092	down	117.682	65.7953	ENST00000445118.2	1	+	762987	794826	31839	5	ENSG00000228794.3	Intergenic	ENSEMBL
p33376	1.73578e-09	4.25243e-10	0.559174	down	898.141	502.217	ENST00000437629.1	10	+	88854265	88856746	2481	2	ENSG00000240475.1	Antisense	ENSEMBL
p24794	0.00794954	0.00615388	0.559327	down	151.855	84.9366	NR_023918.1	1	+	22351706	22357716	6010	2	LINC00339	Intergenic	RefSeq
p24055	0.0222281	0.018032	0.5597	down	59.7851	33.4617	TCONS_00015179	8	-	136683445	136685646	2201	2	XLOC_007234	Intergenic	HumanLincRNACatalog
p9521	0.118215	0.103665	0.559935	down	94.0608	52.6679	ENST00000415387.1	2	-	213446080	213886269	440189	5	ENSG00000225332.2	Antisense	ENSEMBL
p9408	0.487326	0.460576	0.56004	down	93.3373	52.2726	ENST00000457834.1	2	-	171201308	171207621	6313	2	ENSG00000231898.3	Intronic	ENSEMBL
p20749	4.78642e-08	1.66698e-08	0.56009	down	47.0383	26.3457	TCONS_00002738	2	-	4007505	4021609	14104	4	XLOC_001954	Intergenic	HumanLincRNACatalog
p25593	1.2109e-10	2.07254e-11	0.560285	down	661.605	370.688	NR_015427.2	9	+	136890560	136896719	6159	3	LINC00094	Antisense	RefSeq
p9600	1.528e-11	1.87241e-12	0.560358	down	50.3725	28.2267	ENST00000457178.1	2	-	241166976	241195452	28476	3	ENSG00000227479.1	Intergenic	ENSEMBL
p33589	1.78095e-09	4.37601e-10	0.560702	down	544.135	305.097	ENST00000521598.1	8	+	30613635	30623816	10181	5	ENSG00000104691.10	Antisense	ENSEMBL
p9394	3.65317e-11	5.20088e-12	0.560917	down	1145.71	642.645	ENST00000425636.2	2	-	169628462	169642939	14477	3	ENSG00000227617.3	Antisense	ENSEMBL
p24325	0.0336741	0.0278378	0.561103	down	59.0387	33.1268	TCONS_00016402	9	-	93736513	93747020	10507	3	XLOC_007773	Intergenic	HumanLincRNACatalog
p6357	6.74048e-08	2.42534e-08	0.561146	down	287.36	161.251	ENST00000562642.1	16	+	30959851	30967832	7981	3	ENSG00000261487.1	Antisense	ENSEMBL
p15798	0.513982	0.487453	0.561301	down	162.938	91.457	ENST00000566000.1	8	-	86088033	86089297	1264	1	ENSG00000260493.1	Divergent	ENSEMBL
p3100	1.1417e-13	4.97882e-15	0.561557	down	8825.6	4956.08	ENST00000555862.1	12	-	25249801	25253914	4113	3	ENSG00000258449.1	Antisense	ENSEMBL
p22498	4.00217e-07	1.68187e-07	0.561719	down	59.659	33.5116	TCONS_00007535	4	+	57488954	57492377	3423	2	XLOC_003546	Intergenic	HumanLincRNACatalog
p19509	0.00113875	0.000800737	0.561786	down	88.1698	49.5325	TCONS_00022616	14	+	96107824	96108855	1031	2	XLOC_010918	Intergenic	HumanLincRNACatalog
p10092	2.52893e-05	1.43086e-05	0.562617	down	249.72	140.497	ENST00000425688.1	2	+	166651360	166666520	15160	3	ENSG00000235192.1	Divergent	ENSEMBL
p25587	7.23216e-09	2.08851e-09	0.562634	down	512.455	288.325	XR_171054.1	9	+	98765137	98780735	15598	3	LOC101060023	Intergenic	RefSeq
p33752	3.90538e-07	1.63814e-07	0.562875	down	633.899	356.806	uc001lda.1	10	-	118644311	118648195	3884	1	AK092331	Antisense	UCSC
p29032	8.9924e-12	1.00464e-12	0.563375	down	9033.27	5089.11	ENST00000542112.1	11	-	62619729	62623386	3657	9	ENSG00000255717.1	Divergent	ENSEMBL
p7870	1.19647e-10	2.04295e-11	0.563505	down	497.444	280.312	ENST00000581471.1	18	+	5237824	5239388	1564	1	ENSG00000263753.1	Intergenic	ENSEMBL
p33682	1.00848e-07	3.75856e-08	0.563543	down	1590.77	896.469	NR_037719.1	17	-	7293045	7307450	14405	10	C17orf61-PLSCR3	Antisense	RefSeq
p15953	3.00979e-10	5.86714e-11	0.564025	down	436.176	246.014	ENST00000521490.1	8	-	132142634	132157128	14494	3	ENSG00000253407.1	Intergenic	ENSEMBL
p7065	0.000873209	0.000605385	0.564047	down	56.4326	31.8306	ENST00000374945.1	17	-	76257429	76274573	17144	7	ENSG00000204277.1	Intergenic	ENSEMBL
p14532	0.00137393	0.000975248	0.564412	down	57.3155	32.3495	ENST00000414398.1	6	+	33112559	33115544	2985	2	ENSG00000230313.1	Intergenic	ENSEMBL
p13980	0.247594	0.225096	0.564666	down	81.6116	46.0833	ENST00000523598.1	5	+	160040879	160066190	25311	2	ENSG00000253687.1	Antisense	ENSEMBL
p29063	9.10929e-05	5.57615e-05	0.564793	down	65.6408	37.0735	ENST00000540814.1	12	-	127137495	127174852	37357	2	ENSG00000256732.1	Intergenic	ENSEMBL
p14302	5.58871e-10	1.18778e-10	0.565248	down	933.511	527.665	ENST00000457319.1	6	-	116565349	116565891	542	2	ENSG00000236326.1	Antisense	ENSEMBL
p4394	5.5663e-14	2.03042e-15	0.565627	down	1389.08	785.701	ENST00000399886.2	14	-	24409571	24422578	13007	2	ENSG00000215256.3	Divergent	ENSEMBL
p161	2.72039e-12	2.46281e-13	0.565852	down	52.2056	29.5406	ENST00000440100.1	1	-	41134760	41153260	18500	5	ENSG00000237899.1	Intergenic	ENSEMBL
p6454	1.70761e-05	9.42786e-06	0.565857	down	56.4031	31.9161	ENST00000561595.1	16	+	63402747	63403360	613	2	ENSG00000261743.1	Intergenic	ENSEMBL
p29694	0.00164726	0.00117892	0.566202	down	74.2846	42.0601	TCONS_00023210	15	-	100884661	100890923	6262	2	XLOC_011609	Intergenic	HumanLincRNACatalog
p33505	1.01544e-12	7.4572e-14	0.566426	down	1535.85	869.944	ENST00000505973.1	2	+	27805912	27858041	52129	18	ENSG00000259080.1	Antisense	ENSEMBL
p2983	0.00216484	0.00156967	0.566873	down	102.227	57.9496	ENST00000532579.1	11	+	124632326	124635257	2931	2	ENSG00000250073.2	Divergent	ENSEMBL
p17275	6.37931e-05	3.81927e-05	0.567355	down	46.2971	26.2669	ENST00000438239.1	X	+	152617486	152625568	8082	3	ENSG00000243768.1	Antisense	ENSEMBL
p10781	5.60856e-09	1.57725e-09	0.567403	down	57.6999	32.7391	ENST00000569966.1	21	-	46414276	46415100	824	1	ENSG00000261706.1	Intergenic	ENSEMBL
p20314	0.308438	0.283667	0.56744	down	83.2918	47.2631	TCONS_00025394	17	+	41393290	41393906	616	2	XLOC_012209	Intergenic	HumanLincRNACatalog
p12351	1.80602e-12	1.50757e-13	0.567722	down	5128.83	2911.75	ENST00000512932.1	4	-	83815402	83821712	6310	3	ENSG00000251022.1	Divergent	ENSEMBL
p22145	0.915908	0.9083	0.567766	down	75.4525	42.8394	TCONS_00006202	3	+	126006617	126010330	3713	2	XLOC_002797	Intergenic	HumanLincRNACatalog
p22485	3.99393e-05	2.32771e-05	0.567956	down	56.8336	32.279	TCONS_00008047	4	+	38533852	38548334	14482	2	XLOC_003511	Intergenic	HumanLincRNACatalog
p1013	8.54606e-06	4.50321e-06	0.568035	down	61.5392	34.9564	ENST00000594152.1	1	+	71547049	71873367	326318	6	ENSG00000229956.4	Antisense	ENSEMBL
p4260	1.75239e-06	8.26191e-07	0.568358	down	48.1976	27.3935	ENST00000596240.1	13	+	75126979	75129490	2511	2	ENSG00000236678.2	Intergenic	ENSEMBL
p15019	0.000100808	6.20862e-05	0.568787	down	81.0256	46.0863	ENST00000513631.1	7	-	96635694	96637022	1328	1	ENSG00000248849.1	Antisense	ENSEMBL
p7632	2.08155e-10	3.85807e-11	0.568832	down	1117.77	635.825	ENST00000586474.1	18	-	11851412	11852750	1338	2	ENSG00000267165.1	Intronic	ENSEMBL
p2150	0.000351895	0.000232651	0.568958	down	62.3095	35.4515	ENST00000436715.1	11	-	2016668	2017801	1133	4	ENSG00000130600.10	Intergenic	ENSEMBL
p22861	0.0764331	0.0656025	0.569172	down	85.4599	48.6414	TCONS_00011104	5	-	180253867	180255255	1388	2	XLOC_005110	Intergenic	HumanLincRNACatalog
p5815	0.818639	0.803883	0.569283	down	102.075	58.1098	ENST00000565041.1	16	-	2036266	2040358	4092	2	ENSG00000261790.1	Antisense	ENSEMBL
p7043	0.340809	0.315311	0.569398	down	76.6152	43.6245	ENST00000582959.1	17	-	72668850	72673739	4889	2	ENSG00000264659.1	Intronic	ENSEMBL
p20708	3.33008e-06	1.64424e-06	0.569586	down	48.0778	27.3844	TCONS_00027005	19	+	36077047	36078334	1287	2	XLOC_013051	Intergenic	HumanLincRNACatalog
p8231	5.25966e-08	1.84708e-08	0.569618	down	8716.12	4964.86	ENST00000593655.1	19	-	20236227	20432114	195887	5	ENSG00000267383.2	Antisense	ENSEMBL
p33808	2.33009e-09	5.91622e-10	0.569939	down	522.259	297.656	uc002zha.3	21	-	46683842	46697325	13483	6	POFUT2	Antisense	UCSC
p10600	8.57329e-12	9.50364e-13	0.570153	down	11239.9	6408.47	ENST00000428008.1	20	+	47895178	47905797	10619	5	ENSG00000177410.8	Divergent	ENSEMBL
p16842	0.0382763	0.0318519	0.570442	down	77.6946	44.3202	ENST00000438582.1	9	+	89029196	89029485	289	2	ENSG00000235819.1	Intergenic	ENSEMBL
p9907	0.544505	0.518509	0.570607	down	142.088	81.0767	ENST00000445382.2	2	+	98292283	98319487	27204	5	ENSG00000228486.3	Intergenic	ENSEMBL
p13497	0.00402949	0.00301553	0.570685	down	69.8571	39.8664	ENST00000523742.1	5	-	166332226	166353375	21149	3	ENSG00000254130.1	Intergenic	ENSEMBL
p15730	0.00769719	0.00594878	0.571415	down	64.0177	36.5807	ENST00000521801.1	8	-	62213077	62213577	500	2	ENSG00000253711.1	Intronic	ENSEMBL
p30183	1.95597e-09	4.85998e-10	0.571446	down	50.6047	28.9179	uc001hpx.3	1	+	226271655	226277994	6339	4	BC032899	Intergenic	UCSC
p1904	0.406	0.379344	0.571577	down	73.4851	42.0024	ENST00000415731.2	10	+	32555216	32558402	3186	2	ENSG00000227253.2	Antisense	ENSEMBL
p11174	4.20544e-06	2.11051e-06	0.571816	down	71.6604	40.9765	ENST00000464523.1	22	+	31850236	31860042	9806	2	ENSG00000240591.1	Antisense	ENSEMBL
p26052	2.41788e-07	9.75258e-08	0.57262	down	51.8039	29.6639	uc002nvo.1	19	-	35085571	35166604	81033	2	AX748165	Divergent	UCSC
p16823	1.28298e-09	3.03514e-10	0.573208	down	49.5277	28.3897	ENST00000589973.1	9	+	85106860	85179347	72487	3	ENSG00000228430.3	Intergenic	ENSEMBL
p6281	0.000267884	0.000174462	0.573306	down	325.496	186.608	ENST00000573379.1	16	+	11034575	11036878	2303	2	ENSG00000262222.1	Antisense	ENSEMBL
p20650	1.57168e-07	6.11143e-08	0.5735	down	57.2059	32.8076	TCONS_00026870	19	+	4584361	4586076	1715	3	XLOC_012922	Intergenic	HumanLincRNACatalog
p20977	0.784831	0.767777	0.574122	down	110.556	63.4729	TCONS_00005329	2	-	208050932	208102779	51847	3	XLOC_002473	Intergenic	HumanLincRNACatalog
p19615	4.51551e-07	1.91811e-07	0.574257	down	579.057	332.527	TCONS_00024176	15	-	77653750	77712525	58775	3	XLOC_011535	Antisense	HumanLincRNACatalog
p12760	0.330808	0.305442	0.574821	down	79.9673	45.9669	ENST00000508147.1	4	+	74375915	74394439	18524	2	ENSG00000250436.1	Intergenic	ENSEMBL
p6434	8.62019e-08	3.16702e-08	0.575218	down	39.8627	22.9297	ENST00000564074.1	16	+	56334527	56336816	2289	2	ENSG00000260198.1	Intronic	ENSEMBL
p29677	0.0115382	0.00908471	0.57522	down	66.9356	38.5027	TCONS_00022534	14	+	66589859	66593190	3331	4	XLOC_010856	Intergenic	HumanLincRNACatalog
p22734	4.49236e-10	9.27415e-11	0.575379	down	39.5523	22.7576	TCONS_00009284	5	-	65500951	65505274	4323	2	XLOC_004849	Intergenic	HumanLincRNACatalog
p4042	0.0193655	0.0156146	0.575852	down	99.9108	57.5339	ENST00000436963.1	13	-	48876582	48877795	1213	2	ENSG00000231473.2	Divergent	ENSEMBL
p29748	3.94308e-08	1.35043e-08	0.576163	down	1521.42	876.587	TCONS_00025355	17	+	33640517	33652433	11916	3	XLOC_012177	Intergenic	HumanLincRNACatalog
p23887	0.839419	0.826148	0.576249	down	74.8595	43.1377	TCONS_00014236	7	+	155058856	155059506	650	2	XLOC_006304	Intergenic	HumanLincRNACatalog
p27222	0.000546224	0.000369831	0.576277	down	192.798	111.105	uc.377+	14	+	45579022	45579239	217	1	uc.377+	Intronic	UCR
p21435	0.0020576	0.00148789	0.576537	down	91.0658	52.5028	TCONS_00028419	20	-	46523132	46528819	5687	5	XLOC_013771	Intergenic	HumanLincRNACatalog
p8563	0.0039079	0.00292032	0.576677	down	72.118	41.5888	ENST00000440004.1	19	+	12305829	12348247	42418	2	ENSG00000234773.2	Intergenic	ENSEMBL
p23797	1.82593e-06	8.63649e-07	0.576747	down	233.557	134.703	TCONS_00014154	7	+	65959132	65960455	1323	2	XLOC_006133	Intergenic	HumanLincRNACatalog
p11809	0.749128	0.730269	0.576896	down	65.9999	38.075	ENST00000478366.1	3	+	52857950	52859330	1380	3	ENSG00000239799.1	Antisense	ENSEMBL
p2794	0.366165	0.340202	0.577884	down	78.0916	45.1279	ENST00000533886.1	11	+	65134908	65142770	7862	3	ENSG00000255478.1	Antisense	ENSEMBL
p17118	0.117105	0.10263	0.577907	down	72.5622	41.9342	ENST00000433825.1	X	-	153562309	153563387	1078	2	ENSG00000231830.1	Intergenic	ENSEMBL
p24701	0.0402699	0.0335949	0.578566	down	71.6652	41.463	TCONS_00017190	X	+	68250821	68256955	6134	4	XLOC_008005	Intergenic	HumanLincRNACatalog
p18907	0.00191196	0.00137748	0.578595	down	61.8938	35.8114	TCONS_00020535	12	+	97488888	97521452	32564	2	XLOC_009849	Intergenic	HumanLincRNACatalog
p20829	0.0138583	0.0110056	0.578609	down	72.1252	41.7323	TCONS_00004238	2	-	45401698	45402931	1233	2	XLOC_002078	Intergenic	HumanLincRNACatalog
p28627	0.0667906	0.0569657	0.578834	down	174.277	100.877	ASO3890	None	None	None	None	#VALUE!	None	ASO3890	Antisense	RNAdb
p33607	1.41629e-14	3.56734e-16	0.578861	down	3532.56	2044.86	ENST00000431331.1	X	+	75107993	75109321	1328	2	ENSG00000230028.1	Intergenic	ENSEMBL
p18931	3.78958e-06	1.88869e-06	0.578889	down	68.1402	39.4456	TCONS_00020576	12	+	115451714	115532938	81224	3	XLOC_009892	Intergenic	HumanLincRNACatalog
p5643	2.45168e-08	8.01082e-09	0.5791	down	254.853	147.585	ENST00000562658.1	15	+	72110736	72115677	4941	3	ENSG00000260037.1	Divergent	ENSEMBL
p29029	0.0045798	0.00344912	0.579207	down	146.132	84.6404	ENST00000501817.2	11	-	58897605	58910228	12623	5	ENSG00000245571.2	Divergent	ENSEMBL
p5534	3.53342e-09	9.41039e-10	0.579348	down	43.7276	25.3335	ENST00000552704.1	15	+	42298329	42302315	3986	3	ENSG00000257797.1	Antisense	ENSEMBL
p23697	0.0147947	0.0117832	0.579395	down	77.7031	45.0208	TCONS_00013910	7	-	103642281	103672626	30345	2	XLOC_006551	Intergenic	HumanLincRNACatalog
p4365	0.342635	0.317103	0.579455	down	85.1718	49.3532	ENST00000556738.1	14	-	20728638	20732467	3829	1	ENSG00000258768.2	Intergenic	ENSEMBL
p5053	2.47475e-08	8.09633e-09	0.5795	down	356.392	206.529	ENST00000560026.1	15	-	22747312	22782336	35024	5	ENSG00000259596.1	Intergenic	ENSEMBL
p33816	1.50788e-09	3.63093e-10	0.579783	down	814.337	472.139	uc021xie.1	3	+	183527224	183530409	3185	1	AX747114	Antisense	UCSC
p25739	0.00837233	0.00649536	0.580042	down	76.6788	44.4769	uc009xhl.3	10	+	988073	988583	510	2	BC127786	Intergenic	UCSC
p10205	0.000164639	0.000104194	0.580434	down	79.8285	46.3352	ENST00000416200.1	2	+	200334618	200341658	7040	2	ENSG00000225953.2	Antisense	ENSEMBL
p9960	0.714168	0.693535	0.580541	down	514.769	298.844	ENST00000437551.1	2	+	113993103	113998402	5299	3	ENSG00000189223.8	Intronic	ENSEMBL
p4758	0.368303	0.342257	0.580587	down	200.208	116.238	ENST00000557736.1	14	+	25064928	25103698	38770	3	ENSG00000258657.1	Antisense	ENSEMBL
p4692	0.159257	0.141666	0.580674	down	103.855	60.3061	ENST00000560742.1	14	-	103587189	103589344	2155	2	ENSG00000259717.1	Intergenic	ENSEMBL
p4140	0.000364845	0.000241642	0.580863	down	52.8344	30.6895	ENST00000542070.1	13	+	19582398	19586157	3759	4	ENSG00000232685.3	Intergenic	ENSEMBL
p12583	1.45565e-06	6.765e-07	0.581065	down	1963.97	1141.2	ENST00000578730.1	4	+	1243238	1282079	38841	3	ENSG00000196810.4	Divergent	ENSEMBL
p22255	3.98105e-06	1.99004e-06	0.581448	down	1122.84	652.875	TCONS_00009003	4	-	1282935	1283492	557	2	XLOC_003849	Divergent	HumanLincRNACatalog
p26303	1.77517e-10	3.21253e-11	0.581944	down	1059.07	616.318	uc003lzy.3	5	-	167975499	167979974	4475	1	M55536	Intergenic	UCSC
p1791	0.00333661	0.00247178	0.582464	down	61.2761	35.6911	ENST00000428178.1	10	-	131498979	131499526	547	3	ENSG00000237224.2	Intronic	ENSEMBL
p15995	0.00256382	0.00187337	0.583074	down	73.7879	43.0238	ENST00000528690.1	8	-	145724716	145730481	5765	2	ENSG00000255182.1	Antisense	ENSEMBL
p25836	0.0414353	0.0346072	0.583193	down	88.1226	51.3925	uc001rmk.1	12	+	40938851	40957362	18511	23	MUC19	Antisense	UCSC
p26749	3.13389e-06	1.54147e-06	0.583237	down	64.4332	37.5798	HIT000067566	2	-	66793322	66793943	621	1	HIX0030115	Intronic	H-InvDB
p3535	0.465534	0.438436	0.583306	down	111.482	65.0283	ENST00000398526.2	12	+	8328452	8341133	12681	3	ENSG00000256703.1	Antisense	ENSEMBL
p4332	0.0743932	0.0637658	0.583346	down	84.4578	49.2681	ENST00000411690.1	13	+	110705631	110707299	1668	4	ENSG00000231428.1	Intergenic	ENSEMBL
p15969	0.000193344	0.000123567	0.583539	down	52.6808	30.7413	ENST00000501440.1	8	-	142400038	142402674	2636	2	ENSG00000244998.1	Intergenic	ENSEMBL
p11311	9.62721e-11	1.58843e-11	0.583581	down	435.246	254.002	ENST00000593876.1	3	-	15480705	15484984	4279	3	ENSG00000249786.2	Antisense	ENSEMBL
p33758	1.26956e-08	3.88757e-09	0.583786	down	826.942	482.757	uc021qrb.1	11	-	117707692	117710236	2544	1	AX747406	Intronic	UCSC
p25976	3.77687e-11	5.40808e-12	0.583822	down	2693.31	1572.41	uc002czn.3	16	+	9202200	9205958	3758	1	AK057657	Intronic	UCSC
p20888	5.99406e-06	3.08026e-06	0.584257	down	715.535	418.056	TCONS_00005211	2	-	99388254	99388552	298	2	XLOC_002221	Intergenic	HumanLincRNACatalog
p19296	5.38565e-06	2.74723e-06	0.584396	down	54.1433	31.6412	TCONS_00022725	14	-	42512799	42542003	29204	2	XLOC_011005	Intergenic	HumanLincRNACatalog
p8514	1.01917e-09	2.34387e-10	0.584514	down	4462.34	2608.3	ENST00000592758.1	19	+	3052907	3053722	815	2	ENSG00000267469.1	Antisense	ENSEMBL
p8041	6.15003e-06	3.16806e-06	0.584881	down	62.5241	36.5691	ENST00000588946.1	18	+	57363690	57364644	954	2	ENSG00000267774.1	Antisense	ENSEMBL
p21660	0.0302399	0.0248929	0.585232	down	64.9392	38.0045	TCONS_00028969	21	+	17259152	17267300	8148	2	XLOC_013866	Intergenic	HumanLincRNACatalog
p5727	0.00342711	0.00254271	0.585365	down	84.9686	49.7376	ENST00000556200.1	15	+	91509574	91516336	6762	2	ENSG00000258725.1	Antisense	ENSEMBL
p33471	0.492822	0.466192	0.585384	down	200.806	117.549	ENST00000590144.1	17	+	33515540	33518362	2822	2	ENSG00000266981.1	Antisense	ENSEMBL
p2096	0.551749	0.525838	0.585547	down	143.872	84.2439	ENST00000428200.1	10	+	104225774	104228397	2623	2	ENSG00000243628.1	Antisense	ENSEMBL
p544	0.000610183	0.000415352	0.58555	down	1250.4	732.173	ENST00000443799.1	1	-	173834490	173837127	2637	5	ENSG00000234741.2	Divergent	ENSEMBL
p3402	1.77305e-08	5.61315e-09	0.585733	down	2430.93	1423.87	ENST00000541383.1	12	-	121134926	121137304	2378	2	ENSG00000256364.1	Antisense	ENSEMBL
p2694	1.98888e-06	9.46239e-07	0.58578	down	46.8506	27.4441	ENST00000530313.1	11	+	27661435	27681196	19761	2	ENSG00000245573.3	Antisense	ENSEMBL
p12030	5.25505e-11	7.94838e-12	0.585957	down	552.718	323.869	ENST00000471093.1	3	+	150421350	150437775	16425	3	ENSG00000240137.1	Antisense	ENSEMBL
p21484	0.00127792	0.000903738	0.585997	down	81.7166	47.8857	TCONS_00028475	20	+	1166982	1170031	3049	2	XLOC_013431	Intergenic	HumanLincRNACatalog
p13449	1.93211e-12	1.63512e-13	0.586148	down	4095.03	2400.3	ENST00000499521.2	5	-	148873876	148884233	10357	2	ENSG00000230551.3	Antisense	ENSEMBL
p10074	7.63596e-05	4.62238e-05	0.58618	down	67.6593	39.6605	ENST00000425983.1	2	+	151839019	151859988	20969	4	ENSG00000228064.1	Intergenic	ENSEMBL
p21434	0.000158833	0.000100337	0.586189	down	101.483	59.4882	TCONS_00028418	20	-	46523115	46528274	5159	2	XLOC_013771	Intergenic	HumanLincRNACatalog
p24640	2.77502e-05	1.58058e-05	0.586375	down	60.3718	35.4005	TCONS_00017362	X	-	109700007	109839249	139242	2	XLOC_008208	Divergent	HumanLincRNACatalog
p28013	0.54043	0.514427	0.587052	down	119.352	70.0655	nc-HOXB9-196	17	+	44137502	44137711	209	1	nc-HOXB9-196	Intronic	HOX Loci
p6671	8.16388e-06	4.28587e-06	0.587199	down	545.937	320.574	ENST00000452122.1	17	-	8706040	8770994	64954	20	ENSG00000174083.13	Antisense	ENSEMBL
p16349	3.40346e-14	1.08495e-15	0.587538	down	5199.94	3055.16	ENST00000521258.1	8	+	124014799	124042991	28192	2	ENSG00000253607.1	Antisense	ENSEMBL
p9710	0.128663	0.113288	0.587748	down	203.158	119.406	ENST00000434897.1	2	+	25194994	25262563	67569	3	ENSG00000224165.1	Divergent	ENSEMBL
p21368	0.000809499	0.00055912	0.588282	down	52.8053	31.0644	TCONS_00028313	20	-	7234697	7238913	4216	3	XLOC_013647	Intergenic	HumanLincRNACatalog
p1490	9.09634e-12	1.01795e-12	0.588491	down	631.466	371.612	ENST00000596567.1	10	-	5754382	5756386	2004	2	ENSG00000226647.2	Antisense	ENSEMBL
p25901	0.133058	0.117368	0.588564	down	1428.87	840.982	uc001yrz.2	14	-	106105896	106330469	224573	8	DKFZp686O16217	Intergenic	UCSC
p11566	0.877603	0.86703	0.588581	down	104.541	61.531	ENST00000463449.1	3	-	156389710	156390659	949	2	ENSG00000243926.1	Intergenic	ENSEMBL
p8641	1.17125e-07	4.42613e-08	0.588864	down	306.649	180.575	ENST00000590628.1	19	+	28284401	28297690	13289	2	ENSG00000267575.1	Intergenic	ENSEMBL
p6057	0.0677786	0.0578487	0.588919	down	65.39	38.5095	ENST00000602701.1	16	-	63100429	63100894	465	1	ENSG00000269986.1	Intergenic	ENSEMBL
p8744	0.00167553	0.00120018	0.58906	down	78.6482	46.3284	ENST00000602255.1	19	+	39228923	39230503	1580	1	ENSG00000267892.1	Antisense	ENSEMBL
p19649	0.788057	0.771255	0.589138	down	129.313	76.1835	TCONS_00023794	15	-	94074270	94086452	12182	3	XLOC_011588	Intergenic	HumanLincRNACatalog
p14213	5.2949e-12	5.3999e-13	0.589502	down	1159.45	683.498	ENST00000586466.1	6	-	57015602	57035847	20245	3	ENSG00000226803.2	Antisense	ENSEMBL
p97	0.126292	0.111067	0.58964	down	97.0894	57.2478	ENST00000442226.1	1	-	20510734	20512979	2245	2	ENSG00000225986.1	Antisense	ENSEMBL
p5108	0.00570134	0.00433824	0.589679	down	62.7672	37.0125	ENST00000558209.1	15	-	39363771	39719396	355625	3	ENSG00000259345.1	Antisense	ENSEMBL
p10235	0.871916	0.860924	0.590032	down	123.199	72.6915	ENST00000437261.1	2	+	213775726	213784533	8807	3	ENSG00000223373.1	Intergenic	ENSEMBL
p14578	4.03294e-09	1.09034e-09	0.590049	down	481.404	284.052	ENST00000429530.1	6	+	64516728	64532535	15807	2	ENSG00000236345.1	Intronic	ENSEMBL
p13258	3.92163e-08	1.34272e-08	0.590072	down	16937.2	9994.14	ENST00000513899.1	5	-	82837295	82877139	39844	2	ENSG00000249835.2	Antisense	ENSEMBL
p5313	4.77288e-08	1.66173e-08	0.590117	down	56.9725	33.6204	ENST00000562495.1	15	-	86621973	86623023	1050	2	ENSG00000260758.1	Intergenic	ENSEMBL
p20810	4.13808e-06	2.07471e-06	0.590446	down	474.58	280.214	TCONS_00004213	2	-	39010341	39012094	1753	2	XLOC_002055	Intergenic	HumanLincRNACatalog
p22820	5.23926e-10	1.10453e-10	0.590488	down	41.7234	24.6372	TCONS_00010522	5	-	144850109	144867316	17207	2	XLOC_005041	Intergenic	HumanLincRNACatalog
p2098	1.27842e-11	1.52063e-12	0.59057	down	43.7456	25.8348	ENST00000457120.1	10	+	105308831	105310721	1890	2	ENSG00000226431.1	Intronic	ENSEMBL
p7150	0.327546	0.30226	0.590673	down	101.742	60.0961	ENST00000580537.1	17	+	8268886	8279465	10579	2	ENSG00000265749.1	Antisense	ENSEMBL
p28895	0.473428	0.446427	0.590703	down	137.698	81.3386	LIT3609	None	None	None	None	#VALUE!	None	LIT3609	Antisense	RNAdb
p12945	0.359525	0.333691	0.590897	down	169.319	100.05	ENST00000593486.1	4	+	156226149	156267521	41372	5	ENSG00000250910.2	Antisense	ENSEMBL
p9659	6.26701e-09	1.78202e-09	0.591044	down	55.3645	32.7228	ENST00000483023.1	2	+	9814151	9848542	34391	5	ENSG00000244260.1	Intergenic	ENSEMBL
p16109	5.60861e-07	2.426e-07	0.591163	down	45.9932	27.1895	ENST00000520436.1	8	+	30620662	30624068	3406	2	ENSG00000104691.10	Antisense	ENSEMBL
p28917	4.94104e-09	1.3703e-09	0.591504	down	1753.1	1036.96	PANDA	None	None	None	None	#VALUE!	None	PANDA	Intergenic	lncRNAdb
p19652	3.80745e-11	5.45542e-12	0.591747	down	42.2974	25.0294	TCONS_00023798	15	-	95635206	95676075	40869	3	XLOC_011591	Intergenic	HumanLincRNACatalog
p1015	0.00335042	0.00248245	0.591784	down	55.5939	32.8996	ENST00000600103.1	1	+	71667770	71873362	205592	8	ENSG00000229956.4	Antisense	ENSEMBL
p16797	7.5421e-10	1.67048e-10	0.591804	down	38.536	22.8057	ENST00000427901.1	9	+	74872251	74872699	448	2	ENSG00000235523.1	Intergenic	ENSEMBL
p3450	0.0268234	0.0219577	0.592027	down	176.31	104.38	ENST00000544727.1	12	-	127355011	127359211	4200	3	ENSG00000249873.2	Intergenic	ENSEMBL
p16146	0.000830432	0.000574414	0.592113	down	147.729	87.4722	ENST00000521715.1	8	+	47752496	47765929	13433	9	ENSG00000253314.1	Intergenic	ENSEMBL
p16646	0.00110514	0.000776097	0.592218	down	55.8458	33.0729	ENST00000586290.1	9	-	134008431	134042892	34461	5	ENSG00000236986.2	Antisense	ENSEMBL
p21008	0.00285177	0.00209535	0.593043	down	98.6526	58.5052	TCONS_00004641	2	-	242671428	242673870	2442	2	XLOC_002554	Divergent	HumanLincRNACatalog
p18177	0.706928	0.685959	0.593136	down	160.385	95.1301	TCONS_00018257	10	+	87192620	87201096	8476	2	XLOC_008539	Intergenic	HumanLincRNACatalog
p23711	0.000123323	7.67928e-05	0.59316	down	152.023	90.174	TCONS_00013948	7	-	127861456	127876469	15013	2	XLOC_006597	Intergenic	HumanLincRNACatalog
p14489	1.94065e-11	2.49164e-12	0.593333	down	40.3882	23.9636	ENST00000567753.1	6	+	22221009	22222624	1615	1	ENSG00000261568.1	Intergenic	ENSEMBL
p25679	0.362628	0.336767	0.593414	down	91.2552	54.1521	uc010oaz.1	1	+	11900375	11907674	7299	4	NPPA-AS1	Antisense	UCSC
p20260	0.0346164	0.0286541	0.593541	down	61.2062	36.3284	TCONS_00025840	17	+	12453331	12494051	40720	2	XLOC_012113	Intergenic	HumanLincRNACatalog
p29520	0.0029691	0.00218631	0.593639	down	371.201	220.359	ENST00000321517.3	9	-	98632565	98638258	5693	3	ENSG00000175611.7	Antisense	ENSEMBL
p6120	1.00961e-08	3.01991e-09	0.593663	down	1145.96	680.313	ENST00000569032.1	16	-	77235370	77283854	48484	2	ENSG00000261063.1	Antisense	ENSEMBL
p11261	3.26912e-05	1.87984e-05	0.593832	down	62.5423	37.1397	ENST00000424366.1	3	-	6781224	6847114	65890	5	ENSG00000226258.2	Intergenic	ENSEMBL
p33617	1.38391e-13	6.33655e-15	0.593999	down	2014.14	1196.4	TCONS_00023744	15	-	77578763	77712518	133755	3	XLOC_011535	Antisense	HumanLincRNACatalog
p24373	0.000193183	0.000123449	0.594357	down	77.0101	45.7715	TCONS_00016481	9	-	131097665	131100554	2889	2	XLOC_007860	Intergenic	HumanLincRNACatalog
p160	7.84978e-11	1.25877e-11	0.59456	down	685.593	407.626	ENST00000437060.1	1	-	40981425	40982846	1421	2	ENSG00000238186.1	Antisense	ENSEMBL
p8230	1.15665e-06	5.27875e-07	0.594578	down	7026.9	4178.04	ENST00000590606.1	19	-	20236185	20261357	25172	3	ENSG00000267383.2	Intergenic	ENSEMBL
p7289	4.13353e-16	3.64825e-18	0.595804	down	1176.27	700.824	ENST00000431308.1	17	+	28934663	28961180	26517	6	ENSG00000214719.5	Intergenic	ENSEMBL
p9526	9.39915e-06	4.98721e-06	0.595827	down	56.8756	33.888	ENST00000457625.2	2	-	216444129	216447358	3229	2	ENSG00000227981.2	Intergenic	ENSEMBL
p22661	0.0120352	0.00949123	0.595972	down	51.518	30.7032	TCONS_00010231	5	-	1002177	1003982	1805	2	XLOC_004699	Intergenic	HumanLincRNACatalog
p27420	0.480968	0.454163	0.596033	down	87.0325	51.8743	uc.47+	2	+	7774650	7774877	227	1	uc.47+	Intergenic	UCR
p18097	7.45362e-08	2.70845e-08	0.596266	down	55.704	33.2144	TCONS_00018142	10	+	26190203	26194338	4135	2	XLOC_008418	Intergenic	HumanLincRNACatalog
p25613	7.59568e-05	4.59517e-05	0.596857	down	455.784	272.038	NR_002725.2	X	-	15803838	15805712	1874	1	INE2	Antisense	RefSeq
p14232	2.14729e-08	6.93147e-09	0.596893	down	1088.24	649.562	ENST00000587036.1	6	-	72012680	72037762	25082	6	ENSG00000232295.3	Divergent	ENSEMBL
p24388	0.000729943	0.000501575	0.597046	down	84.1922	50.2666	TCONS_00016503	9	-	138469276	138472027	2751	2	XLOC_007892	Intergenic	HumanLincRNACatalog
p24762	7.64901e-11	1.22045e-11	0.597211	down	24027.6	14349.6	NR_027646.1	1	-	116935486	116961244	25758	3	ATP1A1OS	Antisense	RefSeq
p8299	0.00210289	0.00152236	0.598106	down	70.6886	42.2793	ENST00000595013.1	19	-	35067637	35068606	969	3	ENSG00000268751.1	Intergenic	ENSEMBL
p21801	2.95376e-06	1.44737e-06	0.598465	down	44.5215	26.6446	TCONS_00029593	22	+	38420125	38439988	19863	2	XLOC_014237	Intergenic	HumanLincRNACatalog
p10312	0.735498	0.715927	0.599	down	174.826	104.721	ENST00000433036.1	2	+	242629828	242633704	3876	2	ENSG00000228989.1	Intergenic	ENSEMBL
p19614	6.6629e-08	2.39408e-08	0.599002	down	2054.5	1230.65	TCONS_00024175	15	-	77649432	77712530	63098	3	XLOC_011535	Antisense	HumanLincRNACatalog
p25685	6.21228e-13	4.11221e-14	0.599093	down	392.227	234.98	uc001bzm.1	1	+	36391432	36395210	3778	1	AK025726	Intergenic	UCSC
p2199	5.22451e-05	3.09122e-05	0.59936	down	90.9717	54.5249	ENST00000531136.1	11	-	13076161	13156386	80225	2	ENSG00000255558.1	Intergenic	ENSEMBL
p11337	0.00562765	0.00427881	0.599378	down	183.029	109.704	ENST00000420870.1	3	-	37832355	37903265	70910	6	ENSG00000235257.3	Antisense	ENSEMBL
p906	0.000437459	0.000292924	0.599991	down	68.5775	41.1459	ENST00000415255.1	1	+	40030831	40038875	8044	4	ENSG00000228060.1	Antisense	ENSEMBL
p16673	0.0252384	0.0205906	0.600308	down	96.2959	57.8072	ENST00000447221.1	9	-	139619685	139622636	2951	2	ENSG00000233016.1	Divergent	ENSEMBL
p18900	0.0323916	0.0267329	0.600425	down	794.816	477.228	TCONS_00021186	12	+	92860573	92860950	377	2	XLOC_009835	Intergenic	HumanLincRNACatalog
p20059	0.00330595	0.00244814	0.600662	down	209.967	126.119	TCONS_00024434	16	+	63880951	63881349	398	2	XLOC_011751	Intergenic	HumanLincRNACatalog
p6959	2.42177e-06	1.1701e-06	0.600865	down	57.3043	34.4322	ENST00000577478.1	17	-	57529373	57604200	74827	3	ENSG00000265313.1	Intergenic	ENSEMBL
p20800	8.88284e-09	2.61978e-09	0.601025	down	50.8192	30.5436	TCONS_00005127	2	-	30515649	30523357	7708	3	XLOC_002040	Intergenic	HumanLincRNACatalog
p22562	0.727664	0.707693	0.601117	down	156.438	94.0372	TCONS_00008881	4	+	124411162	124418110	6948	2	XLOC_003680	Intergenic	HumanLincRNACatalog
p7423	0.00873764	0.00679048	0.601128	down	425.811	255.967	ENST00000416263.3	17	+	48944039	48945668	1629	2	ENSG00000229980.4	Antisense	ENSEMBL
p33810	7.92621e-11	1.27295e-11	0.601271	down	859.358	516.707	uc021woo.1	22	-	37154254	37158116	3862	1	BX537634	Antisense	UCSC
p17460	0.000543586	0.000367944	0.601433	down	62.5633	37.6276	TCONS_00001601	1	-	95781383	95783970	2587	3	XLOC_000927	Intergenic	HumanLincRNACatalog
p23848	0.59753	0.572508	0.601565	down	159.817	96.1402	TCONS_00013587	7	+	129165372	129172230	6858	2	XLOC_006244	Intergenic	HumanLincRNACatalog
p33395	7.16184e-13	4.89147e-14	0.601856	down	2908.26	1750.35	ENST00000530809.1	11	+	118944531	118948357	3826	3	ENSG00000160695.9	Antisense	ENSEMBL
p12120	0.000130786	8.17348e-05	0.601863	down	91.5998	55.1306	ENST00000598867.1	3	+	181268581	181389400	120819	3	ENSG00000242808.2	Intergenic	ENSEMBL
p29035	0.000186228	0.000118759	0.601882	down	64.0975	38.5791	ENST00000526585.1	11	-	76493673	76494103	430	2	ENSG00000255100.1	Intronic	ENSEMBL
p21847	0.00393943	0.00294484	0.601885	down	261.752	157.544	TCONS_00005763	3	-	40503866	40508645	4779	2	XLOC_003092	Divergent	HumanLincRNACatalog
p26865	0.685679	0.663681	0.602028	down	135.825	81.7703	HIT000196023	5	+	74632743	74633089	346	1	HIX0004954	Antisense	H-InvDB
p6728	9.52662e-06	5.05981e-06	0.602187	down	63.0924	37.9934	ENST00000585389.1	17	-	19351469	19364305	12836	2	ENSG00000235979.3	Intergenic	ENSEMBL
p24197	0.000368711	0.000244384	0.602626	down	77.3749	46.6281	TCONS_00015327	8	+	99057942	99059896	1954	2	XLOC_006878	Divergent	HumanLincRNACatalog
p21928	0.00600098	0.0045782	0.603271	down	81.8384	49.3707	TCONS_00006646	3	-	127199570	127241404	41834	4	XLOC_003240	Intergenic	HumanLincRNACatalog
p21122	1.93936e-08	6.19453e-09	0.603713	down	57.3533	34.6249	TCONS_00003691	2	+	56750279	56816630	66351	3	XLOC_001482	Intergenic	HumanLincRNACatalog
p8604	6.30492e-13	4.1888e-14	0.603781	down	1334.41	805.693	ENST00000597357.1	19	+	16662583	16663139	556	2	ENSG00000268309.1	Antisense	ENSEMBL
p12157	0.00123768	0.000873834	0.603926	down	61.7296	37.2802	ENST00000417384.1	3	+	187514042	187522925	8883	3	ENSG00000224049.1	Intergenic	ENSEMBL
p18062	0.368444	0.342404	0.603941	down	508.978	307.393	TCONS_00017669	10	+	6622386	6627323	4937	2	XLOC_008370	Divergent	HumanLincRNACatalog
p23731	3.48168e-05	2.01082e-05	0.604558	down	70.7454	42.7697	TCONS_00014032	7	-	155985720	155986607	887	2	XLOC_006669	Intergenic	HumanLincRNACatalog
p3784	0.000615333	0.000419091	0.604688	down	70.5661	42.6704	ENST00000550506.1	12	+	82347497	82386912	39415	3	ENSG00000257747.1	Intergenic	ENSEMBL
p14244	1.26526e-05	6.84991e-06	0.604788	down	59.2667	35.8438	ENST00000421704.1	6	-	72126086	72129970	3884	3	ENSG00000233237.2	Intergenic	ENSEMBL
p29982	0.00129647	0.000917633	0.60482	down	89.0089	53.8344	TCONS_00015010	8	-	57406840	57472135	65295	3	XLOC_007087	Intergenic	HumanLincRNACatalog
p13200	1.92485e-05	1.07076e-05	0.604891	down	64.8499	39.2271	ENST00000510621.1	5	-	66995256	67198428	203172	4	ENSG00000250421.1	Intergenic	ENSEMBL
p18789	1.87476e-08	5.96239e-09	0.604959	down	42.7254	25.8471	TCONS_00021052	12	+	9502421	9504480	2059	2	XLOC_009651	Intergenic	HumanLincRNACatalog
p33937	0.000123405	7.68511e-05	0.605135	down	71.0156	42.974	LIT3478	None	None	None	None	#VALUE!	None	LIT3478	Antisense	RNAdb
p11437	1.10167e-05	5.91074e-06	0.605381	down	375.871	227.545	ENST00000490324.2	3	-	101542636	101543842	1206	2	ENSG00000249474.1	Antisense	ENSEMBL
p8425	1.72833e-09	4.23192e-10	0.605938	down	53.7291	32.5566	ENST00000596964.1	19	-	52343023	52344198	1175	2	ENSG00000268316.1	Intergenic	ENSEMBL
p5490	2.70916e-06	1.32e-06	0.606661	down	53.8092	32.6439	ENST00000560683.1	15	+	35300669	35303383	2714	2	ENSG00000259587.1	Intergenic	ENSEMBL
p28209	0.0120764	0.00952616	0.607147	down	69.3507	42.1061	nc-HOXC6-251	12	+	52707707	52707986	279	1	nc-HOXC6-251	Divergent	HOX Loci
p2672	0.0117538	0.00926013	0.607281	down	65.8246	39.974	ENST00000528646.1	11	+	18956531	18961268	4737	2	ENSG00000255244.1	Antisense	ENSEMBL
p33722	9.83922e-12	1.11867e-12	0.607434	down	704.886	428.172	NR_038967.1	7	+	102004307	102067129	62822	9	LOC100630923	Antisense	RefSeq
p213	5.08094e-08	1.77835e-08	0.607822	down	37.8594	23.0118	ENST00000587839.1	1	-	59598378	59612499	14121	2	ENSG00000224609.2	Intergenic	ENSEMBL
p7070	0.3243	0.299028	0.607856	down	153.178	93.1103	ENST00000576738.1	17	-	77889050	77900524	11474	6	ENSG00000262585.1	Intergenic	ENSEMBL
p373	1.06865e-05	5.71823e-06	0.607972	down	64.0413	38.9353	ENST00000457719.1	1	-	119802887	119869926	67039	3	ENSG00000227712.1	Intergenic	ENSEMBL
p23607	0.696826	0.675418	0.608012	down	136.984	83.2877	TCONS_00014248	7	-	2761465	2764726	3261	2	XLOC_006336	Intergenic	HumanLincRNACatalog
p3500	2.7909e-07	1.13928e-07	0.608163	down	68.4372	41.621	ENST00000539784.1	12	+	3258962	3260642	1680	2	ENSG00000256197.1	Intronic	ENSEMBL
p1611	3.72258e-05	2.15994e-05	0.608408	down	66.027	40.1714	ENST00000420193.1	10	-	54060562	54073888	13326	6	ENSG00000236671.2	Divergent	ENSEMBL
p14922	0.870354	0.859123	0.60853	down	113.726	69.2056	ENST00000433315.1	7	-	42869270	42884037	14767	2	ENSG00000231539.1	Intergenic	ENSEMBL
p19011	4.24887e-06	2.13389e-06	0.608618	down	68.3415	41.5939	TCONS_00021967	13	-	36731085	36735999	4914	2	XLOC_010568	Intergenic	HumanLincRNACatalog
p7531	0.398269	0.371683	0.608648	down	124.148	75.5625	ENST00000586321.1	17	+	76311809	76343879	32070	3	ENSG00000267737.1	Intergenic	ENSEMBL
p13047	1.85154e-05	1.02735e-05	0.60868	down	54.9507	33.4474	ENST00000509455.1	5	-	1856083	1856682	599	2	ENSG00000250417.1	Intergenic	ENSEMBL
p13474	6.79521e-05	4.08282e-05	0.608759	down	64.1305	39.04	ENST00000522076.1	5	-	157109992	157117274	7282	2	ENSG00000253798.1	Intergenic	ENSEMBL
p20099	0.00262713	0.00192183	0.6088	down	69.5988	42.3718	TCONS_00024494	16	+	86337503	86338079	576	2	XLOC_011814	Intergenic	HumanLincRNACatalog
p33693	2.84424e-10	5.50629e-11	0.609036	down	4234.06	2578.69	NR_038099.1	2	-	111203459	111230652	27193	9	LIMS3L	Antisense	RefSeq
p22035	0.00288768	0.00212314	0.609269	down	75.2409	45.842	TCONS_00005990	3	+	39221226	39223012	1786	2	XLOC_002616	Intergenic	HumanLincRNACatalog
p10823	0.00418983	0.00314169	0.609693	down	237.537	144.825	ENST00000423581.1	21	+	25801071	25813638	12567	3	ENSG00000237484.5	Intergenic	ENSEMBL
p16291	3.32072e-05	1.91186e-05	0.610115	down	66.4018	40.5127	ENST00000521010.1	8	+	95545855	95546619	764	2	ENSG00000254315.1	Intronic	ENSEMBL
p294	0.127237	0.11196	0.610372	down	90.8261	55.4377	ENST00000432162.1	1	-	95138452	95197901	59449	3	ENSG00000224081.3	Intergenic	ENSEMBL
p11120	0.862661	0.850774	0.610444	down	190.17	116.088	ENST00000565764.1	22	+	26908520	26909878	1358	2	ENSG00000261188.1	Divergent	ENSEMBL
p10854	5.46329e-08	1.92662e-08	0.610585	down	56.4868	34.49	ENST00000433071.1	21	+	32931536	32932800	1264	2	ENSG00000237594.1	Divergent	ENSEMBL
p29323	0.971447	0.968408	0.610619	down	78.9718	48.2217	ENST00000441316.1	22	-	41605125	41613631	8506	3	ENSG00000235513.1	Antisense	ENSEMBL
p23340	2.44784e-07	9.88161e-08	0.610907	down	69.3846	42.3875	TCONS_00011631	6	+	230931	237179	6248	3	XLOC_005119	Intergenic	HumanLincRNACatalog
p5288	4.13373e-12	4.03713e-13	0.611072	down	5171.39	3160.09	ENST00000558297.1	15	-	79529222	79576287	47065	4	ENSG00000259234.1	Antisense	ENSEMBL
p24394	0.0393147	0.0327555	0.611109	down	82.3791	50.3426	TCONS_00016515	9	-	139509639	139519693	10054	3	XLOC_007896	Intergenic	HumanLincRNACatalog
p25998	0.675992	0.653536	0.611131	down	97.3801	59.512	uc002goc.1	17	-	13680148	13695867	15719	2	AK123263	Intergenic	UCSC
p27855	0.000390489	0.000259727	0.611149	down	176.4	107.807	uc.472+	X	+	41379305	41379507	202	1	uc.472+	Antisense	UCR
p10397	0.130643	0.115143	0.611221	down	53.4056	32.6426	ENST00000438287.1	20	-	25123875	25129894	6019	3	ENSG00000230725.1	Intergenic	ENSEMBL
p20191	7.85215e-11	1.2593e-11	0.61144	down	49.9297	30.529	TCONS_00025704	17	-	55156600	55162434	5834	2	XLOC_012530	Divergent	HumanLincRNACatalog
p28300	1.39885e-06	6.48208e-07	0.611877	down	62.9536	38.5199	ASO1796	None	None	None	None	#VALUE!	None	ASO1796	Antisense	RNAdb
p33423	2.77094e-12	2.51567e-13	0.612303	down	1359.8	832.607	ENST00000565113.1	15	-	55647445	55790558	143113	16	ENSG00000261771.1	Antisense	ENSEMBL
p25074	0.000292704	0.000191581	0.6125	down	299.231	183.279	XR_171071.1	17	+	38679761	38683252	3491	2	LOC101059954	Intergenic	RefSeq
p28514	0.468411	0.441303	0.612751	down	265.292	162.558	ASO3767	None	None	None	None	#VALUE!	None	ASO3767	Intronic	RNAdb
p11857	4.97381e-11	7.45725e-12	0.612971	down	1962.13	1202.73	ENST00000601511.1	3	+	69063314	69084303	20989	4	ENSG00000244513.2	Antisense	ENSEMBL
p7318	7.59795e-07	3.3616e-07	0.613102	down	1304.5	799.792	ENST00000585387.1	17	+	33640682	33651919	11237	4	ENSG00000267364.1	Intergenic	ENSEMBL
p33616	2.33985e-12	2.05905e-13	0.613274	down	1919.22	1177.01	TCONS_00024173	15	-	77578759	77712556	133797	2	XLOC_011535	Antisense	HumanLincRNACatalog
p71	8.43949e-10	1.8947e-10	0.613355	down	40.7888	25.018	ENST00000438401.1	1	-	12882548	12883022	474	2	ENSG00000228338.1	Intergenic	ENSEMBL
p29196	4.89558e-06	2.48194e-06	0.613859	down	240.653	147.727	ENST00000434411.1	17	+	75084754	75091068	6314	3	ENSG00000234912.4	Antisense	ENSEMBL
p9772	1.13367e-10	1.91713e-11	0.61426	down	11976.6	7356.78	ENST00000431359.1	2	+	41370919	41383954	13035	3	ENSG00000241522.1	Intergenic	ENSEMBL
p1235	0.000237183	0.000153324	0.614688	down	1283.02	788.655	ENST00000453692.1	1	+	157661551	157666249	4698	2	ENSG00000227217.1	Antisense	ENSEMBL
p30138	0.00136324	0.00096738	0.614756	down	51.5267	31.6763	XR_108665.1	6	-	57125234	57128144	2910	3	LOC100506188	Intergenic	RefSeq
p2262	3.87229e-13	2.27125e-14	0.614966	down	2009.91	1236.03	ENST00000526220.1	11	-	43350297	43380846	30549	4	ENSG00000254907.1	Antisense	ENSEMBL
p23339	0.000193142	0.00012342	0.615287	down	57.1974	35.1928	TCONS_00011250	6	+	224949	226400	1451	3	XLOC_005118	Intergenic	HumanLincRNACatalog
p30027	3.4432e-09	9.14574e-10	0.615308	down	3587.48	2207.41	TCONS_00030000	HSCHR6_MHC_MANN_CTG1	+	4301448	4305045	3597	1	XLOC_014484	Intergenic	HumanLincRNACatalog
p21026	1.37268e-10	2.39136e-11	0.615404	down	53.9117	33.1775	TCONS_00003544	2	+	1753645	1757701	4056	3	XLOC_001317	Intergenic	HumanLincRNACatalog
p18318	0.00441984	0.0033219	0.61548	down	61.6332	37.934	TCONS_00019652	11	-	62178649	62179162	513	2	XLOC_009457	Intergenic	HumanLincRNACatalog
p9368	7.39237e-05	4.46433e-05	0.615536	down	56.6012	34.8401	ENST00000446781.2	2	-	149635443	149643156	7713	2	ENSG00000231079.2	Intronic	ENSEMBL
p29008	0.179283	0.160402	0.615679	down	150.528	92.677	ENST00000451575.1	10	+	5038044	5039569	1525	2	ENSG00000224251.1	Antisense	ENSEMBL
p1912	1.86322e-11	2.37305e-12	0.615866	down	1220.15	751.449	ENST00000426283.1	10	+	36727543	36728725	1182	2	ENSG00000237002.1	Intergenic	ENSEMBL
p25350	0.0134997	0.0107055	0.615932	down	66.2763	40.8217	NR_026682.1	5	-	172381784	172386371	4587	4	LOC100268168	Divergent	RefSeq
p17397	0.0712405	0.0609282	0.615945	down	86.6986	53.4016	TCONS_00001485	1	-	47873216	47874257	1041	2	XLOC_000822	Intergenic	HumanLincRNACatalog
p6592	0.466314	0.439232	0.61598	down	82.7075	50.9461	ENST00000566114.1	16	+	88808038	88808775	737	2	ENSG00000260617.1	Antisense	ENSEMBL
p8079	1.03959e-05	5.55111e-06	0.616505	down	65.8257	40.5818	ENST00000600589.1	18	+	74402045	74403498	1453	1	ENSG00000229055.3	Intergenic	ENSEMBL
p30166	3.24753e-09	8.56131e-10	0.616896	down	52.0052	32.0818	NR_024499.1	HG1459_PATCH	-	3433821	3446549	12728	2	FMR1-AS1	Intergenic	RefSeq
p5669	2.46471e-10	4.67792e-11	0.616967	down	1976.08	1219.17	ENST00000564683.1	15	+	75928479	75931580	3101	3	ENSG00000260206.1	Antisense	ENSEMBL
p28629	1.04861e-08	3.14845e-09	0.617101	down	828.632	511.35	ASO2112	None	None	None	None	#VALUE!	None	ASO2112	Intergenic	RNAdb
p3235	3.61604e-09	9.64807e-10	0.617129	down	361.718	223.226	ENST00000546214.1	12	-	64202624	64215936	13312	4	ENSG00000255850.1	Antisense	ENSEMBL
p28298	1.7591e-08	5.56277e-09	0.617147	down	2486.05	1534.26	ASO2248	None	None	None	None	#VALUE!	None	ASO2248	Antisense	RNAdb
p9209	0.57552	0.549947	0.617231	down	104.689	64.6172	ENST00000479098.1	2	-	74725814	74726494	680	2	ENSG00000258821.1	Intronic	ENSEMBL
p6332	0.000887781	0.000616281	0.617329	down	61.086	37.7102	ENST00000567624.1	16	+	24249302	24258866	9564	2	ENSG00000260264.1	Intergenic	ENSEMBL
p26219	2.36965e-14	6.82149e-16	0.617444	down	1386.2	855.904	uc003fwf.1	3	-	195961239	195964785	3546	1	AF088041	Divergent	UCSC
p19747	1.11329e-11	1.29477e-12	0.617996	down	2380.25	1470.98	TCONS_00023186	15	+	41576200	41591794	15594	4	XLOC_011226	Intergenic	HumanLincRNACatalog
p27578	0.831292	0.817453	0.618009	down	98.4648	60.8521	uc.157-	5	-	76941160	76941367	207	1	uc.157-	Intergenic	UCR
p21710	9.90687e-08	3.6866e-08	0.618573	down	69.9212	43.2514	TCONS_00029049	21	+	44885008	44887755	2747	2	XLOC_013965	Intergenic	HumanLincRNACatalog
p2629	0.0173229	0.013897	0.618704	down	59.5904	36.8688	ENST00000528915.1	11	+	5959980	5966214	6234	3	ENSG00000255257.1	Intergenic	ENSEMBL
p27006	0.460184	0.43315	0.618781	down	121.096	74.9317	uc.14+	1	+	38495003	38495216	213	1	uc.14+	Intergenic	UCR
p14522	2.76457e-14	8.32898e-16	0.61888	down	1064.1	658.554	ENST00000422049.1	6	+	31626105	31628498	2393	2	ENSG00000227198.1	Antisense	ENSEMBL
p2342	4.62596e-09	1.27267e-09	0.618917	down	1070.06	662.281	ENST00000540904.1	11	-	62622151	62622960	809	2	ENSG00000255717.1	Divergent	ENSEMBL
p12352	1.23223e-11	1.45675e-12	0.619076	down	3220.91	1993.99	ENST00000511271.1	4	-	83815947	83821719	5772	4	ENSG00000251022.1	Divergent	ENSEMBL
p29312	0.00013265	8.29638e-05	0.619213	down	70.9671	43.9437	ENST00000585273.1	21	+	38580803	38592997	12194	5	ENSG00000230366.5	Intergenic	ENSEMBL
p16951	5.8314e-12	6.0654e-13	0.619324	down	1625.33	1006.61	ENST00000599836.1	9	+	136893892	136895581	1689	1	ENSG00000235106.3	Antisense	ENSEMBL
p24813	1.83793e-10	3.34561e-11	0.619324	down	1868.43	1157.16	XR_158745.1	1	+	168217905	168222263	4358	2	LOC100996595	Intergenic	RefSeq
p13431	6.75097e-07	2.96085e-07	0.619519	down	49.4382	30.6279	ENST00000507521.1	5	-	139750475	139780952	30477	2	ENSG00000249637.1	Antisense	ENSEMBL
p12250	0.00205327	0.0014846	0.619679	down	137.895	85.4508	ENST00000513384.1	4	-	15008070	15229584	221514	5	ENSG00000249252.1	Antisense	ENSEMBL
p2754	1.10646e-05	5.93775e-06	0.619777	down	54.6198	33.8521	ENST00000525563.1	11	+	45673078	45674241	1163	2	ENSG00000255091.1	Antisense	ENSEMBL
p16309	0.40114	0.374557	0.619812	down	95.6372	59.2771	ENST00000518090.1	8	+	102151892	102153157	1265	3	ENSG00000253737.1	Intergenic	ENSEMBL
p7858	1.88864e-06	8.95526e-07	0.620199	down	193.862	120.233	ENST00000577848.1	18	+	3653409	3656282	2873	3	ENSG00000266401.1	Intronic	ENSEMBL
p20393	0.0529275	0.0446934	0.620765	down	136.31	84.6168	TCONS_00026679	18	-	12739783	12749484	9701	2	XLOC_012776	Intergenic	HumanLincRNACatalog
p10401	0.000413402	0.000275953	0.621123	down	75.6235	46.9715	ENST00000601850.1	20	-	26168267	26180161	11894	4	ENSG00000227195.2	Intergenic	ENSEMBL
p5563	1.2606e-08	3.85845e-09	0.621168	down	709.739	440.867	ENST00000499326.1	15	+	50647749	50648633	884	2	ENSG00000244879.2	Divergent	ENSEMBL
p33434	2.57873e-14	7.6256e-16	0.621169	down	3503.36	2176.18	ENST00000602805.1	16	-	18581769	18582390	621	1	ENSG00000260550.2	Intergenic	ENSEMBL
p29404	2.62285e-11	3.52658e-12	0.621528	down	50.8021	31.5749	ENST00000502659.2	5	-	70647681	70742169	94488	2	ENSG00000250387.2	Intergenic	ENSEMBL
p2340	3.0405e-07	1.24887e-07	0.621746	down	636.127	395.509	ENST00000537965.1	11	-	62621839	62622960	1121	3	ENSG00000255717.1	Divergent	ENSEMBL
p6515	8.9897e-12	1.00401e-12	0.621867	down	3570.83	2220.58	ENST00000530512.3	16	+	75509793	75529305	19512	2	ENSG00000203472.3	Antisense	ENSEMBL
p10930	7.98226e-10	1.77927e-10	0.622168	down	745.214	463.648	ENST00000588753.1	21	+	47649186	47664779	15593	3	ENSG00000215424.5	Antisense	ENSEMBL
p15965	8.5926e-08	3.15512e-08	0.622215	down	645.467	401.619	ENST00000520885.1	8	-	142136142	142138220	2078	2	ENSG00000253210.1	Divergent	ENSEMBL
p1906	0.000795665	0.000548958	0.622342	down	124.254	77.3284	ENST00000412085.1	10	+	32635426	32636107	681	2	ENSG00000233825.1	Intronic	ENSEMBL
p16758	1.32456e-11	1.58661e-12	0.62235	down	2423.34	1508.17	ENST00000588314.1	9	+	37084986	37087821	2835	1	ENSG00000233137.2	Intergenic	ENSEMBL
p4399	3.35609e-06	1.65833e-06	0.622388	down	55.5969	34.6028	ENST00000546412.1	14	-	26305063	26612511	307448	5	ENSG00000257986.1	Intergenic	ENSEMBL
p2122	5.45758e-05	3.23766e-05	0.622703	down	66.1112	41.1676	ENST00000448347.1	10	+	125115965	125277224	161259	5	ENSG00000230131.1	Intergenic	ENSEMBL
p27605	2.37932e-08	7.75711e-09	0.622963	down	2428.18	1512.66	uc.184-	5	-	173385291	173385521	230	1	uc.184-	Antisense	UCR
p4333	0.00695592	0.00534818	0.623043	down	186.13	115.967	ENST00000440735.1	13	+	111635653	111642911	7258	2	ENSG00000225760.1	Intergenic	ENSEMBL
p13716	1.8601e-08	5.91297e-09	0.623053	down	2123.54	1323.08	ENST00000505955.1	5	+	72678210	72706336	28126	3	ENSG00000249149.1	Intergenic	ENSEMBL
p11176	3.30468e-05	1.90177e-05	0.623315	down	67.6262	42.1524	ENST00000430449.1	22	+	32359343	32366387	7044	2	ENSG00000227519.1	Intergenic	ENSEMBL
p3763	0.000448104	0.000300535	0.623412	down	74.8297	46.6497	ENST00000443873.1	12	+	77965920	77966046	126	1	ENSG00000231121.2	Intergenic	ENSEMBL
p5381	0.000122495	7.62567e-05	0.623425	down	75.2702	46.9253	ENST00000557863.1	15	-	96826152	96870345	44193	4	ENSG00000247809.3	Antisense	ENSEMBL
p9848	0.000862087	0.000597321	0.623458	down	74.9242	46.7121	ENST00000452525.1	2	+	70630065	70649810	19745	4	ENSG00000229229.1	Intergenic	ENSEMBL
p21552	0.000568429	0.000385585	0.623602	down	95.325	59.4448	TCONS_00028198	20	+	46750576	46755530	4954	3	XLOC_013549	Intergenic	HumanLincRNACatalog
p27823	0.00108463	0.000761025	0.623847	down	66.7987	41.6722	uc.461-	X	-	24864796	24865193	397	1	uc.461-	Intronic	UCR
p13998	0.0144474	0.0114931	0.62405	down	69.4585	43.3455	ENST00000521870.1	5	+	168133931	168137086	3155	3	ENSG00000254042.1	Antisense	ENSEMBL
p4896	2.00459e-10	3.69416e-11	0.624356	down	1773.72	1107.43	ENST00000555426.1	14	+	76669599	76673228	3629	2	ENSG00000259027.1	Divergent	ENSEMBL
p12871	0.000284176	0.000185676	0.62442	down	66.1464	41.3031	ENST00000509834.2	4	+	129214087	129396151	182064	5	ENSG00000251432.2	Intergenic	ENSEMBL
p9634	0.00261481	0.00191238	0.624436	down	119.844	74.8351	ENST00000454530.1	2	+	3160526	3161568	1042	3	ENSG00000226649.1	Intergenic	ENSEMBL
p23556	0.000152888	9.6319e-05	0.624621	down	60.9398	38.0643	TCONS_00011982	6	+	145469831	145475587	5756	2	XLOC_005493	Intergenic	HumanLincRNACatalog
p18464	1.54921e-06	7.23417e-07	0.624751	down	66.7466	41.7001	TCONS_00019143	11	+	61369984	61375017	5033	2	XLOC_009147	Intergenic	HumanLincRNACatalog
p6479	0.000155489	9.80471e-05	0.624778	down	571.494	357.057	ENST00000575838.1	16	+	69760915	69776466	15551	2	ENSG00000262136.1	Antisense	ENSEMBL
p33672	2.15879e-10	4.02213e-11	0.625293	down	3442.34	2152.47	NR_073137.1	14	-	65541841	65569413	27572	4	MIR4706	Antisense	RefSeq
p26010	0.0621206	0.0528265	0.625379	down	88.5699	55.3898	uc010wmx.2	17	-	48834758	48844918	10160	5	LINC00483	Intergenic	UCSC
p15243	1.23267e-05	6.66153e-06	0.625827	down	58.423	36.5627	ENST00000412014.1	7	+	14853755	14856190	2435	3	ENSG00000226323.1	Intronic	ENSEMBL
p14809	0.00571871	0.0043521	0.625877	down	133.722	83.6937	ENST00000487884.1	7	-	148328	149438	1110	2	ENSG00000242474.1	Intergenic	ENSEMBL
p20666	0.000938077	0.000653198	0.626493	down	66.6588	41.7613	TCONS_00026777	19	+	16133437	16138723	5286	5	XLOC_012983	Intergenic	HumanLincRNACatalog
p26119	0.00087148	0.000604134	0.626812	down	305.172	191.285	uc002tji.1	2	+	113963502	113966973	3471	1	AK123617	Intergenic	UCSC
p23318	0.0023563	0.0017155	0.627339	down	97.4533	61.1363	TCONS_00012365	6	-	169252753	169256278	3525	2	XLOC_005930	Intergenic	HumanLincRNACatalog
p13724	0.00179795	0.0012921	0.62738	down	52.367	32.854	ENST00000514640.1	5	+	76383261	76401217	17956	4	ENSG00000250802.2	Divergent	ENSEMBL
p20576	7.00424e-05	4.21506e-05	0.627446	down	53.9351	33.8414	TCONS_00026376	18	+	74240707	74271311	30604	2	XLOC_012726	Intergenic	HumanLincRNACatalog
p11773	1.26962e-09	3.00048e-10	0.627688	down	42.3628	26.5906	ENST00000436598.1	3	+	31750813	31763144	12331	4	ENSG00000232490.2	Intronic	ENSEMBL
p29909	3.20822e-06	1.57994e-06	0.627968	down	49.5066	31.0886	TCONS_00010941	5	-	65643589	65736315	92726	3	XLOC_004850	Intergenic	HumanLincRNACatalog
p7928	0.509848	0.483361	0.628124	down	132.742	83.3785	ENST00000577906.1	18	+	19210098	19213485	3387	2	ENSG00000263350.1	Antisense	ENSEMBL
p15677	0.018005	0.014469	0.628136	down	120.751	75.8482	ENST00000524133.1	8	-	41397899	41402563	4664	2	ENSG00000253174.2	Antisense	ENSEMBL
p24662	0.869012	0.85762	0.628202	down	68.0036	42.72	TCONS_00017120	X	+	1691555	1704599	13044	2	XLOC_007913	Intergenic	HumanLincRNACatalog
p9140	4.07083e-08	1.39805e-08	0.628832	down	46.847	29.4589	ENST00000443306.1	2	-	59465850	59476807	10957	3	ENSG00000233891.3	Intergenic	ENSEMBL
p13334	1.02387e-06	4.62986e-07	0.629198	down	56.5695	35.5934	ENST00000510935.1	5	-	108153741	108166491	12750	2	ENSG00000250383.1	Intronic	ENSEMBL
p3056	0.109056	0.0952845	0.629222	down	133.986	84.3072	ENST00000536518.1	12	-	5347213	5352317	5104	3	ENSG00000256115.1	Intergenic	ENSEMBL
p19321	2.95818e-05	1.69141e-05	0.629771	down	75.6465	47.64	TCONS_00022755	14	-	56980667	56982038	1371	2	XLOC_011038	Intergenic	HumanLincRNACatalog
p2336	1.39493e-06	6.46178e-07	0.629989	down	786.16	495.272	ENST00000535689.1	11	-	62620825	62622960	2135	7	ENSG00000255717.1	Divergent	ENSEMBL
p6255	2.73797e-05	1.558e-05	0.62999	down	64.6118	40.7048	ENST00000570700.1	16	+	3156764	3159577	2813	3	ENSG00000263011.1	Intergenic	ENSEMBL
p848	0.0138095	0.0109645	0.630053	down	137.543	86.659	ENST00000404210.2	1	+	22352026	22357713	5687	4	ENSG00000218510.3	Intergenic	ENSEMBL
p6836	0.0300076	0.0246911	0.63079	down	93.2314	58.8095	ENST00000436546.1	17	-	41031606	41050721	19115	5	ENSG00000213373.3	Intergenic	ENSEMBL
p28531	1.09517e-05	5.8734e-06	0.630805	down	70.0776	44.2052	ASO3789	None	None	None	None	#VALUE!	None	ASO3789	Intronic	RNAdb
p30142	1.0144e-07	3.78315e-08	0.630829	down	606.715	382.733	NR_037177.1	6	+	32861952	32871535	9583	2	LOC100294145	Intergenic	RefSeq
p13176	0.519117	0.492612	0.631191	down	104.213	65.7785	ENST00000596137.1	5	-	54318456	54328394	9938	6	ENSG00000240535.3	Antisense	ENSEMBL
p14651	0.265937	0.242688	0.631315	down	116.279	73.4089	ENST00000423747.1	6	+	109809108	109830496	21388	4	ENSG00000223537.1	Antisense	ENSEMBL
p1204	0.0165614	0.0132624	0.631331	down	47.9703	30.2852	ENST00000434112.1	1	+	151512991	151534331	21340	2	ENSG00000232536.1	Intronic	ENSEMBL
p28941	0.00909806	0.00708464	0.6314	down	1221.54	771.281	ENST00000440778.1	1	-	93775309	93804091	28782	6	ENSG00000223745.2	Intergenic	ENSEMBL
p19951	5.63725e-06	2.8846e-06	0.631462	down	56.2803	35.5389	TCONS_00024750	16	-	85378886	85387253	8367	2	XLOC_012035	Intergenic	HumanLincRNACatalog
p18127	0.252947	0.230203	0.631884	down	299.08	188.984	TCONS_00018175	10	+	43916036	43918820	2784	2	XLOC_008467	Intergenic	HumanLincRNACatalog
p24647	3.64964e-15	6.32002e-17	0.631889	down	4207.12	2658.44	TCONS_00017542	X	-	119371845	119374209	2364	2	XLOC_008225	Intergenic	HumanLincRNACatalog
p28856	5.86107e-10	1.25505e-10	0.631947	down	33922.5	21437.2	LIT3542	None	None	None	None	#VALUE!	None	LIT3542	Antisense	RNAdb
p33691	7.69969e-14	3.05808e-15	0.632358	down	20911.7	13223.7	NR_037791.1	19	+	41284123	41314346	30223	12	RAB4B-EGLN2	Antisense	RefSeq
p21604	1.18604e-05	6.39362e-06	0.633328	down	65.4695	41.4637	TCONS_00029080	21	-	16134079	16135509	1430	2	XLOC_014003	Intergenic	HumanLincRNACatalog
p22953	5.59903e-09	1.57415e-09	0.633597	down	55.1188	34.9231	TCONS_00010659	5	+	29164517	29183428	18911	4	XLOC_004325	Intergenic	HumanLincRNACatalog
p17024	1.29143e-05	6.9995e-06	0.633727	down	580.747	368.035	ENST00000433061.1	X	-	62729821	62780929	51108	3	ENSG00000235437.2	Intergenic	ENSEMBL
p13322	5.4491e-08	1.92101e-08	0.633867	down	49.5377	31.4003	ENST00000524336.1	5	-	103718998	104246434	527436	3	ENSG00000251574.2	Intergenic	ENSEMBL
p26110	0.106196	0.0926508	0.634096	down	509.801	323.263	uc002shv.1	2	+	71410052	71411508	1456	1	AF090102	Antisense	UCSC
p11357	0.00943757	0.00736045	0.634342	down	142.841	90.6099	ENST00000449063.1	3	-	42846695	42893920	47225	2	ENSG00000235288.1	Antisense	ENSEMBL
p27840	1.00971e-07	3.76415e-08	0.634874	down	2414.46	1532.88	uc.480-	X	-	123235271	123235473	202	1	uc.480-	Antisense	UCR
p29614	0.0513784	0.0433413	0.635242	down	100.406	63.7824	TCONS_00019297	11	+	45743874	45746161	2287	3	XLOC_009123	Intergenic	HumanLincRNACatalog
p14311	6.37649e-06	3.29315e-06	0.63536	down	72.5746	46.111	ENST00000434560.1	6	-	128752085	128753913	1828	1	ENSG00000228972.1	Intronic	ENSEMBL
p10349	1.36289e-11	1.63963e-12	0.63599	down	41.9516	26.6808	ENST00000412405.1	20	-	11246763	11249483	2720	2	ENSG00000230990.1	Intergenic	ENSEMBL
p195	0.0401761	0.0335144	0.636218	down	95.8214	60.9633	ENST00000449958.1	1	-	53832339	53833917	1578	2	ENSG00000230138.1	Intergenic	ENSEMBL
p2934	0.0002005	0.000128405	0.636246	down	215.362	137.023	ENST00000532168.1	11	+	112151208	112162495	11287	2	ENSG00000250303.2	Intergenic	ENSEMBL
p1947	1.32229e-06	6.09897e-07	0.636354	down	64.9225	41.3137	ENST00000443389.1	10	+	50329888	50359019	29131	6	ENSG00000234736.1	Antisense	ENSEMBL
p8693	0.000135503	8.48491e-05	0.636858	down	63.6855	40.5586	ENST00000601692.1	19	+	35527237	35527964	727	2	ENSG00000267874.1	Intronic	ENSEMBL
p13004	8.81538e-05	5.38411e-05	0.636937	down	60.4575	38.5076	ENST00000509194.1	4	+	177590771	177627299	36528	2	ENSG00000248388.1	Antisense	ENSEMBL
p25038	2.39504e-10	4.52429e-11	0.637086	down	2395.48	1526.13	XR_158897.1	16	+	31133291	31135380	2089	2	LOC100996366	Intronic	RefSeq
p6060	3.33671e-06	1.64788e-06	0.637166	down	60.8186	38.7515	ENST00000562742.1	16	-	65210053	65210616	563	2	ENSG00000259847.1	Intergenic	ENSEMBL
p5785	0.315808	0.290775	0.637484	down	173.958	110.896	ENST00000595428.1	16	-	235746	236293	547	1	ENSG00000268836.1	Intergenic	ENSEMBL
p5273	0.409135	0.382494	0.637634	down	91.2514	58.185	ENST00000558424.1	15	-	76467231	76473827	6596	3	ENSG00000259422.1	Antisense	ENSEMBL
p21925	0.0275247	0.0225656	0.637771	down	81.77	52.1505	TCONS_00006636	3	-	126011855	126020383	8528	2	XLOC_003235	Intergenic	HumanLincRNACatalog
p3244	0.0648627	0.055249	0.63788	down	55.9762	35.7061	ENST00000535315.1	12	-	65893470	66035937	142467	5	ENSG00000250748.2	Intergenic	ENSEMBL
p6622	2.54034e-06	1.23212e-06	0.637959	down	215.964	137.776	ENST00000573127.1	17	-	1615654	1619505	3851	4	ENSG00000186594.6	Divergent	ENSEMBL
p26768	0.979697	0.9776	0.638139	down	158.348	101.048	HIT000330146	20	+	361938	362144	206	1	HIX0203041	Intronic	H-InvDB
p4100	2.11797e-06	1.01263e-06	0.638301	down	267.573	170.792	ENST00000499499.2	13	-	96325088	96329179	4091	2	ENSG00000247400.2	Divergent	ENSEMBL
p28099	3.52373e-07	1.46553e-07	0.638347	down	63.4404	40.497	nc-HOXD4-30	2	+	176835385	176835494	109	1	nc-HOXD4-30	Antisense	HOX Loci
p18411	1.74686e-05	9.65693e-06	0.638361	down	76.0794	48.5661	TCONS_00019214	11	+	6677939	6678468	529	2	XLOC_009046	Divergent	HumanLincRNACatalog
p26072	0.0488967	0.0411441	0.638527	down	114.442	73.0741	uc002oet.3	19	+	37266689	37267980	1291	1	BC024306	Intergenic	UCSC
p15743	0.00152347	0.0010865	0.638624	down	99.6576	63.6437	ENST00000520365.1	8	-	65063662	65152839	89177	3	ENSG00000253554.1	Intergenic	ENSEMBL
p127	0.327783	0.302484	0.638816	down	463.247	295.93	ENST00000464115.1	1	-	28906846	28908365	1519	3	ENSG00000197989.8	Intergenic	ENSEMBL
p28974	4.46375e-09	1.22272e-09	0.63904	down	64.4997	41.2179	ENST00000455406.1	1	+	71547006	71703406	156400	4	ENSG00000229956.4	Divergent	ENSEMBL
p9909	0.139468	0.123278	0.639673	down	93.6402	59.8991	ENST00000596740.1	2	+	98310918	98319503	8585	4	ENSG00000228486.3	Intergenic	ENSEMBL
p18745	5.1333e-08	1.79792e-08	0.639777	down	64.8489	41.4888	TCONS_00020988	12	-	128151535	128155451	3916	2	XLOC_010253	Intergenic	HumanLincRNACatalog
p23490	3.25322e-08	1.09382e-08	0.640129	down	53.5328	34.2679	TCONS_00011893	6	+	98264472	98420467	155995	4	XLOC_005397	Intergenic	HumanLincRNACatalog
p9228	8.63545e-05	5.26778e-05	0.640349	down	95.3506	61.0577	ENST00000448734.1	2	-	95690937	95692454	1517	3	ENSG00000233850.1	Antisense	ENSEMBL
p19131	0.0134882	0.0106959	0.640655	down	224.252	143.668	TCONS_00022126	13	-	113342590	113343964	1374	2	XLOC_010734	Divergent	HumanLincRNACatalog
p779	0.0200514	0.0161908	0.640879	down	87.4948	56.0736	ENST00000398216.2	1	+	849550	850351	801	2	ENSG00000241180.1	Intergenic	ENSEMBL
p13427	0.00257911	0.00188526	0.640959	down	80.9181	51.8652	ENST00000520928.1	5	-	139484886	139486067	1181	2	ENSG00000245146.2	Intergenic	ENSEMBL
p22372	3.21464e-05	1.84678e-05	0.641001	down	72.2872	46.3361	TCONS_00008636	4	-	162021046	162046045	24999	3	XLOC_004141	Intergenic	HumanLincRNACatalog
p26079	5.83384e-06	2.99323e-06	0.641102	down	46.7395	29.9648	uc002pxm.1	19	+	52206206	52208101	1895	3	LINC00085	Intergenic	UCSC
p30089	0.00010908	6.74629e-05	0.641169	down	68.2021	43.729	XR_109313.2	16	-	67551608	67562648	11040	2	LOC100505942	Divergent	RefSeq
p9334	1.13195e-05	6.08393e-06	0.641579	down	61.6711	39.5669	ENST00000448777.1	2	-	131501110	131513452	12342	2	ENSG00000229797.1	Antisense	ENSEMBL
p15616	0.000386002	0.000256527	0.641753	down	328.059	210.533	ENST00000517384.1	8	-	22423509	22424684	1175	2	ENSG00000254230.1	Antisense	ENSEMBL
p4524	1.0884e-10	1.83005e-11	0.642018	down	1455.01	934.145	ENST00000557660.1	14	-	58740653	58764838	24185	4	ENSG00000257621.2	Divergent	ENSEMBL
p23900	0.223941	0.202571	0.642142	down	62.5488	40.1652	TCONS_00013661	7	+	158801191	158813556	12365	2	XLOC_006322	Intergenic	HumanLincRNACatalog
p4670	3.66847e-11	5.22487e-12	0.642317	down	1547.33	993.875	ENST00000553954.1	14	-	100746295	100757793	11498	2	ENSG00000259052.1	Antisense	ENSEMBL
p22629	1.81705e-07	7.15281e-08	0.642448	down	60.0461	38.5765	TCONS_00008969	4	+	188123144	188135298	12154	4	XLOC_003825	Intergenic	HumanLincRNACatalog
p24168	0.000126127	7.86437e-05	0.642797	down	79.9866	51.4152	TCONS_00014745	8	+	67836940	67838589	1649	2	XLOC_006829	Intergenic	HumanLincRNACatalog
p33696	1.75515e-08	5.5483e-09	0.643223	down	2257.62	1452.15	NR_047675.1	20	-	3734145	3749035	14890	6	C20orf27	Antisense	RefSeq
p25963	2.65365e-06	1.29128e-06	0.643794	down	69.4503	44.7116	uc002cvn.1	16	-	3583436	3584255	819	1	BC141902	Intronic	UCSC
p15300	0.0042952	0.00322462	0.64385	down	66.6216	42.8943	ENST00000444500.2	7	+	28279502	28283536	4034	2	ENSG00000234336.2	Intergenic	ENSEMBL
p3345	0.109202	0.0954218	0.643988	down	93.1001	59.9554	ENST00000549036.1	12	-	101432197	101432872	675	2	ENSG00000258007.1	Intronic	ENSEMBL
p26276	0.000330849	0.000218026	0.644087	down	560.125	360.769	uc021xvv.1	5	-	470570	473078	2508	1	AK023178	Divergent	UCSC
p17241	5.73913e-07	2.48704e-07	0.644332	down	288.483	185.879	ENST00000432513.1	X	+	128928969	128930939	1970	3	ENSG00000240143.1	Antisense	ENSEMBL
p19246	1.6249e-07	6.33653e-08	0.644357	down	45.7137	29.4559	TCONS_00021872	13	+	93685238	93686484	1246	2	XLOC_010471	Intergenic	HumanLincRNACatalog
p20052	0.0776756	0.0667066	0.645079	down	115.732	74.6564	TCONS_00024424	16	+	58456605	58477085	20480	3	XLOC_011740	Intergenic	HumanLincRNACatalog
p13418	0.0386577	0.0321872	0.645335	down	77.5207	50.0268	ENST00000514616.1	5	-	137150021	137225006	74985	5	ENSG00000250159.1	Antisense	ENSEMBL
p24359	0.000763575	0.00052595	0.645393	down	60.1682	38.8321	TCONS_00016469	9	-	118369850	118505348	135498	3	XLOC_007835	Intergenic	HumanLincRNACatalog
p620	4.17606e-13	2.50008e-14	0.645466	down	40.1833	25.9369	ENST00000424696.2	1	-	209701799	209741018	39219	7	ENSG00000224260.2	Intergenic	ENSEMBL
p16747	1.30601e-05	7.08415e-06	0.645974	down	65.2061	42.1214	ENST00000457044.1	9	+	35642510	35643514	1004	2	ENSG00000231393.1	Intergenic	ENSEMBL
p8236	0.458136	0.43112	0.645992	down	242.434	156.61	ENST00000599993.1	19	-	21635997	21646674	10677	4	ENSG00000268119.1	Intergenic	ENSEMBL
p12341	2.6073e-10	4.99274e-11	0.646247	down	51.1484	33.0545	ENST00000513871.1	4	-	78315644	78415440	99796	3	ENSG00000249036.1	Intergenic	ENSEMBL
p12833	0.0294839	0.0242421	0.646732	down	128.99	83.4217	ENST00000508266.1	4	+	109092926	109094924	1998	2	ENSG00000232021.2	Intergenic	ENSEMBL
p818	5.43457e-09	1.52296e-09	0.646902	down	48.8713	31.6149	ENST00000416696.1	1	+	12587765	12588462	697	2	ENSG00000229484.1	Intergenic	ENSEMBL
p25323	1.33839e-06	6.18043e-07	0.647256	down	58.5665	37.9075	XR_109844.2	4	+	147138104	147151665	13561	6	LOC345051	Intergenic	RefSeq
p8437	3.19104e-07	1.31569e-07	0.647319	down	14198.8	9191.13	ENST00000599143.1	19	-	53014534	53015595	1061	2	ENSG00000269349.1	Antisense	ENSEMBL
p19326	0.301236	0.276629	0.64738	down	113.557	73.5143	TCONS_00023119	14	-	62023002	62037413	14411	4	XLOC_011047	Intergenic	HumanLincRNACatalog
p23698	1.48514e-10	2.61826e-11	0.647982	down	1249	809.331	TCONS_00014390	7	-	104653693	104654602	909	3	XLOC_006554	Divergent	HumanLincRNACatalog
p1608	6.50375e-05	3.89801e-05	0.64832	down	59.5912	38.6342	ENST00000435271.1	10	-	53004653	53005566	913	3	ENSG00000231132.1	Intronic	ENSEMBL
p28558	0.018092	0.0145423	0.648506	down	64.8004	42.0234	ASO3821	None	None	None	None	#VALUE!	None	ASO3821	Antisense	RNAdb
p15654	1.99902e-10	3.68239e-11	0.648632	down	49.7227	32.2518	ENST00000523411.1	8	-	36924958	36926936	1978	2	ENSG00000254038.1	Intergenic	ENSEMBL
p2930	0.326793	0.301504	0.648842	down	93.0401	60.3683	ENST00000527804.1	11	+	103816275	103817274	999	2	ENSG00000255548.1	Intronic	ENSEMBL
p10366	0.00833669	0.00646615	0.648972	down	73.2307	47.5247	ENST00000455340.1	20	-	18769190	18774979	5789	4	ENSG00000179935.5	Intergenic	ENSEMBL
p15627	2.06825e-05	1.15622e-05	0.649188	down	72.3894	46.9943	ENST00000521681.1	8	-	24027469	24034593	7124	3	ENSG00000253891.1	Intergenic	ENSEMBL
p6587	0.0005207	0.000351678	0.649263	down	111.066	72.111	ENST00000567997.1	16	+	88751540	88753588	2048	1	ENSG00000260630.2	Antisense	ENSEMBL
p25328	6.96102e-06	3.61667e-06	0.6496	down	974.891	633.289	NR_046262.1	5	-	36871462	36876796	5334	1	LOC646719	Divergent	RefSeq
p3259	2.52252e-08	8.27187e-09	0.649985	down	847.225	550.683	ENST00000425371.2	12	-	68052770	68064699	11929	3	ENSG00000235872.2	Antisense	ENSEMBL
p21060	0.361245	0.335396	0.650042	down	89.2611	58.0235	TCONS_00003590	2	+	18825463	19125152	299689	3	XLOC_001374	Intergenic	HumanLincRNACatalog
p15663	0.000203723	0.00013061	0.650174	down	80.5485	52.3705	ENST00000517714.1	8	-	37458054	37483391	25337	5	ENSG00000254306.1	Intergenic	ENSEMBL
p8771	4.43547e-12	4.39872e-13	0.650564	down	8683.45	5649.13	ENST00000593740.2	19	+	42928464	42989378	60914	2	ENSG00000213904.4	Antisense	ENSEMBL
p3623	0.0107769	0.00845413	0.651219	down	62.7742	40.8797	ENST00000551972.1	12	+	30953144	30954931	1787	2	ENSG00000235884.2	Intergenic	ENSEMBL
p7356	0.000876585	0.000607905	0.651327	down	298.283	194.28	ENST00000577557.1	17	+	38681812	38683254	1442	2	ENSG00000266088.1	Intergenic	ENSEMBL
p4065	0.000226684	0.000146187	0.6514	down	74.5952	48.5913	ENST00000432697.1	13	-	62578225	62603681	25456	2	ENSG00000229578.1	Intergenic	ENSEMBL
p1485	6.05887e-12	6.33616e-13	0.65208	down	3752.44	2446.89	ENST00000442008.2	10	-	5566938	5567705	767	2	ENSG00000256462.1	Antisense	ENSEMBL
p2066	2.99259e-07	1.22752e-07	0.652413	down	77.0041	50.2385	ENST00000425365.1	10	+	92222473	92227709	5236	3	ENSG00000238291.1	Intergenic	ENSEMBL
p33689	1.94056e-14	5.31527e-16	0.652447	down	18436.8	12029	NR_047652.1	19	+	1076632	1086627	9995	13	HMHA1	Antisense	RefSeq
p30043	9.17544e-10	2.08299e-10	0.652835	down	2133.96	1393.12	NR_033805.1	10	-	28808845	28821283	12438	3	LOC220906	Intergenic	RefSeq
p8332	0.245008	0.222636	0.652943	down	104.303	68.104	ENST00000585397.1	19	-	37988264	37997169	8905	3	ENSG00000266916.1	Divergent	ENSEMBL
p15986	4.60268e-06	2.32418e-06	0.65314	down	61.9418	40.4566	ENST00000527908.1	8	-	144800415	144801061	646	2	ENSG00000254548.1	Antisense	ENSEMBL
p17999	0.306023	0.281316	0.653313	down	101.91	66.579	TCONS_00018604	10	-	115244763	115252063	7300	2	XLOC_008955	Intergenic	HumanLincRNACatalog
p11112	1.52512e-08	4.75555e-09	0.653436	down	49.9145	32.6159	ENST00000428415.1	22	+	23776357	23776918	561	2	ENSG00000234928.1	Intergenic	ENSEMBL
p12987	0.00259895	0.00190044	0.653728	down	75.7393	49.5129	ENST00000509548.2	4	+	171264239	171293462	29223	3	ENSG00000251061.2	Intergenic	ENSEMBL
p5298	2.27833e-06	1.09625e-06	0.653955	down	48.6514	31.8158	ENST00000559299.1	15	-	82245643	82288007	42364	3	ENSG00000259445.1	Intergenic	ENSEMBL
p7287	4.39421e-18	9.32761e-21	0.654181	down	1254.35	820.57	ENST00000398849.2	17	+	28903525	28961341	57816	9	ENSG00000214719.5	Intergenic	ENSEMBL
p26157	0.000118197	7.34316e-05	0.654544	down	70.8389	46.3672	uc002ydg.1	20	+	61404868	61407369	2501	1	AX747649	Intergenic	UCSC
p98	0.0661275	0.0563731	0.654913	down	72.0842	47.2088	ENST00000444923.1	1	-	20620703	20649680	28977	2	ENSG00000226664.1	Antisense	ENSEMBL
p28071	1.364e-07	5.23021e-08	0.654921	down	53.3939	34.9688	nc-HOXD10-12	2	+	176803294	176803453	159	1	nc-HOXD10-12	Intronic	HOX Loci
p21843	6.96856e-06	3.62072e-06	0.655004	down	49.9751	32.7339	TCONS_00006466	3	-	33002604	33016096	13492	2	XLOC_003077	Intergenic	HumanLincRNACatalog
p5920	2.78167e-09	7.21612e-10	0.65517	down	1091.68	715.233	ENST00000567236.1	16	-	19131297	19132951	1654	2	ENSG00000261759.1	Antisense	ENSEMBL
p23376	0.00029617	0.000194003	0.655598	down	62.6534	41.0755	TCONS_00011690	6	+	9041866	9046711	4845	2	XLOC_005165	Intergenic	HumanLincRNACatalog
p33678	2.70368e-12	2.44517e-13	0.655649	down	12565.8	8238.74	NR_037652.1	15	-	80191181	80216096	24915	3	ST20	Antisense	RefSeq
p20971	0.701847	0.680663	0.655981	down	123.622	81.0936	TCONS_00005309	2	-	200625342	200638457	13115	2	XLOC_002452	Intergenic	HumanLincRNACatalog
p16210	4.00631e-08	1.37403e-08	0.655983	down	440.841	289.184	ENST00000523265.1	8	+	64498557	64501966	3409	3	ENSG00000253583.1	Intergenic	ENSEMBL
p33943	4.23304e-13	2.54826e-14	0.656049	down	4407	2891.21	LIT3550	None	None	None	None	#VALUE!	None	LIT3550	Antisense	RNAdb
p3888	0.149581	0.132627	0.656214	down	82.789	54.3273	ENST00000557474.1	12	+	121829764	121837662	7898	2	ENSG00000258435.1	Divergent	ENSEMBL
p14330	0.181098	0.162147	0.656298	down	70.6946	46.3968	ENST00000585946.1	6	-	136417097	136513013	95916	4	ENSG00000237596.2	Antisense	ENSEMBL
p4950	2.15098e-09	5.40818e-10	0.656442	down	44.4727	29.1938	ENST00000556346.1	14	+	96039898	96048293	8395	3	ENSG00000258390.1	Intergenic	ENSEMBL
p6189	0.067455	0.05756	0.656776	down	75.4007	49.5214	ENST00000566485.1	16	-	86669933	86670751	818	2	ENSG00000260387.1	Intergenic	ENSEMBL
p25567	0.0316725	0.0261183	0.657141	down	84.5843	55.5838	XR_110095.1	9	-	139510760	139511298	538	1	LOC401561	Intergenic	RefSeq
p3466	1.98416e-09	4.93777e-10	0.657409	down	57.7123	37.9406	ENST00000502221.2	12	-	130336752	130339489	2737	2	ENSG00000251536.2	Intronic	ENSEMBL
p11599	8.78163e-08	3.23206e-08	0.657516	down	74.8335	49.2042	ENST00000487580.1	3	-	169657140	169684028	26888	2	ENSG00000239219.2	Divergent	ENSEMBL
p11090	1.0163e-05	5.41617e-06	0.657595	down	64.6129	42.4891	ENST00000565162.1	22	+	19158907	19160345	1438	1	ENSG00000260924.1	Intergenic	ENSEMBL
p19242	0.00816163	0.00632429	0.657824	down	87.2973	57.4263	TCONS_00021501	13	+	91145541	91187593	42052	6	XLOC_010469	Intergenic	HumanLincRNACatalog
p19488	3.5449e-05	2.05044e-05	0.657852	down	689.056	453.297	TCONS_00022572	14	+	86378384	86537310	158926	2	XLOC_010891	Intergenic	HumanLincRNACatalog
p5961	7.35445e-06	3.83374e-06	0.658005	down	1473.26	969.412	ENST00000561471.1	16	-	29000460	29002099	1639	2	ENSG00000261552.1	Antisense	ENSEMBL
p19174	8.8851e-08	3.27461e-08	0.658053	down	56.7579	37.3497	TCONS_00021754	13	+	38052746	38064928	12182	2	XLOC_010348	Intergenic	HumanLincRNACatalog
p15454	0.000457628	0.000307187	0.658336	down	71.1952	46.8703	ENST00000592542.1	7	+	122062084	122080410	18326	5	ENSG00000240499.3	Antisense	ENSEMBL
p16713	0.811138	0.795899	0.658896	down	76.1551	50.1783	ENST00000584020.1	9	+	21994900	22120571	125671	5	ENSG00000240498.2	Antisense	ENSEMBL
p33377	1.1522e-10	1.95448e-11	0.658989	down	744.355	490.522	ENST00000488700.1	10	+	97889491	97915776	26285	6	ENSG00000177853.10	Antisense	ENSEMBL
p5318	0.054475	0.0460489	0.6591	down	85.0177	56.0352	ENST00000566878.1	15	-	86840098	86860194	20096	4	ENSG00000260125.1	Intronic	ENSEMBL
p27722	6.83986e-05	4.11117e-05	0.659702	down	63.84	42.1154	uc.227+	7	+	114295315	114295546	231	1	uc.227+	Intronic	UCR
p15966	1.76923e-06	8.34919e-07	0.659861	down	692.48	456.94	ENST00000517908.1	8	-	142136389	142140060	3671	2	ENSG00000253210.1	Antisense	ENSEMBL
p25701	1.24527e-11	1.47703e-12	0.659958	down	4320.95	2851.64	uc001esl.4	1	+	149576452	149616786	40334	3	LOC728855	Intergenic	UCSC
p29546	6.33282e-09	1.80345e-09	0.660065	down	43.4977	28.7114	ENST00000433794.1	Y	-	20743091	20752407	9316	5	ENSG00000131007.5	Antisense	ENSEMBL
p29996	2.08198e-06	9.94135e-07	0.660151	down	63.4645	41.8962	TCONS_00014500	8	+	125951883	125957988	6105	3	XLOC_006916	Intergenic	HumanLincRNACatalog
p3421	0.394128	0.367583	0.660151	down	298.266	196.901	ENST00000541002.2	12	-	123728733	123746030	17297	6	ENSG00000235423.3	Antisense	ENSEMBL
p7635	0.0644587	0.0548892	0.660185	down	75.1265	49.5974	ENST00000592370.1	18	-	12230409	12231572	1163	2	ENSG00000267247.1	Intergenic	ENSEMBL
p5822	4.47063e-06	2.25234e-06	0.660251	down	50.9706	33.6534	ENST00000563775.1	16	-	2514950	2518214	3264	1	ENSG00000259895.1	Antisense	ENSEMBL
p8267	0.588225	0.562792	0.660559	down	68.7741	45.4293	ENST00000592347.1	19	-	28926294	29218587	292293	10	ENSG00000267243.1	Intergenic	ENSEMBL
p25740	0.00320522	0.0023692	0.660623	down	652.312	430.932	uc001igd.3	10	+	1094996	1096202	1206	1	BC046483	Antisense	UCSC
p11233	0.239202	0.217141	0.660716	down	94.4304	62.3917	ENST00000423737.1	22	+	48027422	48251349	223927	9	ENSG00000224271.1	Intergenic	ENSEMBL
p48	0.000221206	0.000142482	0.661	down	420.047	277.651	ENST00000423764.1	1	-	3653712	3663900	10188	5	ENSG00000227372.5	Divergent	ENSEMBL
p21673	1.92916e-06	9.15889e-07	0.661271	down	811.121	536.371	TCONS_00028993	21	+	32996943	32997467	524	2	XLOC_013911	Intergenic	HumanLincRNACatalog
p25106	0.0126778	0.0100247	0.661303	down	71.066	46.9962	XR_158941.2	19	+	7011545	7012062	517	1	LOC100034248	Intergenic	RefSeq
p29781	4.16976e-08	1.43513e-08	0.66134	down	43.4421	28.73	TCONS_00004165	2	-	20724749	20739937	15188	4	XLOC_002010	Intergenic	HumanLincRNACatalog
p27841	5.62611e-08	1.98938e-08	0.661502	down	3712.95	2456.12	uc.481-	X	-	123235474	123235678	204	1	uc.481-	Antisense	UCR
p28732	1.62063e-05	8.92046e-06	0.661654	down	68.5006	45.3237	LIT1826	None	None	None	None	#VALUE!	None	LIT1826	Intergenic	RNAdb
p13775	7.93534e-07	3.52137e-07	0.661803	down	443.183	293.3	ENST00000508521.1	5	+	88238903	88371148	132245	4	ENSG00000248309.1	Intergenic	ENSEMBL
p27549	5.55368e-10	1.17899e-10	0.661883	down	2859.56	1892.7	uc.138+	3	+	185649295	185649714	419	1	uc.138+	Intronic	UCR
p28872	3.47347e-05	2.00576e-05	0.661971	down	668.764	442.702	LIT3570	None	None	None	None	#VALUE!	None	LIT3570	Antisense	RNAdb
p4775	1.96832e-06	9.35765e-07	0.662011	down	52.5551	34.7921	ENST00000550941.1	14	+	30122014	30127122	5108	2	ENSG00000257120.1	Intronic	ENSEMBL
p4268	0.00298878	0.00220153	0.662175	down	91.5631	60.6308	ENST00000563635.1	13	+	76123908	76381256	257348	15	ENSG00000261553.1	Antisense	ENSEMBL
p19802	0.522544	0.496167	0.6622	down	517.867	342.932	TCONS_00023486	15	+	82391266	82393834	2568	2	XLOC_011331	Intergenic	HumanLincRNACatalog
p30187	2.98516e-08	9.94739e-09	0.662243	down	79.4952	52.6452	uc001ldk.2	10	+	119806331	119815736	9405	4	CASC2	Divergent	UCSC
p800	0.000172983	0.000109793	0.662417	down	85.1943	56.4341	ENST00000427317.1	1	+	7429002	7430331	1329	2	ENSG00000237402.1	Intronic	ENSEMBL
p26693	0.0133426	0.0105742	0.663333	down	135.313	89.7577	HIT000071448	15	-	99675517	99675777	260	1	HIX0079658	Antisense	H-InvDB
p4715	0.308639	0.283864	0.663602	down	5704.1	3785.25	ENST00000497872.2	14	-	106170300	106170939	639	2	ENSG00000253701.1	Intergenic	ENSEMBL
p27370	0.00489112	0.00369486	0.663678	down	85.086	56.4697	uc.58-	2	-	60297962	60298165	203	1	uc.58-	Intergenic	UCR
p14055	0.000901036	0.000626036	0.664076	down	90.4484	60.0646	ENST00000503428.1	5	+	179085265	179091431	6166	2	ENSG00000250999.1	Intergenic	ENSEMBL
p15906	0.0354516	0.0293798	0.664348	down	71.5227	47.516	ENST00000519786.1	8	-	120432149	120474590	42441	4	ENSG00000253398.1	Antisense	ENSEMBL
p5891	6.25516e-08	2.23557e-08	0.664911	down	61.3914	40.8198	ENST00000566957.1	16	-	12187483	12189164	1681	2	ENSG00000261293.1	Intronic	ENSEMBL
p13839	1.71166e-10	3.07974e-11	0.665598	down	6908.75	4598.45	ENST00000515570.1	5	+	114938741	114956356	17615	3	ENSG00000249249.1	Antisense	ENSEMBL
p21686	0.0162744	0.0130213	0.66562	down	62.145	41.3649	TCONS_00029012	21	+	37952486	37953282	796	2	XLOC_013934	Intergenic	HumanLincRNACatalog
p16549	0.000493909	0.000332747	0.666285	down	56.2876	37.5035	ENST00000419620.1	9	-	98361826	98368568	6742	3	ENSG00000229345.1	Intergenic	ENSEMBL
p13218	0.00306689	0.00226129	0.666471	down	62.6209	41.735	ENST00000508217.2	5	-	71986375	72058554	72179	3	ENSG00000251613.3	Intergenic	ENSEMBL
p13708	1.73243e-06	8.162e-07	0.666598	down	73.6016	49.0627	ENST00000513197.1	5	+	68259072	68263672	4600	2	ENSG00000250066.1	Intergenic	ENSEMBL
p29119	0.0884698	0.0764756	0.666751	down	123.344	82.2399	ENST00000558244.1	15	-	80572472	80634147	61675	3	ENSG00000259361.1	Intergenic	ENSEMBL
p23993	0.0262813	0.021487	0.666845	down	71.0408	47.3732	TCONS_00015038	8	-	71437328	71448723	11395	3	XLOC_007119	Intergenic	HumanLincRNACatalog
p11568	0.520745	0.494303	0.667111	down	160.764	107.247	ENST00000488584.1	3	-	156467789	156469308	1519	3	ENSG00000240875.1	Intergenic	ENSEMBL
p17398	2.5749e-07	1.04396e-07	0.668117	down	45.7939	30.5957	TCONS_00001488	1	-	47971931	47973315	1384	2	XLOC_000824	Intergenic	HumanLincRNACatalog
p24442	2.47564e-05	1.399e-05	0.668186	down	78.3518	52.3535	TCONS_00015980	9	+	38949736	38998487	48751	4	XLOC_007354	Intergenic	HumanLincRNACatalog
p7643	5.46983e-07	2.36118e-07	0.668518	down	67.7149	45.2686	ENST00000589601.1	18	-	13214081	13216324	2243	2	ENSG00000267239.1	Intergenic	ENSEMBL
p19307	5.49761e-12	5.64553e-13	0.668695	down	45.7436	30.5885	TCONS_00022738	14	-	48702993	48704782	1789	2	XLOC_011014	Intergenic	HumanLincRNACatalog
p25877	1.19699e-05	6.45667e-06	0.66883	down	68.5128	45.8234	uc001vkn.1	13	+	78393076	78482178	89102	7	BC031243	Antisense	UCSC
p27690	0.0255301	0.0208439	0.668909	down	64.6375	43.2366	uc.225-	7	-	114072854	114073055	201	1	uc.225-	Intronic	UCR
p6862	1.58825e-10	2.82665e-11	0.669459	down	5250.89	3515.26	ENST00000587534.1	17	-	43315394	43319101	3707	2	ENSG00000233175.2	Antisense	ENSEMBL
p28541	0.000200454	0.000128372	0.669518	down	96.3866	64.5325	ASO3800	None	None	None	None	#VALUE!	None	ASO3800	Intergenic	RNAdb
p10882	9.29381e-06	4.92769e-06	0.669903	down	76.8723	51.4969	ENST00000581640.1	21	+	38580803	38592989	12186	5	ENSG00000230366.5	Intergenic	ENSEMBL
p29524	0.00924812	0.00720718	0.670266	down	108.45	72.6902	ENST00000431981.2	9	+	35772307	35790429	18122	3	ENSG00000227388.2	Intergenic	ENSEMBL
p30197	2.88467e-10	5.59423e-11	0.670548	down	2667.38	1788.61	uc021rzt.1	14	-	92537278	92572965	35687	11	ATXN3	Antisense	UCSC
p15036	0.00372224	0.00277382	0.671024	down	95.7033	64.2193	ENST00000453666.1	7	-	104558006	104567077	9071	3	ENSG00000225329.1	Intergenic	ENSEMBL
p19967	5.46103e-06	2.78852e-06	0.671036	down	59.842	40.1561	TCONS_00024768	16	-	86508050	86532172	24122	4	XLOC_012046	Intergenic	HumanLincRNACatalog
p28623	1.23599e-05	6.68087e-06	0.671579	down	498.355	334.685	ASO1853	None	None	None	None	#VALUE!	None	ASO1853	Antisense	RNAdb
p14433	0.936166	0.9301	0.671643	down	122.921	82.5593	ENST00000449466.1	6	-	169558355	169562396	4041	4	ENSG00000223485.1	Intergenic	ENSEMBL
p10702	4.38285e-05	2.56801e-05	0.672155	down	73.905	49.6756	ENST00000441666.1	21	-	26310744	26324471	13727	2	ENSG00000230379.1	Intergenic	ENSEMBL
p14774	1.12177e-05	6.02606e-06	0.672285	down	81.2319	54.611	ENST00000421161.1	6	+	159528822	159537085	8263	4	ENSG00000224478.1	Intergenic	ENSEMBL
p22425	4.29205e-10	8.79428e-11	0.672401	down	61.0447	41.0465	TCONS_00007952	4	+	1031540	1045258	13718	2	XLOC_003417	Intergenic	HumanLincRNACatalog
p21223	8.51983e-11	1.3797e-11	0.67258	down	53.3153	35.8588	TCONS_00002721	2	+	129622178	129626301	4123	3	XLOC_001666	Intergenic	HumanLincRNACatalog
p11875	0.0021517	0.00155944	0.672742	down	72.4367	48.7312	ENST00000473938.1	3	+	80814047	80838505	24458	5	ENSG00000242781.1	Intergenic	ENSEMBL
p11897	2.94411e-11	4.04188e-12	0.673319	down	3195.72	2151.74	ENST00000463143.1	3	+	106959538	107045548	86010	3	ENSG00000243701.1	Intergenic	ENSEMBL
p10343	0.00690581	0.00530759	0.674319	down	89.8947	60.6177	ENST00000451151.1	20	-	10084788	10199963	115175	3	ENSG00000227906.2	Antisense	ENSEMBL
p7788	1.25649e-05	6.79846e-06	0.674392	down	48.8259	32.9278	ENST00000454647.1	18	-	61747535	61765844	18309	3	ENSG00000179676.6	Intergenic	ENSEMBL
p10812	0.000203876	0.000130719	0.674671	down	65.5507	44.2251	ENST00000433210.1	21	+	20673929	20676056	2127	2	ENSG00000231620.1	Intergenic	ENSEMBL
p20154	0.0106544	0.00835406	0.67478	down	83.791	56.5404	TCONS_00025609	17	-	32517543	32523223	5680	2	XLOC_012441	Intergenic	HumanLincRNACatalog
p26102	1.2371e-08	3.778e-09	0.675013	down	1076.77	726.837	uc002vbd.1	2	-	206983254	206984146	892	1	AX747742	Intergenic	UCSC
p15305	0.0478802	0.0402495	0.675134	down	201.637	136.132	ENST00000419103.1	7	+	30028215	30065276	37061	3	ENSG00000227014.1	Antisense	ENSEMBL
p16207	0.215036	0.194159	0.675401	down	71.5531	48.3271	ENST00000518739.1	8	+	64378406	64388040	9634	4	ENSG00000253894.1	Intergenic	ENSEMBL
p23230	2.16151e-06	1.03517e-06	0.67595	down	66.9372	45.2462	TCONS_00012745	6	-	53611698	53658505	46807	2	XLOC_005748	Intergenic	HumanLincRNACatalog
p23261	0.00050299	0.000339266	0.676046	down	52.0027	35.1563	TCONS_00012257	6	-	113944400	113953599	9199	3	XLOC_005810	Intergenic	HumanLincRNACatalog
p14543	9.38599e-05	5.75568e-05	0.676618	down	67.9779	45.995	ENST00000570443.2	6	+	37475123	37503392	28269	4	ENSG00000204110.6	Intergenic	ENSEMBL
p5652	0.0115798	0.00911873	0.676639	down	70.6814	47.8257	ENST00000566745.1	15	+	73077352	73085304	7952	3	ENSG00000260898.1	Intergenic	ENSEMBL
p29176	0.0214439	0.0173711	0.676796	down	109.413	74.0505	ENST00000589777.1	17	-	58160960	58162762	1802	2	ENSG00000261040.2	Intergenic	ENSEMBL
p28250	0.000247791	0.00016062	0.677357	down	504.803	341.932	ASO3455	None	None	None	None	#VALUE!	None	ASO3455	Antisense	RNAdb
p7718	0.376342	0.35014	0.677375	down	74.7237	50.616	ENST00000595135.1	18	-	39062439	39212149	149710	5	ENSG00000267313.2	Intergenic	ENSEMBL
p23276	0.464542	0.437451	0.677583	down	154.111	104.423	TCONS_00012278	6	-	133125512	133134602	9090	3	XLOC_005834	Intergenic	HumanLincRNACatalog
p19711	0.600597	0.575658	0.677637	down	80.7324	54.7072	TCONS_00023878	15	+	25247917	25264296	16379	2	XLOC_011183	Intergenic	HumanLincRNACatalog
p12579	0.00149116	0.00106254	0.67771	down	183.111	124.096	ENST00000510175.1	4	+	124419	157779	33360	2	ENSG00000250312.2	Antisense	ENSEMBL
p19318	7.91944e-08	2.88937e-08	0.678248	down	6463.6	4383.93	TCONS_00023109	14	-	55695907	55696519	612	2	XLOC_011034	Intergenic	HumanLincRNACatalog
p16888	0.045081	0.0377953	0.678486	down	144.204	97.8407	ENST00000416507.1	9	+	118774639	118775244	605	2	ENSG00000228707.1	Intergenic	ENSEMBL
p7977	0.00364078	0.00270992	0.678808	down	62.9194	42.7102	ENST00000601948.1	18	+	39739246	39806069	66823	5	ENSG00000267586.2	Intergenic	ENSEMBL
p27857	0.000867135	0.00060098	0.679003	down	470.683	319.595	uc.474+	X	+	70468842	70469052	210	1	uc.474+	Antisense	UCR
p12204	0.117444	0.102956	0.679145	down	329.453	223.746	ENST00000420226.1	3	+	196045200	196050544	5344	2	ENSG00000235897.1	Antisense	ENSEMBL
p6669	3.34685e-12	3.1465e-13	0.679166	down	1441.01	978.682	ENST00000315707.3	17	-	8123959	8127361	3402	3	ENSG00000178977.3	Divergent	ENSEMBL
p2833	1.26344e-11	1.50022e-12	0.679492	down	54.0835	36.7493	ENST00000544959.1	11	+	72121759	72123123	1364	2	ENSG00000256403.1	Intronic	ENSEMBL
p23934	0.00633746	0.00484753	0.679632	down	71.0104	48.2609	TCONS_00014957	8	-	29238672	29248125	9453	2	XLOC_007036	Intergenic	HumanLincRNACatalog
p2869	2.83198e-09	7.36458e-10	0.67975	down	69.3453	47.1375	ENST00000526741.1	11	+	78460294	78467525	7231	2	ENSG00000254563.1	Intronic	ENSEMBL
p25895	4.46722e-13	2.72167e-14	0.680065	down	1895.83	1289.29	uc021saq.1	14	-	92537278	92572965	35687	7	ATXN3	Antisense	UCSC
p25304	0.357481	0.331681	0.680209	down	104.343	70.9751	NR_034077.1	4	-	83814604	83822069	7465	4	THAP9-AS1	Antisense	RefSeq
p29478	2.94727e-09	7.69731e-10	0.680277	down	55.1538	37.5199	ENST00000466281.1	7	+	143651936	143656202	4266	2	ENSG00000243583.1	Divergent	ENSEMBL
p1862	3.89212e-05	2.26426e-05	0.680432	down	77.4164	52.6766	ENST00000449462.1	10	+	13771382	13798200	26818	3	ENSG00000234091.1	Antisense	ENSEMBL
p22809	2.66855e-05	1.51592e-05	0.680806	down	68.07	46.3424	TCONS_00010470	5	-	127018667	127038662	19995	2	XLOC_004991	Intergenic	HumanLincRNACatalog
p30031	1.05587e-08	3.17203e-09	0.681225	down	54.5209	37.141	NR_038914.1	1	-	101092604	101112560	19956	5	LOC100128787	Intergenic	RefSeq
p9754	0.0923069	0.0799816	0.681272	down	162.005	110.369	ENST00000443038.1	2	+	39664509	39743909	79400	2	ENSG00000231312.2	Divergent	ENSEMBL
p16642	2.74313e-10	5.28655e-11	0.681275	down	52.1049	35.4977	ENST00000565882.1	9	-	132242883	132244817	1934	1	ENSG00000261334.1	Intergenic	ENSEMBL
p1093	0.206342	0.185952	0.681364	down	139.155	94.815	ENST00000564063.1	1	+	108742547	108744113	1566	1	ENSG00000260879.1	Antisense	ENSEMBL
p33814	1.27721e-09	3.02007e-10	0.681536	down	377.908	257.558	uc021wsx.1	3	-	10059174	10061778	2604	1	FW339974	Intergenic	UCSC
p3836	0.297439	0.273004	0.681804	down	67.3783	45.9388	ENST00000547679.1	12	+	107487075	107517092	30017	4	ENSG00000257548.1	Antisense	ENSEMBL
p3561	0.00010914	6.75019e-05	0.682066	down	86.1355	58.7501	ENST00000541162.1	12	+	11709899	11743303	33404	3	ENSG00000247157.2	Intergenic	ENSEMBL
p33415	0.00148575	0.00105852	0.682218	down	4594.2	3134.25	ENST00000555624.1	14	+	21387519	21388458	939	2	ENSG00000136315.3	Intergenic	ENSEMBL
p23096	3.89516e-07	1.63335e-07	0.682681	down	74.8872	51.1241	TCONS_00010826	5	+	163897275	163969120	71845	3	XLOC_004626	Intergenic	HumanLincRNACatalog
p9740	8.39782e-05	5.11469e-05	0.683549	down	61.0197	41.71	ENST00000587791.1	2	+	35093460	35399975	306515	5	ENSG00000226994.2	Intergenic	ENSEMBL
p26540	2.57518e-07	1.04412e-07	0.684312	down	25587.8	17510	uc004coz.1	chrM	+	15998	16571	573	1	AF079515	Intergenic	UCSC
p296	0.0241756	0.0196822	0.68444	down	79.618	54.4938	ENST00000414374.1	1	-	95144980	95285766	140786	2	ENSG00000224081.3	Divergent	ENSEMBL
p14248	0.0273396	0.0224062	0.684476	down	96.5471	66.0842	ENST00000423099.1	6	-	74201747	74202465	718	2	ENSG00000223821.1	Antisense	ENSEMBL
p15052	3.78075e-09	1.0143e-09	0.684642	down	572.255	391.79	ENST00000440971.2	7	-	107383406	107385026	1620	2	ENSG00000241764.2	Antisense	ENSEMBL
p3027	0.00295074	0.00217224	0.685055	down	94.2873	64.592	ENST00000537295.1	12	-	276021	291562	15541	3	ENSG00000256540.1	Antisense	ENSEMBL
p16473	1.98196e-05	1.10474e-05	0.685125	down	75.6409	51.8235	ENST00000420315.1	9	-	33512956	33514771	1815	3	ENSG00000228072.1	Intergenic	ENSEMBL
p9227	0.0595335	0.0505244	0.685327	down	431.19	295.506	ENST00000430694.1	2	-	89156708	89165653	8945	3	ENSG00000231486.3	Intergenic	ENSEMBL
p9965	0.833821	0.820221	0.685618	down	229.388	157.273	ENST00000333145.5	2	+	113993116	114024581	31465	6	ENSG00000189223.8	Antisense	ENSEMBL
p4115	0.00235308	0.00171312	0.685822	down	74.175	50.8709	ENST00000437115.1	13	-	102945823	103019738	73915	3	ENSG00000243319.1	Intronic	ENSEMBL
p4890	0.47098	0.443969	0.685862	down	119.671	82.0777	ENST00000553381.1	14	+	75310726	75322378	11652	2	ENSG00000259606.1	Antisense	ENSEMBL
p2894	2.87177e-06	1.4049e-06	0.685878	down	65.1961	44.7165	ENST00000531827.1	11	+	86667132	86711532	44400	3	ENSG00000246523.3	Divergent	ENSEMBL
p26558	3.99775e-06	1.99891e-06	0.686115	down	43.6143	29.9244	uc010nlv.1	X	-	75878197	76234957	356760	4	AK311342	Intergenic	UCSC
p28392	9.48115e-07	4.26259e-07	0.686496	down	64.58	44.3339	ASO1988	None	None	None	None	#VALUE!	None	ASO1988	Antisense	RNAdb
p20618	0.00319856	0.0023641	0.686501	down	59.7533	41.0207	TCONS_00027726	19	-	32456552	32516685	60133	5	XLOC_013297	Intergenic	HumanLincRNACatalog
p8131	3.80834e-05	2.21189e-05	0.68713	down	62.7086	43.089	ENST00000520090.2	19	-	2915143	2926805	11662	3	ENSG00000253392.2	Antisense	ENSEMBL
p33390	0.484436	0.457692	0.687387	down	117.276	80.6137	ENST00000531518.1	11	+	65713126	65714767	1641	2	ENSG00000175513.4	Antisense	ENSEMBL
p25188	0.0014987	0.00106814	0.687662	down	59.7832	41.1107	XR_109601.1	20	+	39609425	39653120	43695	3	LOC100128988	Intergenic	RefSeq
p375	0.000197794	0.000126565	0.68788	down	350.405	241.037	ENST00000566949.1	1	-	120451877	120453236	1359	1	ENSG00000261662.1	Divergent	ENSEMBL
p14165	8.73608e-10	1.97023e-10	0.687976	down	64.0159	44.0414	ENST00000415890.1	6	-	37783552	37786994	3442	3	ENSG00000225945.1	Divergent	ENSEMBL
p4288	1.3585e-08	4.18515e-09	0.688021	down	44.8084	30.8291	ENST00000445967.1	13	+	86634947	86745025	110078	3	ENSG00000232252.1	Intergenic	ENSEMBL
p14903	0.0001165	7.23255e-05	0.688391	down	76.3428	52.5537	ENST00000431669.1	7	-	34682838	34911194	228356	4	ENSG00000197085.7	Antisense	ENSEMBL
p14439	3.05122e-09	7.99948e-10	0.688447	down	52.3709	36.0546	ENST00000452071.1	6	-	170563421	170571657	8236	3	ENSG00000230960.1	Intergenic	ENSEMBL
p2956	0.000153175	9.65084e-05	0.688556	down	90.4081	62.2511	ENST00000442124.1	11	+	116969702	116978886	9184	3	ENSG00000224077.1	Divergent	ENSEMBL
p16623	0.816159	0.801209	0.68859	down	136.963	94.3113	ENST00000451449.2	9	-	129351872	129375979	24107	3	ENSG00000224842.2	Divergent	ENSEMBL
p17808	0.0207257	0.0167619	0.688923	down	60.7632	41.8612	TCONS_00001210	1	+	180100863	180103986	3123	2	XLOC_000476	Intergenic	HumanLincRNACatalog
p3481	0.00292184	0.00214983	0.689435	down	113.121	77.9899	ENST00000539078.1	12	-	132409280	132413896	4616	3	ENSG00000255992.1	Antisense	ENSEMBL
p4586	6.85943e-09	1.96721e-09	0.689443	down	317.126	218.64	ENST00000554430.1	14	-	75471421	75475184	3763	2	ENSG00000258646.1	Antisense	ENSEMBL
p25887	0.000400604	0.00026685	0.689725	down	85.7033	59.1117	uc001wqj.1	14	-	30084073	30085037	964	1	BC062469	Intronic	UCSC
p25456	1.96359e-05	1.09373e-05	0.689944	down	63.3264	43.6916	NR_033999.1	7	-	139102207	139112272	10065	3	LOC100129148	Antisense	RefSeq
p10084	0.892796	0.883304	0.689969	down	192.167	132.59	ENST00000436506.1	2	+	162101265	162103965	2700	3	ENSG00000227403.1	Intergenic	ENSEMBL
p33466	1.21001e-13	5.34553e-15	0.69015	down	19954.7	13771.8	ENST00000579777.1	17	+	7466603	7482033	15430	21	ENSG00000265500.1	Antisense	ENSEMBL
p8053	0.00360763	0.00268404	0.690225	down	72.9525	50.3537	ENST00000582028.1	18	+	63091248	63114748	23500	3	ENSG00000264232.1	Intergenic	ENSEMBL
p20033	0.000583248	0.000396192	0.690232	down	62.5716	43.1889	TCONS_00024405	16	+	51811735	51847468	35733	2	XLOC_011722	Intergenic	HumanLincRNACatalog
p2533	4.23168e-07	1.78707e-07	0.690237	down	540.866	373.325	ENST00000501918.2	11	-	119206958	119208019	1061	2	ENSG00000245385.2	Antisense	ENSEMBL
p5749	0.0243316	0.0198151	0.690342	down	82.5041	56.9561	ENST00000560391.1	15	+	95143242	95144050	808	2	ENSG00000259331.1	Intergenic	ENSEMBL
p21725	2.33578e-06	1.12564e-06	0.69077	down	63.708	44.0076	TCONS_00029662	22	-	25956902	25960789	3887	3	XLOC_014323	Divergent	HumanLincRNACatalog
p3860	0.0015858	0.00113332	0.69078	down	67.0518	46.3181	ENST00000528549.1	12	+	114846558	114850636	4078	2	ENSG00000255399.2	Divergent	ENSEMBL
p29916	0.0117974	0.00929605	0.690895	down	107.022	73.941	TCONS_00010584	5	-	180253879	180258943	5064	2	XLOC_005110	Intergenic	HumanLincRNACatalog
p8558	1.11044e-05	5.96086e-06	0.691412	down	274.231	189.606	ENST00000476474.1	19	+	12098493	12157090	58597	4	ENSG00000219665.4	Antisense	ENSEMBL
p22574	5.63004e-10	1.19876e-10	0.691439	down	56.0111	38.7282	TCONS_00008273	4	+	143772644	143778965	6321	2	XLOC_003714	Intergenic	HumanLincRNACatalog
p29167	0.211518	0.190821	0.691612	down	116.306	80.4389	ENST00000566309.1	16	+	83941779	83984760	42981	6	ENSG00000260300.1	Antisense	ENSEMBL
p16833	4.60167e-05	2.70462e-05	0.691716	down	340.61	235.606	ENST00000586206.1	9	+	86463800	86474240	10440	5	ENSG00000231616.3	Antisense	ENSEMBL
p13274	0.939743	0.933916	0.691793	down	101.312	70.087	ENST00000509783.1	5	-	87962696	87980587	17891	3	ENSG00000245526.3	Intergenic	ENSEMBL
p2621	0.000249455	0.000161745	0.69193	down	70.7377	48.9455	ENST00000531711.1	11	+	3239596	3243027	3431	3	ENSG00000236301.4	Antisense	ENSEMBL
p14509	0.109719	0.0958899	0.692072	down	145.34	100.586	ENST00000442150.1	6	+	30670843	30680961	10118	3	ENSG00000224328.1	Antisense	ENSEMBL
p1432	1.73779e-13	8.43251e-15	0.692451	down	2278.7	1577.89	ENST00000436039.1	1	+	234742753	234745229	2476	2	ENSG00000228830.1	Antisense	ENSEMBL
p14828	0.413938	0.387193	0.6926	down	103.452	71.6511	ENST00000451066.1	7	-	7989483	7990340	857	2	ENSG00000234141.1	Intergenic	ENSEMBL
p28580	3.61809e-10	7.2406e-11	0.692707	down	1708.78	1183.69	ASO3843	None	None	None	None	#VALUE!	None	ASO3843	Antisense	RNAdb
p29908	0.00017328	0.000109995	0.692803	down	376.142	260.593	TCONS_00009278	5	-	43014522	43018913	4391	3	XLOC_004804	Intergenic	HumanLincRNACatalog
p11961	0.00138961	0.000986994	0.69304	down	76.77	53.2046	ENST00000511998.1	3	+	129034234	129037154	2920	4	ENSG00000206417.4	Antisense	ENSEMBL
p5795	0.155496	0.13813	0.693407	down	134.256	93.0937	ENST00000563837.1	16	-	1026786	1031293	4507	4	ENSG00000260807.2	Divergent	ENSEMBL
p13297	0.000161927	0.000102367	0.69367	down	59.454	41.2414	ENST00000513055.1	5	-	92889466	92921354	31888	4	ENSG00000237187.3	Antisense	ENSEMBL
p18451	0.253471	0.230722	0.693697	down	133.118	92.3434	TCONS_00019292	11	+	45377042	45378165	1123	2	XLOC_009120	Intergenic	HumanLincRNACatalog
p19096	0.00661853	0.0050741	0.693794	down	82.7316	57.3987	TCONS_00022304	13	-	95157772	95201597	43825	2	XLOC_010693	Intergenic	HumanLincRNACatalog
p7904	8.26741e-07	3.68335e-07	0.693939	down	390.119	270.719	ENST00000587189.1	18	+	11488568	11506975	18407	5	ENSG00000267252.1	Intergenic	ENSEMBL
p7516	1.3393e-07	5.12282e-08	0.694106	down	1360.25	944.156	ENST00000587348.1	17	+	73939912	73941223	1311	2	ENSG00000267615.1	Antisense	ENSEMBL
p6038	0.276831	0.253156	0.694211	down	92.8569	64.4622	ENST00000501259.1	16	-	56126898	56225006	98108	5	ENSG00000246379.2	Divergent	ENSEMBL
p21234	0.0607511	0.0516031	0.694475	down	94.4462	65.5905	TCONS_00003883	2	+	136846225	136869280	23055	2	XLOC_001684	Intergenic	HumanLincRNACatalog
p1583	0.176753	0.15803	0.694868	down	429.63	298.536	ENST00000319426.3	10	-	47151362	47151848	486	1	ENSG00000223477.2	Intergenic	ENSEMBL
p2059	1.41744e-09	3.38491e-10	0.695083	down	42.6219	29.6257	ENST00000437032.1	10	+	91043562	91044311	749	2	ENSG00000232110.3	Intergenic	ENSEMBL
p27035	9.14281e-09	2.70428e-09	0.695251	down	29964	20832.5	uc.46+	1	+	245017602	245017819	217	1	uc.46+	Antisense	UCR
p27764	0.000340642	0.000224809	0.695351	down	64.0801	44.5582	uc.260-	9	-	81472423	81472654	231	1	uc.260-	Intergenic	UCR
p9743	2.76815e-08	9.1629e-09	0.695571	down	1066.96	742.148	ENST00000438935.2	2	+	37440609	37443336	2727	3	ENSG00000243788.2	Antisense	ENSEMBL
p19754	1.09698e-08	3.30738e-09	0.696062	down	44.3333	30.8588	TCONS_00023942	15	+	52977217	52981221	4004	2	XLOC_011256	Intergenic	HumanLincRNACatalog
p1207	4.44053e-12	4.40621e-13	0.696464	down	1902.91	1325.31	ENST00000601684.1	1	+	151728016	151732387	4371	2	ENSG00000269621.1	Antisense	ENSEMBL
p33543	0.0293701	0.0241469	0.696496	down	346.419	241.28	ENST00000437616.1	3	-	10049109	10052860	3751	3	ENSG00000206567.5	Antisense	ENSEMBL
p13265	0.00393966	0.00294508	0.696855	down	102.71	71.5738	ENST00000504034.2	5	-	87729708	87794514	64806	2	ENSG00000250156.2	Intergenic	ENSEMBL
p17993	5.75349e-08	2.0401e-08	0.697355	down	63.1135	44.0126	TCONS_00018033	10	-	103082399	103082763	364	2	XLOC_008924	Intergenic	HumanLincRNACatalog
p20290	4.458e-06	2.24531e-06	0.697593	down	55.3755	38.6296	TCONS_00025895	17	+	31273701	31277376	3675	2	XLOC_012171	Intergenic	HumanLincRNACatalog
p9292	2.20474e-10	4.12048e-11	0.697694	down	5394.75	3763.89	ENST00000308604.5	2	-	112186895	112252565	65670	3	ENSG00000172965.7	Intergenic	ENSEMBL
p12967	0.107063	0.0934494	0.697713	down	88.6541	61.8551	ENST00000503611.1	4	+	159091903	159124029	32126	6	ENSG00000248429.1	Antisense	ENSEMBL
p26959	3.83254e-05	2.22695e-05	0.697747	down	57.5681	40.168	uc.8-	1	-	10851817	10852033	216	1	uc.8-	Intronic	UCR
p30215	0.324037	0.29878	0.698262	down	196.819	137.431	uc010yfd.1	19	+	55043908	55055195	11287	8	KIR3DX1	Intergenic	UCSC
p8278	4.5034e-07	1.91238e-07	0.698649	down	59.5297	41.5904	ENST00000582581.1	19	-	29777917	30016659	238742	10	ENSG00000264515.1	Divergent	ENSEMBL
p1714	0.000399567	0.0002661	0.698695	down	88.312	61.7032	ENST00000452391.1	10	-	101411745	101413662	1917	2	ENSG00000229278.1	Intergenic	ENSEMBL
p29497	0.00742056	0.00572325	0.698729	down	84.0216	58.7083	ENST00000304233.3	8	+	11433821	11438851	5030	3	ENSG00000170983.3	Intergenic	ENSEMBL
p16978	0.00046907	0.000315252	0.69883	down	62.8939	43.9521	ENST00000433747.2	X	-	10988010	11129234	141224	4	ENSG00000234129.2	Divergent	ENSEMBL
p10917	0.0310508	0.0255876	0.698857	down	145.748	101.857	ENST00000328344.2	21	+	46654266	46678645	24379	3	ENSG00000182586.3	Intergenic	ENSEMBL
p18779	4.22573e-10	8.6411e-11	0.699164	down	52.4633	36.6805	TCONS_00020285	12	+	6281425	6282124	699	2	XLOC_009629	Intergenic	HumanLincRNACatalog
p11673	9.30961e-13	6.70177e-14	0.699168	down	50.672	35.4282	ENST00000420947.1	3	-	193733231	193775468	42237	5	ENSG00000230102.2	Intergenic	ENSEMBL
p279	1.19674e-09	2.8075e-10	0.699252	down	1487.19	1039.92	ENST00000414430.1	1	-	93730228	93780826	50598	4	ENSG00000223745.2	Antisense	ENSEMBL
p15902	0.00191455	0.00137941	0.699272	down	120.206	84.0568	ENST00000524129.1	8	-	120227411	120259083	31672	2	ENSG00000253972.1	Antisense	ENSEMBL
p20741	1.00863e-05	5.37322e-06	0.699555	down	50.6821	35.4549	TCONS_00005051	2	-	292147	293374	1227	2	XLOC_001926	Intergenic	HumanLincRNACatalog
p21497	0.0289661	0.0238002	0.699716	down	91.8118	64.2422	TCONS_00028493	20	+	5477924	5493123	15199	2	XLOC_013449	Intergenic	HumanLincRNACatalog
p19717	2.34483e-06	1.13034e-06	0.699778	down	69.1915	48.4187	TCONS_00023322	15	+	26110447	26122552	12105	2	XLOC_011188	Intergenic	HumanLincRNACatalog
p26400	8.03298e-07	3.56769e-07	0.699867	down	55.1478	38.5961	uc010lfo.1	7	-	96607658	96641361	33703	2	DLX6-AS1	Antisense	UCSC
p13871	9.46816e-05	5.80959e-05	0.699996	down	62.8629	44.0038	ENST00000512965.1	5	+	124443896	124485622	41726	2	ENSG00000249365.1	Intergenic	ENSEMBL
p11549	5.78494e-05	3.44274e-05	0.700323	down	416.618	291.767	ENST00000482382.1	3	-	151835961	151869513	33552	2	ENSG00000239941.1	Intergenic	ENSEMBL
p513	4.34742e-08	1.50219e-08	0.700452	down	58.2626	40.8102	ENST00000448643.1	1	-	166356963	166421869	64906	3	ENSG00000225325.1	Intergenic	ENSEMBL
p13943	0.137453	0.121413	0.700494	down	75.718	53.04	ENST00000507373.1	5	+	148443171	148486701	43530	2	ENSG00000250072.1	Divergent	ENSEMBL
p12160	2.46106e-06	1.19013e-06	0.700511	down	72.5353	50.8117	ENST00000439804.1	3	+	191275112	191308145	33033	4	ENSG00000223812.1	Intergenic	ENSEMBL
p15328	2.81843e-08	9.34248e-09	0.700639	down	54.4487	38.1489	ENST00000322220.1	7	+	43157494	43202786	45292	7	ENSG00000181211.1	Intronic	ENSEMBL
p33762	1.7914e-12	1.49069e-13	0.701192	down	8907.96	6246.19	uc001opq.1	11	+	70172367	70202360	29993	16	PPFIA1	Antisense	UCSC
p26120	0.839413	0.826127	0.701318	down	215.739	151.302	uc010fkt.3	2	+	113993106	114024580	31474	5	LOC654433	Antisense	UCSC
p6244	0.315994	0.290952	0.701606	down	191.435	134.312	ENST00000561544.1	16	+	2261997	2262864	867	2	ENSG00000261532.1	Antisense	ENSEMBL
p935	7.87556e-07	3.4922e-07	0.702418	down	70.8172	49.7433	ENST00000445070.1	1	+	48283737	48285909	2172	2	ENSG00000225028.1	Intronic	ENSEMBL
p11396	2.6234e-07	1.06519e-07	0.702736	down	56.3629	39.6082	ENST00000486137.1	3	-	59450055	59496404	46349	2	ENSG00000242545.1	Intergenic	ENSEMBL
p26790	0.00764626	0.00590815	0.703022	down	241.419	169.723	HIT000250339	21	+	43305220	43305960	740	1	HIX0080214	Antisense	H-InvDB
p2785	4.12201e-11	5.98058e-12	0.703049	down	52.2444	36.7304	ENST00000544948.1	11	+	63849161	63854647	5486	3	ENSG00000256481.1	Intronic	ENSEMBL
p28218	0.0248863	0.0202913	0.703149	down	78.2	54.9862	ASO1636	None	None	None	None	#VALUE!	None	ASO1636	Antisense	RNAdb
p2152	1.59725e-07	6.2162e-08	0.703226	down	67.2825	47.3148	ENST00000413483.1	11	-	2349978	2399222	49244	3	ENSG00000238184.1	Antisense	ENSEMBL
p23175	0.000952822	0.000663862	0.703775	down	71.0491	50.0026	TCONS_00012090	6	-	15695348	15758477	63129	3	XLOC_005621	Intergenic	HumanLincRNACatalog
p17347	2.40034e-06	1.15885e-06	0.704001	down	63.2736	44.5447	TCONS_00001384	1	-	8062788	8067529	4741	2	XLOC_000695	Intergenic	HumanLincRNACatalog
p25042	0.0166317	0.0133199	0.704127	down	341.169	240.226	NR_046242.1	16	+	66442426	66444804	2378	2	LOC100505865	Intergenic	RefSeq
p12102	1.51516e-09	3.65128e-10	0.704405	down	1541.92	1086.13	ENST00000600539.1	3	+	179114748	179116979	2231	2	ENSG00000242539.2	Antisense	ENSEMBL
p7141	2.34662e-05	1.32154e-05	0.704562	down	85.7422	60.4108	ENST00000573105.1	17	+	5016653	5018299	1646	1	ENSG00000234327.2	Intronic	ENSEMBL
p6734	0.452746	0.425744	0.704964	down	101.637	71.6502	ENST00000602532.1	17	-	19800036	19800600	564	2	ENSG00000270091.1	Intergenic	ENSEMBL
p9277	4.3121e-10	8.84662e-11	0.705011	down	46.0693	32.4793	ENST00000445083.1	2	-	108784203	108834297	50094	5	ENSG00000225328.1	Intergenic	ENSEMBL
p3933	0.0212138	0.0171733	0.705384	down	86.7003	61.157	ENST00000563922.1	12	+	130734223	130751270	17047	2	ENSG00000259862.1	Intergenic	ENSEMBL
p24714	0.0265545	0.0217213	0.705515	down	116.758	82.3745	TCONS_00017228	X	+	106947653	106951858	4205	2	XLOC_008043	Intergenic	HumanLincRNACatalog
p18165	0.132477	0.116835	0.705854	down	75.8507	53.5395	TCONS_00018230	10	+	73134944	73141151	6207	2	XLOC_008510	Intergenic	HumanLincRNACatalog
p26964	8.10353e-11	1.30393e-11	0.706158	down	56.2695	39.7352	uc.14-	1	-	38495003	38495216	213	1	uc.14-	Intergenic	UCR
p24171	1.54661e-05	8.48854e-06	0.706162	down	45.9793	32.4688	TCONS_00014752	8	+	71701591	71702501	910	2	XLOC_006836	Intergenic	HumanLincRNACatalog
p33823	1.99461e-10	3.67354e-11	0.706199	down	30528.5	21559.2	uc003qsf.4	6	-	160100148	160101403	1255	1	BC016015	Antisense	UCSC
p23700	3.11197e-12	2.88859e-13	0.706529	down	2770.84	1957.68	TCONS_00013917	7	-	104653772	104654516	744	2	XLOC_006554	Divergent	HumanLincRNACatalog
p13749	7.44479e-07	3.28718e-07	0.706558	down	62.1508	43.9131	ENST00000503349.1	5	+	86263137	86433529	170392	3	ENSG00000249061.1	Intergenic	ENSEMBL
p29813	0.714738	0.694149	0.707012	down	142.99	101.096	TCONS_00003671	2	+	48133930	48135298	1368	2	XLOC_001464	Divergent	HumanLincRNACatalog
p22309	0.000301295	0.000197546	0.707051	down	77.6078	54.8727	TCONS_00008498	4	-	65792315	65803551	11236	2	XLOC_003971	Intergenic	HumanLincRNACatalog
p26500	1.74973e-05	9.67443e-06	0.707193	down	498.849	352.782	uc004aww.1	9	-	99883187	99893292	10105	2	AX747261	Intergenic	UCSC
p2022	1.1983e-08	3.64566e-09	0.707444	down	53.7473	38.0232	ENST00000600739.1	10	+	79542923	79543639	716	1	ENSG00000228748.2	Intergenic	ENSEMBL
p4446	0.58297	0.557515	0.707606	down	228.992	162.036	ENST00000554029.1	14	-	38472317	38474052	1735	2	ENSG00000258696.1	Intergenic	ENSEMBL
p5981	9.26556e-06	4.91098e-06	0.707675	down	1715.17	1213.79	ENST00000567765.1	16	-	31560463	31564888	4425	2	ENSG00000261475.2	Intergenic	ENSEMBL
p12185	0.490641	0.463991	0.707846	down	87.2109	61.7319	ENST00000447975.1	3	+	194868599	194873519	4920	2	ENSG00000230266.1	Intronic	ENSEMBL
p24267	0.000709059	0.000486604	0.707897	down	236.005	167.067	TCONS_00016263	9	-	5308117	5311063	2946	2	XLOC_007635	Intergenic	HumanLincRNACatalog
p24646	1.10368e-11	1.28043e-12	0.707921	down	5003.98	3542.42	TCONS_00017366	X	-	119358264	119379088	20824	3	XLOC_008225	Intergenic	HumanLincRNACatalog
p8462	3.20118e-06	1.57624e-06	0.708037	down	79.9577	56.613	ENST00000589396.1	19	-	56088135	56088780	645	1	ENSG00000267730.1	Divergent	ENSEMBL
p21379	2.47665e-07	1.00067e-07	0.708553	down	71.9088	50.9511	TCONS_00028014	20	-	21074189	21082200	8011	2	XLOC_013675	Intergenic	HumanLincRNACatalog
p5739	8.49096e-06	4.47212e-06	0.708656	down	62.5697	44.3404	ENST00000554466.1	15	+	93855785	94073491	217706	3	ENSG00000257060.2	Intergenic	ENSEMBL
p11882	0.00647011	0.00495257	0.70868	down	70.0909	49.672	ENST00000485219.1	3	+	88206038	88217879	11841	2	ENSG00000244150.1	Antisense	ENSEMBL
p7089	1.96011e-06	9.31605e-07	0.708869	down	59.3873	42.0979	ENST00000332012.5	17	-	79277570	79283048	5478	4	ENSG00000185168.5	Intergenic	ENSEMBL
p27026	0.00026217	0.00017048	0.709143	down	223.774	158.688	uc.36+	1	+	109240427	109240691	264	1	uc.36+	Intronic	UCR
p2855	7.21319e-09	2.08156e-09	0.709393	down	48.5497	34.4408	ENST00000566747.1	11	+	76511407	76515599	4192	1	ENSG00000261578.1	Intergenic	ENSEMBL
p24223	0.00178242	0.0012805	0.709399	down	99.9093	70.8755	TCONS_00015337	8	+	122709876	123006051	296175	6	XLOC_006911	Intergenic	HumanLincRNACatalog
p2182	0.0884681	0.0764725	0.709448	down	89.8238	63.7253	ENST00000526646.1	11	-	8056992	8061265	4273	2	ENSG00000254921.1	Antisense	ENSEMBL
p11701	5.5597e-07	2.40349e-07	0.709486	down	77.7179	55.1397	ENST00000423460.1	3	-	197765191	197766105	914	3	ENSG00000232832.1	Antisense	ENSEMBL
p5231	0.00143504	0.00102052	0.709521	down	92.5356	65.6559	ENST00000558702.1	15	-	69750860	69754145	3285	2	ENSG00000259215.1	Intergenic	ENSEMBL
p22885	6.41519e-07	2.80259e-07	0.710315	down	64.8834	46.0877	TCONS_00009846	5	+	3036784	3043067	6283	3	XLOC_004258	Intergenic	HumanLincRNACatalog
p18527	0.13173	0.116147	0.71043	down	87.9212	62.4619	TCONS_00019986	11	+	102511868	102548516	36648	2	XLOC_009261	Intergenic	HumanLincRNACatalog
p19309	4.9959e-06	2.53614e-06	0.71103	down	575.71	409.347	TCONS_00022740	14	-	50328593	50331183	2590	3	XLOC_011016	Intergenic	HumanLincRNACatalog
p7268	2.38128e-10	4.49387e-11	0.711159	down	3895.82	2770.55	ENST00000583787.1	17	+	26960223	26961758	1535	3	ENSG00000264044.1	Antisense	ENSEMBL
p23726	2.84511e-05	1.62267e-05	0.71128	down	53.3604	37.9542	TCONS_00014006	7	-	149929649	149934873	5224	2	XLOC_006645	Intergenic	HumanLincRNACatalog
p7675	0.0237199	0.0192948	0.711308	down	73.5756	52.3349	ENST00000585184.1	18	-	20837127	20840318	3191	2	ENSG00000266495.1	Antisense	ENSEMBL
p14938	0.000411533	0.000274629	0.711376	down	71.204	50.6528	ENST00000456513.1	7	-	48700170	48702901	2731	2	ENSG00000228173.1	Intergenic	ENSEMBL
p27153	0.000199811	0.00012793	0.711573	down	66.5941	47.3866	uc.340+	12	+	54090831	54091090	259	1	uc.340+	Intergenic	UCR
p26933	5.78945e-11	8.89153e-12	0.711819	down	5334.56	3797.24	HIT000393032	X	-	123094061	123164898	70837	4	HIX0176596	Antisense	H-InvDB
p28816	1.09623e-09	2.5415e-10	0.711999	down	64.3478	45.8156	LIT3359	None	None	None	None	#VALUE!	None	LIT3359	Antisense	RNAdb
p9488	1.00448e-09	2.30616e-10	0.712264	down	65.4728	46.6339	ENST00000440609.1	2	-	199417918	199637080	219162	3	ENSG00000225421.1	Intergenic	ENSEMBL
p14934	0.0207067	0.0167451	0.712281	down	302.466	215.441	ENST00000584686.1	7	-	45023445	45026267	2822	4	ENSG00000232956.3	Intergenic	ENSEMBL
p13682	4.83518e-11	7.22238e-12	0.71232	down	3196.82	2277.16	ENST00000506435.1	5	+	54529761	54591029	61268	5	ENSG00000251307.1	Antisense	ENSEMBL
p6865	1.75218e-07	6.8756e-08	0.712619	down	1174.24	836.788	ENST00000589518.1	17	-	43324633	43325210	577	2	ENSG00000233483.2	Antisense	ENSEMBL
p13583	1.50859e-05	8.26386e-06	0.712904	down	91.9875	65.5782	ENST00000507582.1	5	+	6583388	6587783	4395	3	ENSG00000250056.1	Intergenic	ENSEMBL
p18728	1.25844e-05	6.80971e-06	0.712986	down	46.0209	32.8123	TCONS_00021435	12	-	127148254	127174870	26616	3	XLOC_010243	Intergenic	HumanLincRNACatalog
p2590	2.92749e-05	1.67271e-05	0.713008	down	233.948	166.807	ENST00000526254.1	11	-	133653565	133680271	26706	3	ENSG00000255258.2	Intergenic	ENSEMBL
p21203	4.25387e-08	1.46717e-08	0.713051	down	61.2462	43.6717	TCONS_00003828	2	+	118802953	118816029	13076	3	XLOC_001637	Intergenic	HumanLincRNACatalog
p28934	3.10309e-06	1.52494e-06	0.713181	down	3478.35	2480.69	ENST00000488745.1	1	-	28905052	28909495	4443	6	ENSG00000197989.8	Antisense	ENSEMBL
p27866	0.0140291	0.0111473	0.713598	down	204.198	145.715	hox-HOXA1-1	7	+	26906186	26907175	989	1	hox-HOXA1-1	Intergenic	HOX Loci
p4893	0.598876	0.573942	0.713655	down	86.6188	61.816	ENST00000555106.1	14	+	75734181	75738653	4472	3	ENSG00000258820.1	Intergenic	ENSEMBL
p7431	0.000236107	0.000152598	0.713664	down	67.321	48.0446	ENST00000510059.1	17	+	49412621	49413601	980	2	ENSG00000249658.1	Intergenic	ENSEMBL
p4732	1.51528e-05	8.30323e-06	0.713695	down	64.1872	45.81	ENST00000556487.1	14	+	21055850	21074046	18196	4	ENSG00000258573.1	Antisense	ENSEMBL
p4281	0.000248506	0.000161102	0.713728	down	423.831	302.5	ENST00000560209.1	13	+	79179433	79190097	10664	2	ENSG00000234377.2	Antisense	ENSEMBL
p7008	0.000972056	0.000677987	0.713744	down	76.2723	54.4389	ENST00000414600.1	17	-	70086599	70137921	51322	2	ENSG00000234899.4	Antisense	ENSEMBL
p33944	6.32824e-13	4.20547e-14	0.713818	down	1853.61	1323.14	LIT3580	None	None	None	None	#VALUE!	None	LIT3580	Antisense	RNAdb
p33461	3.22235e-10	6.34967e-11	0.713917	down	1240.71	885.768	ENST00000592267.1	17	-	43340501	43351333	10832	8	ENSG00000006062.9	Antisense	ENSEMBL
p621	0.027838	0.0228328	0.713945	down	72.8534	52.0133	ENST00000453331.1	1	-	209701885	209720925	19040	6	ENSG00000224260.2	Intergenic	ENSEMBL
p5183	2.30078e-07	9.23653e-08	0.713959	down	448.471	320.19	ENST00000558042.1	15	-	59149029	59157262	8233	2	ENSG00000259353.1	Antisense	ENSEMBL
p27431	3.98635e-05	2.32263e-05	0.714015	down	62.815	44.8508	uc.58+	2	+	60297962	60298165	203	1	uc.58+	Intergenic	UCR
p90	5.83074e-05	3.47184e-05	0.71412	down	772.691	551.795	ENST00000540383.1	1	-	16944750	16957401	12651	7	ENSG00000215908.5	Intergenic	ENSEMBL
p26772	5.1204e-09	1.42633e-09	0.714183	down	5021.52	3586.28	HIT000393085	21	-	34696781	34707917	11136	2	HIX0158703	Antisense	H-InvDB
p1637	3.88277e-08	1.32748e-08	0.714478	down	718.849	513.602	ENST00000448214.2	10	-	76265889	76289096	23207	5	ENSG00000232342.2	Intronic	ENSEMBL
p18192	0.106795	0.093203	0.71448	down	93.71	66.9539	TCONS_00018786	10	+	99094512	99098753	4241	2	XLOC_008573	Divergent	HumanLincRNACatalog
p24979	0.502931	0.476391	0.714724	down	163.754	117.039	NR_029378.1	14	-	70232999	70234430	1431	1	LOC100289511	Antisense	RefSeq
p3838	0.598183	0.573199	0.714966	down	93.9498	67.171	ENST00000546714.1	12	+	108130365	108153745	23380	5	ENSG00000258136.1	Antisense	ENSEMBL
p1126	0.00889789	0.00692297	0.715054	down	79.0163	56.5009	ENST00000418238.1	1	+	114355229	114358098	2869	3	ENSG00000231128.1	Antisense	ENSEMBL
p534	3.53388e-05	2.04334e-05	0.715104	down	52.5462	37.576	ENST00000417354.1	1	-	172109460	172113934	4474	4	ENSG00000230630.1	Intronic	ENSEMBL
p25380	1.53332e-05	8.41023e-06	0.715119	down	99.0767	70.8517	NR_026776.1	6	-	26987144	26988085	941	1	LOC100270746	Intergenic	RefSeq
p17058	1.505e-08	4.68467e-09	0.715179	down	1062.07	759.569	ENST00000602441.1	X	-	101854584	101914640	60056	3	ENSG00000270050.1	Antisense	ENSEMBL
p10570	0.0463336	0.0388942	0.715233	down	231.557	165.617	ENST00000599751.1	20	+	34106681	34107108	427	1	ENSG00000268340.1	Intergenic	ENSEMBL
p14850	0.441848	0.414854	0.715502	down	107.269	76.7514	ENST00000418442.1	7	-	20046727	20171342	124615	6	ENSG00000243004.1	Intergenic	ENSEMBL
p15521	0.448098	0.421106	0.71564	down	252.449	180.662	ENST00000489632.1	7	+	151106246	151110440	4194	6	ENSG00000243836.1	Antisense	ENSEMBL
p25276	3.58227e-06	1.77729e-06	0.716936	down	408.457	292.838	NR_024618.1	3	+	122605359	122611263	5904	1	LOC100129550	Intergenic	RefSeq
p8824	6.07643e-08	2.16583e-08	0.717363	down	835.985	599.705	ENST00000600974.1	19	+	51848422	51856547	8125	2	ENSG00000267984.1	Antisense	ENSEMBL
p3169	0.0796476	0.0684817	0.717429	down	146.953	105.428	ENST00000550530.1	12	-	50345294	50356566	11272	3	ENSG00000257588.1	Antisense	ENSEMBL
p23097	0.0360959	0.0299514	0.717457	down	65.8146	47.2191	TCONS_00010163	5	+	163897275	163978193	80918	4	XLOC_004626	Intergenic	HumanLincRNACatalog
p25889	4.74441e-13	2.94797e-14	0.717625	down	24885.3	17858.3	uc010ape.2	14	-	58752308	58764855	12547	4	FLJ31306	Divergent	UCSC
p26020	4.88494e-09	1.35301e-09	0.717831	down	1594.03	1144.24	uc010vzg.1	17	+	20318817	20319997	1180	2	AK295707	Intergenic	UCSC
p23926	5.87879e-05	3.50188e-05	0.717998	down	62.5293	44.8959	TCONS_00014939	8	-	16325250	16353693	28443	2	XLOC_007013	Intergenic	HumanLincRNACatalog
p29050	0.0262713	0.0214779	0.718273	down	91.0834	65.4227	ENST00000526509.1	11	+	90891250	90900462	9212	3	ENSG00000255187.1	Intergenic	ENSEMBL
p25533	5.4907e-08	1.93731e-08	0.718286	down	81.4978	58.5388	XR_108869.1	8	+	98963013	98964530	1517	2	LOC100506558	Intronic	RefSeq
p5170	1.08751e-06	4.94172e-07	0.718622	down	51.4634	36.9828	ENST00000558866.1	15	-	54239820	54267147	27327	6	ENSG00000259669.1	Intergenic	ENSEMBL
p9212	0.000553565	0.000375029	0.719192	down	87.7454	63.1058	ENST00000443301.1	2	-	79720841	79727970	7129	5	ENSG00000229385.1	Intergenic	ENSEMBL
p20984	6.94789e-06	3.60868e-06	0.719339	down	92.7272	66.7023	TCONS_00004578	2	-	217929530	217931700	2170	2	XLOC_002488	Intergenic	HumanLincRNACatalog
p561	7.85454e-12	8.58362e-13	0.719441	down	50.881	36.6059	ENST00000569644.1	1	-	179512335	179518057	5722	2	ENSG00000261250.1	Intronic	ENSEMBL
p33932	5.3758e-12	5.4974e-13	0.719604	down	11531.5	8298.12	LIT2059	None	None	None	None	#VALUE!	None	LIT2059	Intergenic	RNAdb
p11551	0.0216493	0.0175436	0.719844	down	93.2833	67.1495	ENST00000487827.1	3	-	152874299	152879564	5265	2	ENSG00000244268.1	Divergent	ENSEMBL
p4429	1.54225e-08	4.8121e-09	0.720413	down	5711.98	4114.99	ENST00000556355.1	14	-	35390063	35451658	61595	6	ENSG00000258704.1	Divergent	ENSEMBL
p19370	0.767628	0.749717	0.720719	down	204.997	147.745	TCONS_00022861	14	-	98392880	98435889	43009	2	XLOC_011117	Intergenic	HumanLincRNACatalog
p5172	5.37913e-06	2.7437e-06	0.720834	down	2327.31	1677.6	ENST00000568310.1	15	-	55669221	55790539	121318	10	ENSG00000261771.1	Antisense	ENSEMBL
p30054	4.69598e-11	6.96575e-12	0.721112	down	11793.9	8504.75	NR_046369.1	11	-	118251934	118289530	37596	4	LOC100131626	Antisense	RefSeq
p11916	0.0846864	0.0730396	0.721115	down	123.009	88.7035	ENST00000481773.1	3	+	113933159	113954241	21082	3	ENSG00000241490.1	Antisense	ENSEMBL
p20190	0.0481725	0.0405087	0.721279	down	95.888	69.162	TCONS_00026124	17	-	55149781	55162000	12219	3	XLOC_012530	Divergent	HumanLincRNACatalog
p2595	3.82832e-07	1.60311e-07	0.721485	down	239.444	172.755	ENST00000526963.1	11	+	203622	205470	1848	2	ENSG00000254559.1	Antisense	ENSEMBL
p20222	0.276098	0.252454	0.721535	down	104.709	75.5509	TCONS_00026158	17	-	72057138	72108911	51773	4	XLOC_012572	Intergenic	HumanLincRNACatalog
p28682	0.338964	0.313477	0.721537	down	136.066	98.1764	ASO3949	None	None	None	None	#VALUE!	None	ASO3949	Antisense	RNAdb
p11564	1.49816e-05	8.20339e-06	0.721826	down	241.894	174.605	ENST00000492937.1	3	-	156389650	156392167	2517	2	ENSG00000243926.1	Divergent	ENSEMBL
p21476	1.39745e-05	7.61732e-06	0.722323	down	69.3794	50.1144	TCONS_00028725	20	-	61418202	61423490	5288	2	XLOC_013838	Intergenic	HumanLincRNACatalog
p10404	0.0341008	0.0282121	0.722801	down	72.0896	52.1064	ENST00000596537.1	20	-	26168474	26188422	19948	5	ENSG00000227195.2	Intergenic	ENSEMBL
p1984	0.330667	0.3053	0.722962	down	117.256	84.772	ENST00000560700.1	10	+	72698809	72715398	16589	3	ENSG00000259267.1	Intergenic	ENSEMBL
p5405	0.0166842	0.0133632	0.723617	down	67.8271	49.0808	ENST00000560068.1	15	-	101453407	101459443	6036	2	ENSG00000259583.1	Antisense	ENSEMBL
p22200	0.807275	0.791837	0.724202	down	124.86	90.424	TCONS_00006313	3	+	174176207	174177068	861	2	XLOC_002925	Intergenic	HumanLincRNACatalog
p15061	0.0286637	0.023541	0.724292	down	101.341	73.4008	ENST00000419883.1	7	-	114701590	114871409	169819	6	ENSG00000233607.1	Intergenic	ENSEMBL
p29194	0.0405555	0.0338429	0.724643	down	228.494	165.577	ENST00000586661.1	17	+	74149792	74150724	932	3	ENSG00000267128.1	Antisense	ENSEMBL
p12529	6.81017e-06	3.53297e-06	0.724807	down	61.3716	44.4825	ENST00000502956.1	4	-	174817544	174833046	15502	4	ENSG00000250043.1	Intergenic	ENSEMBL
p14931	0.000642995	0.000439076	0.725363	down	2676.62	1941.52	ENST00000568457.1	7	-	44998597	45000508	1911	1	ENSG00000260997.1	Intergenic	ENSEMBL
p33803	2.9809e-12	2.7414e-13	0.725617	down	7442.6	5400.48	uc002xdp.1	20	-	34220232	34262539	42307	9	CPNE1	Antisense	UCSC
p16821	8.36636e-08	3.06536e-08	0.725714	down	40.6288	29.4849	ENST00000436084.1	9	+	85020102	85021154	1052	2	ENSG00000225085.1	Intergenic	ENSEMBL
p24626	0.00080719	0.00055745	0.725796	down	716.26	519.859	TCONS_00017331	X	-	62729889	62780932	51043	2	XLOC_008174	Intergenic	HumanLincRNACatalog
p6471	0.000158096	9.98356e-05	0.726112	down	372.497	270.475	ENST00000587481.1	16	+	67903862	67906470	2608	1	ENSG00000266937.1	Antisense	ENSEMBL
p5764	0.67181	0.649118	0.726189	down	2734.45	1985.73	ENST00000528696.3	15	+	100510419	100514215	3796	3	ENSG00000254744.3	Antisense	ENSEMBL
p8298	0.658216	0.634905	0.726532	down	136.881	99.4482	ENST00000597830.1	19	-	35067637	35068365	728	2	ENSG00000268751.1	Intergenic	ENSEMBL
p26066	0.226995	0.205532	0.726689	down	123.782	89.9506	uc010dyq.2	19	+	12305829	12349077	43248	2	AK023304	Intergenic	UCSC
p33426	9.39511e-12	1.05856e-12	0.726771	down	1448	1052.37	ENST00000566032.1	15	-	75819490	75893546	74056	3	ENSG00000260269.1	Antisense	ENSEMBL
p3982	1.68115e-09	4.102e-10	0.726814	down	56.6908	41.2037	ENST00000437721.1	13	-	30726022	30733758	7736	2	ENSG00000232117.1	Intergenic	ENSEMBL
p26391	0.193839	0.174125	0.726816	down	218.551	158.847	uc022ack.1	7	-	45763395	45766827	3432	1	BC015774	Divergent	UCSC
p2834	0.067289	0.0574121	0.726841	down	256.794	186.648	ENST00000545254.1	11	+	72295615	72299023	3408	2	ENSG00000256633.1	Antisense	ENSEMBL
p4191	1.49653e-07	5.78912e-08	0.727291	down	60.1718	43.7624	ENST00000585327.1	13	+	44482849	44600977	118128	4	ENSG00000233725.2	Intergenic	ENSEMBL
p22368	0.00107869	0.000756618	0.727292	down	73.9464	53.7806	TCONS_00009151	4	-	157545913	157563439	17526	3	XLOC_004135	Intergenic	HumanLincRNACatalog
p14797	1.64414e-07	6.41736e-08	0.727312	down	51.3039	37.3139	ENST00000436492.1	6	+	169116744	169123604	6860	3	ENSG00000235815.1	Intergenic	ENSEMBL
p18624	9.05693e-07	4.05736e-07	0.727712	down	44.7185	32.5422	TCONS_00020784	12	-	51365311	51366728	1417	2	XLOC_010077	Intergenic	HumanLincRNACatalog
p19600	7.97191e-06	4.17752e-06	0.727749	down	64.3749	46.8488	TCONS_00024144	15	-	67276459	67280258	3799	4	XLOC_011510	Intergenic	HumanLincRNACatalog
p15355	0.00501724	0.00379416	0.727986	down	94.0744	68.4848	ENST00000450544.1	7	+	63361200	63378372	17172	4	ENSG00000226581.1	Intergenic	ENSEMBL
p29859	0.00127953	0.000904978	0.728029	down	53.1353	38.684	TCONS_00029617	22	+	47596305	47604489	8184	4	XLOC_014272	Intergenic	HumanLincRNACatalog
p10187	6.1342e-08	2.1888e-08	0.728126	down	51.4519	37.4635	ENST00000594798.1	2	+	192899509	192908909	9400	2	ENSG00000233766.2	Intronic	ENSEMBL
p562	0.127557	0.112261	0.728203	down	74.3724	54.1582	ENST00000442108.1	1	-	179798743	179805259	6516	2	ENSG00000231966.1	Intergenic	ENSEMBL
p33692	7.95296e-08	2.90234e-08	0.728349	down	956.204	696.451	NR_037675.1	19	+	47777658	47778980	1322	2	PRR24	Antisense	RefSeq
p4527	4.41481e-10	9.09268e-11	0.728449	down	4514.82	3288.82	ENST00000551597.2	14	-	58752449	58764850	12401	4	ENSG00000257621.2	Divergent	ENSEMBL
p1044	0.0221151	0.0179359	0.72852	down	140.225	102.157	ENST00000439024.1	1	+	81970783	81971981	1198	2	ENSG00000227960.1	Intergenic	ENSEMBL
p17680	0.00278357	0.00204265	0.728848	down	74.878	54.5747	TCONS_00002032	1	+	53905447	53905770	323	2	XLOC_000198	Intergenic	HumanLincRNACatalog
p8934	0.00615212	0.00469843	0.729304	down	84.6511	61.7363	ENST00000588796.1	2	-	4007683	4021626	13943	3	ENSG00000237401.2	Intergenic	ENSEMBL
p10993	6.32697e-05	3.78593e-05	0.729518	down	66.8908	48.798	ENST00000461286.2	22	-	29832817	29874115	41298	3	ENSG00000225465.5	Antisense	ENSEMBL
p29751	0.00283515	0.00208251	0.729551	down	131.317	95.8023	TCONS_00026410	18	-	9318643	9334313	15670	3	XLOC_012754	Divergent	HumanLincRNACatalog
p9745	7.32441e-06	3.81693e-06	0.729798	down	511.506	373.296	ENST00000419425.1	2	+	37827278	37873841	46563	5	ENSG00000236213.1	Antisense	ENSEMBL
p1643	1.43798e-07	5.54337e-08	0.730336	down	46.3871	33.8782	ENST00000412137.1	10	-	78197165	78198533	1368	2	ENSG00000230575.1	Intronic	ENSEMBL
p18621	0.0160412	0.0128258	0.730368	down	79.6387	58.1656	TCONS_00020779	12	-	49681291	49683068	1777	2	XLOC_010069	Intergenic	HumanLincRNACatalog
p26550	0.00220772	0.00160224	0.730654	down	3509.57	2564.28	uc021zxw.1	HSCHR6_MHC_SSTO_CTG1	-	3935733	3936832	1099	2	HLA-DRB5	Intronic	UCSC
p25797	1.58991e-05	8.74134e-06	0.73106	down	174.549	127.606	uc001odi.4	11	+	65003879	65010228	6349	4	SLC22A20	Intergenic	UCSC
p4787	0.23155	0.209919	0.731361	down	122.141	89.3295	ENST00000557761.1	14	+	37257848	37276368	18520	2	ENSG00000258690.1	Intronic	ENSEMBL
p20381	8.61191e-09	2.53218e-09	0.731396	down	52.9795	38.749	TCONS_00026418	18	-	10407026	10410448	3422	3	XLOC_012763	Intergenic	HumanLincRNACatalog
p14963	0.0015341	0.0010946	0.731406	down	61.0077	44.6215	ENST00000421767.1	7	-	65841030	65866325	25295	7	ENSG00000179406.6	Intergenic	ENSEMBL
p26946	1.7426e-10	3.14483e-11	0.731443	down	50.2351	36.7441	HIT000066814	X	+	133031469	133031949	480	1	HIX0056315	Intronic	H-InvDB
p29456	3.90863e-08	1.33791e-08	0.731793	down	1921.28	1405.98	ENST00000359941.5	7	-	86954540	86974831	20291	3	ENSG00000182165.12	Divergent	ENSEMBL
p16314	0.447204	0.420191	0.731829	down	163.245	119.467	ENST00000522715.1	8	+	103817744	103821794	4050	2	ENSG00000253669.3	Intergenic	ENSEMBL
p21440	0.285728	0.261739	0.732104	down	85.3422	62.4794	TCONS_00028424	20	-	46987426	46988560	1134	2	XLOC_013775	Intergenic	HumanLincRNACatalog
p25580	0.00845342	0.0065611	0.732167	down	4436.1	3247.96	XR_110605.1	9	+	45733587	45733927	340	1	FAM27E2	Intergenic	RefSeq
p6179	8.0023e-08	2.92124e-08	0.732444	down	57.2314	41.9188	ENST00000600234.1	16	-	86191811	86192404	593	2	ENSG00000268078.1	Intergenic	ENSEMBL
p11478	0.00245023	0.0017869	0.732446	down	74.3003	54.421	ENST00000462528.1	3	-	117401760	117407708	5948	2	ENSG00000241213.1	Intergenic	ENSEMBL
p8368	0.344615	0.31907	0.73261	down	219.318	160.675	ENST00000592946.1	19	-	44609615	44617298	7683	2	ENSG00000186019.10	Antisense	ENSEMBL
p8973	1.76448e-05	9.76157e-06	0.732665	down	73.2715	53.6835	ENST00000586129.1	2	-	6776764	6790379	13615	6	ENSG00000236172.2	Intergenic	ENSEMBL
p8217	0.031909	0.0263186	0.732968	down	125.38	91.8994	ENST00000598385.1	19	-	18122107	18142348	20241	3	ENSG00000268298.1	Antisense	ENSEMBL
p16990	5.46907e-09	1.53354e-09	0.733012	down	51.4711	37.729	ENST00000455399.1	X	-	22407431	23082236	674805	4	ENSG00000233067.1	Antisense	ENSEMBL
p3669	0.0835201	0.0719792	0.733216	down	86.5022	63.4248	ENST00000547902.1	12	+	50254989	50259528	4539	4	ENSG00000257253.1	Intergenic	ENSEMBL
p17616	0.0256985	0.0209884	0.733508	down	76.3161	55.9785	TCONS_00000825	1	+	4472567	4484721	12154	5	XLOC_000033	Intergenic	HumanLincRNACatalog
p10795	0.910135	0.902001	0.73364	down	95.2136	69.8524	ENST00000430391.1	21	+	16290854	16319417	28563	2	ENSG00000235277.1	Intergenic	ENSEMBL
p23750	2.82751e-05	1.612e-05	0.733756	down	54.028	39.6434	TCONS_00013376	7	+	22602999	22611717	8718	3	XLOC_006009	Intergenic	HumanLincRNACatalog
p6525	4.31971e-05	2.52836e-05	0.733785	down	52.6758	38.6527	ENST00000562685.1	16	+	79139853	79144779	4926	3	ENSG00000260511.1	Intronic	ENSEMBL
p1707	3.98222e-08	1.36465e-08	0.733809	down	39.1047	28.6954	ENST00000449197.1	10	-	97781034	97802602	21568	3	ENSG00000226688.2	Antisense	ENSEMBL
p26028	1.14659e-09	2.67274e-10	0.733876	down	787.041	577.591	uc002ist.1	17	+	48830416	48833574	3158	1	AK090674	Divergent	UCSC
p16639	8.26088e-06	4.3417e-06	0.733877	down	3313.51	2431.71	ENST00000428643.1	9	-	131425412	131425857	445	2	ENSG00000234705.1	Intergenic	ENSEMBL
p15719	4.09766e-08	1.40811e-08	0.734392	down	77.7873	57.1264	ENST00000531654.1	8	-	61317237	61326489	9252	4	ENSG00000251396.2	Intergenic	ENSEMBL
p33829	5.55313e-14	2.023e-15	0.734932	down	2571.52	1889.89	uc003vpe.3	7	-	129470571	129475681	5110	1	AL832212	Antisense	UCSC
p29273	0.762075	0.74384	0.734939	down	252.37	185.476	ENST00000436293.2	2	+	113993845	114024587	30742	6	ENSG00000189223.8	Antisense	ENSEMBL
p20803	0.25048	0.227855	0.735026	down	150.138	110.355	TCONS_00004196	2	-	31935274	31990384	55110	3	XLOC_002042	Intergenic	HumanLincRNACatalog
p16364	0.0227517	0.0184742	0.735072	down	149.644	109.999	ENST00000524320.1	8	+	127569140	127569678	538	2	ENSG00000254010.1	Antisense	ENSEMBL
p14126	0.00949572	0.0074088	0.735115	down	61.1133	44.9253	ENST00000426374.2	6	-	21354641	21355527	886	2	ENSG00000227089.2	Intergenic	ENSEMBL
p8146	0.00622845	0.00476055	0.735145	down	107.724	79.1925	ENST00000587632.1	19	-	5561642	5567842	6200	3	ENSG00000223573.2	Intergenic	ENSEMBL
p22448	0.00221396	0.00160697	0.735176	down	97.9204	71.9888	TCONS_00007988	4	+	11315541	11352918	37377	5	XLOC_003455	Intergenic	HumanLincRNACatalog
p10461	0.000800828	0.000552788	0.735235	down	67.9309	49.9452	ENST00000414085.1	20	-	45529781	45530365	584	2	ENSG00000236028.1	Intronic	ENSEMBL
p24843	0.000178624	0.0001136	0.735907	down	440.783	324.375	NR_026932.1	10	-	112628647	112630662	2015	1	LOC282997	Divergent	RefSeq
p29619	0.0251468	0.0205112	0.736209	down	1189.81	875.951	TCONS_00019374	11	+	71159585	71163182	3597	2	XLOC_009199	Divergent	HumanLincRNACatalog
p23417	0.726331	0.706315	0.736868	down	198.04	145.929	TCONS_00011750	6	+	26677159	26688056	10897	2	XLOC_005214	Intergenic	HumanLincRNACatalog
p6177	0.000148324	9.32946e-05	0.736971	down	102.527	75.5594	ENST00000598933.1	16	-	85968886	85969829	943	2	ENSG00000268804.1	Intergenic	ENSEMBL
p33949	1.1522e-10	1.95441e-11	0.737115	down	649.733	478.928	KRASP1|NR_004420.1	None	None	None	None	#VALUE!	None	KRASP1|NR_004420.1	Intergenic	lncRNAdb
p3418	0.000298475	0.000195641	0.737771	down	61.3804	45.2847	ENST00000538710.1	12	-	122445339	122457920	12581	2	ENSG00000255856.1	Intergenic	ENSEMBL
p1278	4.67616e-08	1.62518e-08	0.738376	down	379.818	280.448	ENST00000456125.1	1	+	176176783	176198466	21683	3	ENSG00000236021.1	Divergent	ENSEMBL
p25914	4.22021e-05	2.46708e-05	0.738909	down	83.3353	61.5771	uc001xoi.1	14	+	73929128	73946036	16908	3	AK055876	Antisense	UCSC
p25314	0.298051	0.273593	0.73908	down	5270	3894.96	NR_033339.1	4	+	1243227	1246795	3568	2	CTBP1-AS1	Divergent	RefSeq
p21520	2.80489e-08	9.29235e-09	0.739121	down	61.1604	45.2049	TCONS_00028125	20	+	22370850	22371509	659	2	XLOC_013484	Intergenic	HumanLincRNACatalog
p20814	1.4552e-06	6.76266e-07	0.739312	down	70.9189	52.4312	TCONS_00004220	2	-	42619551	42640866	21315	2	XLOC_002064	Intergenic	HumanLincRNACatalog
p795	3.71061e-05	2.15251e-05	0.739643	down	60.7889	44.9621	ENST00000423197.1	1	+	4472110	4484747	12637	6	ENSG00000235054.1	Intergenic	ENSEMBL
p28292	3.00081e-07	1.23125e-07	0.739706	down	488.696	361.492	ASO2030	None	None	None	None	#VALUE!	None	ASO2030	Antisense	RNAdb
p4588	0.216386	0.19545	0.739959	down	110.576	81.8216	ENST00000558267.1	14	-	75893036	75894393	1357	2	ENSG00000259319.1	Divergent	ENSEMBL
p26707	4.28835e-07	1.8134e-07	0.740357	down	32473.9	24042.3	HIT000191827	16	+	2012061	2012526	465	2	HIX0173279	Antisense	H-InvDB
p30333	1.06735e-05	5.71007e-06	0.740984	down	10023.3	7427.1	uc001rpo.1	12	-	47599681	47601754	2073	1	AX747844	Intronic	UCSC
p11654	0.00654717	0.00501647	0.74107	down	64.2594	47.6207	ENST00000356133.3	3	-	186914877	186925417	10540	5	ENSG00000198491.3	Antisense	ENSEMBL
p2644	0.00105257	0.000737179	0.741103	down	75.3615	55.8506	ENST00000498905.2	11	+	9779838	9832866	53028	3	ENSG00000246273.2	Antisense	ENSEMBL
p28226	0.358001	0.332204	0.741175	down	145.466	107.815	ASO3431	None	None	None	None	#VALUE!	None	ASO3431	Intergenic	RNAdb
p19481	6.91038e-09	1.98337e-09	0.741591	down	58.154	43.1265	TCONS_00022560	14	+	76718438	76729835	11397	2	XLOC_010879	Intergenic	HumanLincRNACatalog
p13140	0.983213	0.981533	0.741703	down	333.073	247.041	ENST00000508745.1	5	-	36702731	36725297	22566	3	ENSG00000250155.1	Intergenic	ENSEMBL
p12104	9.03919e-06	4.78224e-06	0.742137	down	354.854	263.35	ENST00000495081.2	3	+	179115495	179116471	976	2	ENSG00000242539.2	Antisense	ENSEMBL
p7803	3.29787e-06	1.62716e-06	0.7424	down	61.7263	45.8256	ENST00000581940.1	18	-	68883939	68904338	20399	4	ENSG00000265484.1	Intergenic	ENSEMBL
p7829	1.10552e-07	4.15119e-08	0.742523	down	55.0998	40.9129	ENST00000591742.1	18	-	77013576	77014856	1280	2	ENSG00000267628.1	Intronic	ENSEMBL
p3461	1.72714e-06	8.13576e-07	0.742587	down	103.208	76.641	ENST00000543651.1	12	-	128508332	128511711	3379	3	ENSG00000256643.1	Intergenic	ENSEMBL
p29227	0.0922326	0.079912	0.742614	down	213.077	158.234	ENST00000595145.1	19	+	52094162	52095761	1599	1	ENSG00000267861.1	Intergenic	ENSEMBL
p1867	2.27371e-07	9.12068e-08	0.742922	down	54.3572	40.3831	ENST00000433455.1	10	+	15279490	15283766	4276	2	ENSG00000232739.1	Intronic	ENSEMBL
p10226	0.371696	0.345659	0.743216	down	353.75	262.913	ENST00000429730.1	2	+	208527098	208531748	4650	2	ENSG00000224137.1	Intergenic	ENSEMBL
p21198	1.93246e-08	6.16927e-09	0.743364	down	49.9342	37.1193	TCONS_00002982	2	+	114269930	114272888	2958	3	XLOC_001631	Intergenic	HumanLincRNACatalog
p6328	2.48391e-06	1.20243e-06	0.743463	down	560.953	417.047	ENST00000561764.1	16	+	23617161	23635428	18267	4	ENSG00000261723.1	Antisense	ENSEMBL
p9542	7.93897e-06	4.15863e-06	0.743477	down	66.7832	49.6518	ENST00000411433.1	2	-	219191611	219222689	31078	4	ENSG00000237281.1	Antisense	ENSEMBL
p4223	5.50599e-07	2.37863e-07	0.743714	down	45.912	34.1454	ENST00000594604.1	13	+	52028299	52043129	14830	3	ENSG00000236778.2	Intergenic	ENSEMBL
p33637	1.68932e-06	7.94144e-07	0.743931	down	701.947	522.2	TCONS_00016291	9	-	33503832	33509336	5504	4	XLOC_007668	Intergenic	HumanLincRNACatalog
p7153	0.000884154	0.000613615	0.744239	down	4451.28	3312.82	ENST00000585297.1	17	+	8869212	8870387	1175	2	ENSG00000266389.1	Divergent	ENSEMBL
p20737	1.20902e-05	6.52606e-06	0.744254	down	61.1552	45.515	TCONS_00027634	19	+	57352218	57359424	7206	2	XLOC_013173	Divergent	HumanLincRNACatalog
p16138	0.0802266	0.0690034	0.744255	down	88.6614	65.9867	ENST00000520185.1	8	+	39771747	39773240	1493	2	ENSG00000253838.1	Intronic	ENSEMBL
p29349	0.096625	0.0839012	0.744562	down	95.2066	70.8872	ENST00000453180.1	3	-	174797096	174833032	35936	4	ENSG00000230292.1	Antisense	ENSEMBL
p16094	9.19281e-09	2.72061e-09	0.744643	down	50.9618	37.9483	ENST00000520055.1	8	+	28655658	28656986	1328	2	ENSG00000254034.1	Intronic	ENSEMBL
p33445	1.18668e-09	2.78126e-10	0.744782	down	44216.3	32931.5	ENST00000457760.1	16	+	432149	437242	5093	3	ENSG00000236829.4	Divergent	ENSEMBL
p91	0.00195351	0.00140887	0.744975	down	729.814	543.693	ENST00000412962.1	1	-	16944756	16961054	16298	8	ENSG00000215908.5	Intergenic	ENSEMBL
p28491	4.86238e-05	2.86663e-05	0.745188	down	773.687	576.542	ASO1980	None	None	None	None	#VALUE!	None	ASO1980	Antisense	RNAdb
p7104	1.40465e-06	6.51258e-07	0.745349	down	64.7532	48.2637	ENST00000570919.1	17	-	80687039	80692019	4980	2	ENSG00000263321.1	Intergenic	ENSEMBL
p17369	6.17738e-05	3.69044e-05	0.745655	down	78.2997	58.3846	TCONS_00001418	1	-	23878412	23881254	2842	2	XLOC_000737	Intergenic	HumanLincRNACatalog
p21305	0.0666911	0.0568783	0.745783	down	81.8677	61.0555	TCONS_00004010	2	+	215674994	215698897	23903	2	XLOC_001836	Divergent	HumanLincRNACatalog
p13084	0.0115264	0.00907496	0.745813	down	98.2132	73.2487	ENST00000513037.1	5	-	10441401	10441904	503	2	ENSG00000250600.1	Divergent	ENSEMBL
p6169	1.52205e-08	4.7451e-09	0.745941	down	65.1575	48.6037	ENST00000562835.1	16	-	83963400	83964715	1315	2	ENSG00000260932.1	Intergenic	ENSEMBL
p33564	2.21673e-09	5.59868e-10	0.746694	down	1770.52	1322.04	ENST00000506247.1	5	-	43588742	43603332	14590	2	ENSG00000248092.2	Antisense	ENSEMBL
p24625	0.00111475	0.000783076	0.746884	down	563.455	420.836	TCONS_00017327	X	-	62646441	62780968	134527	5	XLOC_008174	Intergenic	HumanLincRNACatalog
p25292	0.656606	0.633218	0.74708	down	324.028	242.075	NR_024388.1	3	+	196669493	196670884	1391	1	LOC152217	Divergent	RefSeq
p11181	3.96643e-05	2.30992e-05	0.74718	down	73.8751	55.198	ENST00000420171.1	22	+	32772650	32780330	7680	3	ENSG00000230736.2	Intergenic	ENSEMBL
p8500	1.19793e-10	2.04611e-11	0.747438	down	53.9959	40.3586	ENST00000590531.1	19	+	1822559	1823153	594	2	ENSG00000267244.1	Intronic	ENSEMBL
p23423	0.0544443	0.0460219	0.747951	down	127.339	95.2434	TCONS_00011758	6	+	27677988	27680876	2888	3	XLOC_005220	Intergenic	HumanLincRNACatalog
p3268	8.83228e-09	2.60388e-09	0.747994	down	36300.9	27152.9	ENST00000548900.1	12	-	69747272	69748005	733	2	ENSG00000257764.2	Antisense	ENSEMBL
p18863	0.000642654	0.000438819	0.748097	down	101.354	75.8225	TCONS_00020459	12	+	67788394	67815084	26690	2	XLOC_009790	Intergenic	HumanLincRNACatalog
p7415	0.00358233	0.00266375	0.748269	down	86.5313	64.7487	ENST00000515692.1	17	+	47964960	47978257	13297	5	ENSG00000248954.1	Intergenic	ENSEMBL
p8196	3.08782e-09	8.10634e-10	0.748709	down	43.5445	32.6021	ENST00000587693.1	19	-	16214570	16215064	494	2	ENSG00000267373.1	Divergent	ENSEMBL
p10111	0.0100529	0.00786428	0.748835	down	86.1175	64.4878	ENST00000417038.1	2	+	175352130	175353028	898	2	ENSG00000226853.1	Divergent	ENSEMBL
p16656	9.99856e-05	6.15441e-05	0.74911	down	47.1771	35.3408	ENST00000502188.1	9	-	134065296	134069592	4296	2	ENSG00000246851.1	Antisense	ENSEMBL
p16746	1.05535e-08	3.17027e-09	0.749133	down	72.878	54.5954	ENST00000431804.1	9	+	35096374	35098138	1764	2	ENSG00000234181.1	Antisense	ENSEMBL
p10370	0.870561	0.859376	0.749239	down	90.9564	68.1481	ENST00000598694.1	20	-	19673910	19677371	3461	4	ENSG00000232675.2	Antisense	ENSEMBL
p9813	1.8184e-07	7.15882e-08	0.749316	down	13053.7	9781.35	ENST00000436950.1	2	+	64455586	64475672	20086	4	ENSG00000225889.2	Intergenic	ENSEMBL
p7375	0.000198054	0.000126739	0.749653	down	2514.68	1885.14	ENST00000586560.1	17	+	42276249	42293933	17684	2	ENSG00000267394.1	Antisense	ENSEMBL
p11275	0.431954	0.405066	0.750064	down	101.764	76.3297	ENST00000518331.1	3	-	9379285	9404987	25702	2	ENSG00000254485.1	Antisense	ENSEMBL
p15419	1.52002e-06	7.08826e-07	0.750204	down	428.384	321.376	ENST00000564977.1	7	+	100737327	100741248	3921	1	ENSG00000260336.1	Intergenic	ENSEMBL
p14759	0.000914192	0.000635755	0.750294	down	59.1265	44.3623	ENST00000451095.1	6	+	149539061	149542423	3362	3	ENSG00000228408.1	Intergenic	ENSEMBL
p17091	3.48442e-09	9.26498e-10	0.750415	down	58.2077	43.6799	ENST00000456631.1	X	-	136638349	136646084	7735	3	ENSG00000224765.1	Intergenic	ENSEMBL
p26162	0.00865969	0.00672619	0.750617	down	853.914	640.962	uc002ysp.3	21	-	34966965	34967922	957	1	AK057604	Intronic	UCSC
p423	0.0367283	0.0304994	0.750641	down	113.944	85.5309	ENST00000366105.2	1	-	145492838	145493891	1053	2	ENSG00000234222.2	Intronic	ENSEMBL
p1380	0.00950297	0.00741463	0.750673	down	64.4607	48.3889	ENST00000564287.1	1	+	212731174	212733073	1899	1	ENSG00000260805.1	Intergenic	ENSEMBL
p9981	8.01373e-07	3.55839e-07	0.750803	down	87.999	66.0699	ENST00000413602.1	2	+	120234023	120244922	10899	2	ENSG00000231013.1	Antisense	ENSEMBL
p25953	9.39088e-06	4.98212e-06	0.75089	down	66.5575	49.9774	uc021snk.1	15	+	61571589	61571875	286	1	7SK	Intergenic	UCSC
p13609	1.92161e-07	7.60484e-08	0.750945	down	82.218	61.7412	ENST00000513283.1	5	+	13175957	13179684	3727	2	ENSG00000248145.1	Intergenic	ENSEMBL
p33773	1.00412e-06	4.53328e-07	0.751029	down	13161.4	9884.56	uc001ygw.1	14	+	100608255	100610572	2317	1	AX747103	Antisense	UCSC
p12208	3.35073e-12	3.15326e-13	0.75105	down	6076.31	4563.61	ENST00000442941.1	3	+	196158255	196159401	1146	2	ENSG00000225822.3	Antisense	ENSEMBL
p8683	1.05561e-07	3.94904e-08	0.75144	down	781.625	587.344	ENST00000589932.1	19	+	33790839	33792074	1235	2	ENSG00000267580.1	Antisense	ENSEMBL
p22590	0.938274	0.932352	0.751592	down	160.515	120.642	TCONS_00008315	4	+	169931531	169932231	700	2	XLOC_003771	Divergent	HumanLincRNACatalog
p21441	0.0390075	0.0324901	0.751867	down	98.973	74.4145	TCONS_00028058	20	-	46987428	46988440	1012	2	XLOC_013775	Intergenic	HumanLincRNACatalog
p12927	0.000753304	0.000518595	0.752181	down	79.134	59.5231	ENST00000505781.1	4	+	150587208	150632301	45093	3	ENSG00000250905.1	Intergenic	ENSEMBL
p860	2.8243e-05	1.61002e-05	0.752201	down	361.619	272.01	ENST00000448791.1	1	+	27202623	27204736	2113	2	ENSG00000226698.1	Intergenic	ENSEMBL
p16392	1.15109e-07	4.34053e-08	0.752366	down	52.5868	39.5645	ENST00000521444.1	8	+	135844989	135846725	1736	2	ENSG00000254028.1	Intergenic	ENSEMBL
p25857	0.0109065	0.00856192	0.752666	down	104.678	78.7877	uc001vpg.2	13	-	102944669	103019749	75080	4	FGF14-IT1	Intronic	UCSC
p2514	0.0695746	0.0594568	0.753064	down	119.22	89.7802	ENST00000366405.2	11	-	116645825	116646592	767	2	ENSG00000231611.1	Intergenic	ENSEMBL
p28845	1.13334e-08	3.42799e-09	0.753178	down	59.2832	44.6508	LIT3527	None	None	None	None	#VALUE!	None	LIT3527	Antisense	RNAdb
p28574	1.20859e-06	5.53854e-07	0.753262	down	5219.58	3931.71	ASO2263	None	None	None	None	#VALUE!	None	ASO2263	Antisense	RNAdb
p10596	0.00371237	0.00276577	0.75355	down	90.5916	68.2654	ENST00000425021.1	20	+	46988754	46989647	893	2	ENSG00000235621.4	Intergenic	ENSEMBL
p29638	0.00029191	0.000191006	0.753891	down	57.8176	43.5882	TCONS_00021000	12	-	130635437	130646769	11332	3	XLOC_010263	Divergent	HumanLincRNACatalog
p937	6.18056e-07	2.69319e-07	0.754138	down	87.8938	66.284	ENST00000439795.1	1	+	48519880	48532873	12993	3	ENSG00000226133.1	Intergenic	ENSEMBL
p6960	3.79126e-07	1.58639e-07	0.754214	down	2837.87	2140.36	ENST00000587125.1	17	-	58039723	58096336	56613	14	ENSG00000267104.1	Antisense	ENSEMBL
p21685	0.147855	0.131012	0.75423	down	166.363	125.476	TCONS_00029009	21	+	37756424	37757219	795	2	XLOC_013932	Divergent	HumanLincRNACatalog
p12103	9.00351e-09	2.65889e-09	0.754655	down	13025.6	9829.83	ENST00000598857.1	3	+	179115120	179116103	983	2	ENSG00000242539.2	Antisense	ENSEMBL
p17164	0.000878515	0.000609407	0.754789	down	69.4702	52.4353	ENST00000423919.1	X	+	38080643	38082920	2277	2	ENSG00000226679.1	Divergent	ENSEMBL
p8132	2.08779e-08	6.72424e-09	0.754844	down	6805.89	5137.38	ENST00000587701.1	19	-	3118662	3119302	640	2	ENSG00000267139.1	Antisense	ENSEMBL
p29788	2.17426e-09	5.47402e-10	0.754901	down	52.7573	39.8265	TCONS_00005192	2	-	86130445	86131926	1481	2	XLOC_002192	Intergenic	HumanLincRNACatalog
p10097	0.000202242	0.000129581	0.754937	down	76.3429	57.6341	ENST00000595268.1	2	+	166872189	166916968	44779	4	ENSG00000236107.3	Antisense	ENSEMBL
p29955	1.62792e-08	5.10648e-09	0.755378	down	72.6544	54.8815	TCONS_00013741	7	-	26109125	26170398	61273	2	XLOC_006385	Intergenic	HumanLincRNACatalog
p27291	1.18232e-06	5.40689e-07	0.755751	down	3006.81	2272.4	uc.418+	17	+	56082227	56082444	217	1	uc.418+	Antisense	UCR
p6092	0.106868	0.0932729	0.755958	down	324.234	245.107	ENST00000570278.1	16	-	70367685	70380650	12965	3	ENSG00000261777.1	Antisense	ENSEMBL
p20298	0.000174091	0.000110549	0.756805	down	750.127	567.701	TCONS_00025361	17	+	33640552	33652444	11892	3	XLOC_012177	Intergenic	HumanLincRNACatalog
p24245	9.62714e-07	4.33289e-07	0.757113	down	60.7658	46.0066	TCONS_00015371	8	+	135845072	135846641	1569	2	XLOC_006935	Intergenic	HumanLincRNACatalog
p7418	4.63716e-05	2.7273e-05	0.757285	down	58.2202	44.0893	ENST00000451776.1	17	+	48212950	48223541	10591	4	ENSG00000236472.1	Antisense	ENSEMBL
p11312	4.16976e-08	1.43508e-08	0.757611	down	671.491	508.729	ENST00000594820.1	3	-	15480705	15485576	4871	3	ENSG00000249786.2	Antisense	ENSEMBL
p27663	1.19518e-08	3.63482e-09	0.757659	down	68.8224	52.1439	uc.195+	6	+	97663355	97663628	273	1	uc.195+	Intronic	UCR
p27889	0.156833	0.139384	0.757813	down	194.441	147.35	hox-HOXA9-20	7	+	26977966	26978145	179	1	hox-HOXA9-20	Intergenic	HOX Loci
p602	0.766031	0.748002	0.757896	down	141.851	107.508	ENST00000429443.1	1	-	201692421	201706634	14213	2	ENSG00000235121.1	Intronic	ENSEMBL
p26433	5.70998e-08	2.02297e-08	0.758273	down	59.6325	45.2177	uc003uey.1	7	+	75935608	75937653	2045	1	AX747594	Intergenic	UCSC
p28470	0.000730589	0.00050206	0.758345	down	580.508	440.225	ASO1709	None	None	None	None	#VALUE!	None	ASO1709	Intergenic	RNAdb
p788	0.577821	0.552257	0.758442	down	258.655	196.175	ENST00000424215.1	1	+	2512998	2515972	2974	3	ENSG00000228037.1	Intergenic	ENSEMBL
p16275	0.00166166	0.00118988	0.758459	down	203.306	154.199	ENST00000524361.1	8	+	91233744	91581546	347802	4	ENSG00000253394.1	Intergenic	ENSEMBL
p25219	0.0154504	0.0123293	0.758499	down	262.398	199.029	XR_158965.1	22	-	38692209	38694157	1948	2	LOC100996460	Intronic	RefSeq
p22859	0.00459127	0.00345793	0.758603	down	102.587	77.8228	TCONS_00010581	5	-	180253815	180259101	5286	2	XLOC_005110	Intergenic	HumanLincRNACatalog
p24657	9.09273e-07	4.07475e-07	0.75863	down	84.5588	64.1488	TCONS_00017110	X	+	287991	288942	951	2	XLOC_007908	Intergenic	HumanLincRNACatalog
p2861	0.0026887	0.00196898	0.758851	down	244.083	185.223	ENST00000530261.1	11	+	77850840	77884852	34012	4	ENSG00000246174.3	Antisense	ENSEMBL
p33638	3.94986e-08	1.35291e-08	0.758948	down	676.301	513.277	TCONS_00015561	9	-	33504534	33511164	6630	5	XLOC_007668	Intergenic	HumanLincRNACatalog
p16497	0.021435	0.0173632	0.759199	down	66.2187	50.2732	ENST00000438699.1	9	-	66523531	66529391	5860	3	ENSG00000234665.3	Intergenic	ENSEMBL
p25707	1.18656e-06	5.43048e-07	0.759465	down	50.2974	38.1991	uc001gks.3	1	+	175526123	175537388	11265	2	BC043291	Intronic	UCSC
p28795	2.57549e-10	4.92367e-11	0.759497	down	17898.5	13593.9	LIT2112	None	None	None	None	#VALUE!	None	LIT2112	Intronic	RNAdb
p21314	0.0378287	0.0314576	0.759683	down	177.493	134.839	TCONS_00004018	2	+	217384917	217394310	9393	2	XLOC_001856	Intergenic	HumanLincRNACatalog
p20912	0.386607	0.360245	0.759694	down	220.993	167.887	TCONS_00005231	2	-	113401533	113401955	422	2	XLOC_002275	Intergenic	HumanLincRNACatalog
p14017	0.00867556	0.00673917	0.75976	down	64.7218	49.173	ENST00000519755.1	5	+	172381909	172384165	2256	3	ENSG00000254295.1	Intergenic	ENSEMBL
p33544	0.918208	0.910651	0.759979	down	267.106	202.995	ENST00000454232.1	3	-	10049145	10052893	3748	3	ENSG00000206567.5	Antisense	ENSEMBL
p6789	4.73249e-05	2.78609e-05	0.761624	down	70.3213	53.5584	ENST00000579745.1	17	-	31856805	31860779	3974	3	ENSG00000265544.1	Intronic	ENSEMBL
p18771	0.000331307	0.000218359	0.76182	down	79.2834	60.3997	TCONS_00020279	12	+	4320969	4322471	1502	2	XLOC_009624	Intergenic	HumanLincRNACatalog
p22137	1.83537e-06	8.68559e-07	0.762021	down	63.204	48.1628	TCONS_00006176	3	+	119817721	119824125	6404	2	XLOC_002779	Intergenic	HumanLincRNACatalog
p23720	1.1849e-05	6.38652e-06	0.762128	down	56.9719	43.4199	TCONS_00013983	7	-	141212536	141215541	3005	2	XLOC_006625	Intergenic	HumanLincRNACatalog
p1958	0.0774748	0.0665284	0.762612	down	88.436	67.4424	ENST00000453639.1	10	+	57228086	57228982	896	2	ENSG00000223800.1	Intergenic	ENSEMBL
p9663	0.101805	0.0886152	0.762874	down	78.9431	60.2236	ENST00000404616.2	2	+	10592444	10595678	3234	4	ENSG00000217258.2	Intergenic	ENSEMBL
p24872	0.0626829	0.0533245	0.762954	down	200.485	152.961	NR_036539.1	11	-	9481102	9482245	1143	1	LOC644656	Divergent	RefSeq
p3206	4.07296e-06	2.03932e-06	0.763045	down	65.5358	50.0067	ENST00000556606.1	12	-	56032695	56053579	20884	2	ENSG00000258921.1	Intergenic	ENSEMBL
p19658	1.3385e-07	5.11922e-08	0.763065	down	74.9661	57.204	TCONS_00023807	15	-	95799054	95870303	71249	5	XLOC_011592	Intergenic	HumanLincRNACatalog
p26504	0.00158389	0.00113186	0.763148	down	85.7858	65.4673	uc004bdx.1	9	-	111921537	111922745	1208	1	AX747119	Intronic	UCSC
p14293	4.05736e-05	2.36665e-05	0.763173	down	67.0981	51.2075	ENST00000421737.1	6	-	113749741	113754623	4882	2	ENSG00000232316.1	Intergenic	ENSEMBL
p26395	0.00370444	0.00275958	0.76329	down	113.141	86.3595	uc003ube.1	7	-	74233342	74233767	425	1	GTF2IRD2	Intronic	UCSC
p1177	6.54377e-06	3.38539e-06	0.763358	down	62.1916	47.4744	ENST00000426504.1	1	+	147249699	147261065	11366	2	ENSG00000234190.1	Intergenic	ENSEMBL
p28706	0.0120501	0.00950407	0.763559	down	73.6279	56.2192	ASO1895	None	None	None	None	#VALUE!	None	ASO1895	Antisense	RNAdb
p17392	1.15481e-05	6.21392e-06	0.763984	down	91.1209	69.6149	TCONS_00001482	1	-	45762365	45771260	8895	2	XLOC_000816	Intergenic	HumanLincRNACatalog
p2916	0.0109089	0.00856404	0.764494	down	993.949	759.869	ENST00000534891.1	11	+	94884909	94966854	81945	4	ENSG00000245552.2	Antisense	ENSEMBL
p5200	0.00640133	0.00489781	0.764562	down	50.9715	38.9708	ENST00000558905.1	15	-	63362223	63364110	1887	2	ENSG00000259627.1	Antisense	ENSEMBL
p4867	0.230421	0.208844	0.764685	down	166.733	127.498	ENST00000553944.1	14	+	69446757	69448270	1513	2	ENSG00000259062.1	Divergent	ENSEMBL
p23169	0.520825	0.494398	0.764744	down	245.006	187.367	TCONS_00012082	6	-	11865832	11868724	2892	2	XLOC_005607	Intergenic	HumanLincRNACatalog
p11841	3.45409e-09	9.17725e-10	0.765136	down	63.4983	48.5848	ENST00000466225.2	3	+	64568826	64572897	4071	2	ENSG00000241158.2	Intronic	ENSEMBL
p14154	0.833821	0.820216	0.765441	down	125.564	96.1116	ENST00000419679.1	6	-	31732086	31733365	1279	2	ENSG00000235663.1	Antisense	ENSEMBL
p26091	0.204202	0.18392	0.76561	down	2147.78	1644.36	uc021vkt.1	2	-	89156873	89630175	473302	300	abParts	Intergenic	UCSC
p4838	2.506e-08	8.2121e-09	0.765632	down	53.1535	40.696	ENST00000555378.1	14	+	59295005	59475873	180868	5	ENSG00000258583.1	Intergenic	ENSEMBL
p24298	0.000382844	0.000254328	0.765848	down	91.2024	69.8472	TCONS_00016326	9	-	65734403	65782808	48405	4	XLOC_007703	Intergenic	HumanLincRNACatalog
p4127	0.0690744	0.0590088	0.766362	down	126.845	97.2092	ENST00000418660.1	13	-	112760408	112761196	788	2	ENSG00000229520.1	Intergenic	ENSEMBL
p22081	8.87846e-06	4.69109e-06	0.766569	down	63.3077	48.5297	TCONS_00006097	3	+	74955610	74956762	1152	3	XLOC_002708	Intergenic	HumanLincRNACatalog
p30163	0.000730259	0.000501819	0.766757	down	86.3582	66.2157	XR_108947.1	9	+	129403009	129403572	563	2	LOC100505986	Intronic	RefSeq
p13523	0.131804	0.116217	0.767369	down	72.0192	55.2653	ENST00000521251.1	5	-	172571164	172572042	878	2	ENSG00000253172.1	Antisense	ENSEMBL
p4345	2.96081e-10	5.75898e-11	0.767612	down	1689.71	1297.04	ENST00000422615.1	13	+	114110943	114116670	5727	2	ENSG00000227608.1	Antisense	ENSEMBL
p25040	7.96833e-07	3.53675e-07	0.767614	down	59.5684	45.7255	NR_027080.1	16	+	34597786	34626084	28298	7	LOC283914	Intergenic	RefSeq
p1381	0.598563	0.573608	0.767689	down	82.8409	63.5961	ENST00000417161.1	1	+	213665643	213719790	54147	2	ENSG00000225233.1	Intergenic	ENSEMBL
p12100	0.00348765	0.00259004	0.767789	down	62.1566	47.7231	ENST00000441018.1	3	+	178137045	178175091	38046	2	ENSG00000223941.1	Intergenic	ENSEMBL
p4982	0.0890697	0.077029	0.767901	down	81.2193	62.3684	ENST00000557226.1	14	+	100800126	100820398	20272	2	ENSG00000258666.1	Antisense	ENSEMBL
p28391	0.0155812	0.0124397	0.767914	down	232.612	178.626	ASO1646	None	None	None	None	#VALUE!	None	ASO1646	Antisense	RNAdb
p7619	1.16748e-06	5.33272e-07	0.768071	down	62.2909	47.8438	ENST00000580267.1	18	-	8635176	8636345	1169	2	ENSG00000266708.1	Antisense	ENSEMBL
p19381	0.0478906	0.0402591	0.768103	down	399.964	307.214	TCONS_00022868	14	-	99751027	99753686	2659	3	XLOC_011119	Intergenic	HumanLincRNACatalog
p21389	1.82764e-06	8.6456e-07	0.768402	down	81.1622	62.3651	TCONS_00028335	20	-	22544287	22547483	3196	2	XLOC_013684	Intergenic	HumanLincRNACatalog
p15603	0.0123608	0.00976071	0.768508	down	114.856	88.2681	ENST00000528629.1	8	-	11413759	11415531	1772	2	ENSG00000255518.1	Antisense	ENSEMBL
p21904	0.000989655	0.000690962	0.768605	down	1013.21	778.76	TCONS_00006598	3	-	107560789	107597182	36393	10	XLOC_003208	Intergenic	HumanLincRNACatalog
p11474	5.60652e-08	1.98173e-08	0.768625	down	56.1677	43.1719	ENST00000490139.1	3	-	112861196	112886666	25470	4	ENSG00000243795.1	Intergenic	ENSEMBL
p7140	0.00183223	0.00131775	0.768752	down	715.091	549.728	ENST00000413077.1	17	+	5015226	5017672	2446	3	ENSG00000234327.2	Antisense	ENSEMBL
p19019	4.7076e-08	1.63716e-08	0.768767	down	74.3542	57.161	TCONS_00021981	13	-	43423873	43437077	13204	2	XLOC_010584	Intergenic	HumanLincRNACatalog
p6731	0.00211181	0.00152921	0.768789	down	68.5916	52.7325	ENST00000574267.1	17	-	19463423	19501235	37812	4	ENSG00000262769.1	Antisense	ENSEMBL
p4675	0.00022939	0.000148039	0.769217	down	71.4005	54.9225	ENST00000448840.2	14	-	101540232	101544008	3776	4	ENSG00000230805.2	Intergenic	ENSEMBL
p30103	4.60291e-05	2.70543e-05	0.769222	down	558.2	429.38	XR_171079.1	2	-	105880846	105883230	2384	1	LOC644617	Divergent	RefSeq
p19155	1.86299e-07	7.351e-08	0.769639	down	97.1608	74.7787	TCONS_00021529	13	+	23743973	23744736	763	2	XLOC_010308	Intergenic	HumanLincRNACatalog
p18310	0.0178093	0.0143042	0.770106	down	186.693	143.773	TCONS_00019642	11	-	58900751	58903754	3003	3	XLOC_009445	Intergenic	HumanLincRNACatalog
p15275	3.73728e-11	5.33818e-12	0.770505	down	48.6132	37.4567	ENST00000518088.1	7	+	27147395	27161792	14397	3	ENSG00000253552.3	Antisense	ENSEMBL
p2392	8.56506e-08	3.14422e-08	0.770591	down	1285.64	990.705	ENST00000530690.1	11	-	70218351	70244468	26117	2	ENSG00000246889.2	Antisense	ENSEMBL
p11522	1.50809e-08	4.69656e-09	0.770984	down	70.6984	54.5074	ENST00000483650.1	3	-	138656749	138662845	6096	3	ENSG00000244578.1	Divergent	ENSEMBL
p2872	1.6775e-06	7.88008e-07	0.771003	down	49.5279	38.1861	ENST00000526091.1	11	+	78804343	78808899	4556	2	ENSG00000255345.1	Intronic	ENSEMBL
p16851	4.5776e-06	2.31047e-06	0.771342	down	59.7301	46.0723	ENST00000423719.1	9	+	93922050	93927858	5808	2	ENSG00000235641.2	Intergenic	ENSEMBL
p8705	0.177577	0.158799	0.771748	down	265.447	204.858	ENST00000592518.1	19	+	36438016	36450094	12078	4	ENSG00000267786.1	Intergenic	ENSEMBL
p17554	1.30945e-07	4.99569e-08	0.771779	down	57.0786	44.052	TCONS_00002581	1	-	212808799	212811197	2398	2	XLOC_001195	Intergenic	HumanLincRNACatalog
p2194	7.12744e-08	2.57944e-08	0.771947	down	85.8639	66.2824	ENST00000454086.2	11	-	12942732	12944472	1740	2	ENSG00000203258.3	Intronic	ENSEMBL
p4041	0.00112482	0.000790528	0.772098	down	89.4507	69.0647	ENST00000433480.2	13	-	48870648	48877797	7149	3	ENSG00000231473.2	Divergent	ENSEMBL
p15186	1.209e-05	6.52576e-06	0.772444	down	77.5593	59.9102	ENST00000448541.1	7	-	157531701	157533148	1447	2	ENSG00000231515.1	Intronic	ENSEMBL
p9290	2.66702e-09	6.88394e-10	0.772509	down	5198.18	4015.64	ENST00000409569.2	2	-	112186885	112252663	65778	2	ENSG00000172965.7	Intergenic	ENSEMBL
p987	0.895476	0.886205	0.772605	down	139.358	107.669	ENST00000424725.1	1	+	60238466	60254520	16054	3	ENSG00000231816.1	Intergenic	ENSEMBL
p33807	0.00279358	0.00205031	0.772723	down	10796.8	8342.96	uc010gdr.1	20	+	29612305	29631629	19324	6	FRG1B	Intergenic	UCSC
p19686	1.92254e-05	1.0694e-05	0.772837	down	60.5234	46.7747	TCONS_00023303	15	+	24415174	24423086	7912	2	XLOC_011172	Intergenic	HumanLincRNACatalog
p4647	5.60265e-08	1.98015e-08	0.772931	down	573.317	443.134	ENST00000464767.1	14	-	95873605	95876427	2822	1	ENSG00000229645.4	Intergenic	ENSEMBL
p4279	0.00184261	0.00132563	0.773123	down	69.3349	53.6044	ENST00000560584.1	13	+	79152610	79193239	40629	4	ENSG00000234377.2	Antisense	ENSEMBL
p30240	1.68129e-08	5.29259e-09	0.77328	down	333.28	257.719	uc010lcl.3	7	-	74800784	74805053	4269	1	DQ571357	Intergenic	UCSC
p16840	6.25088e-07	2.72615e-07	0.773442	down	74.0781	57.2951	ENST00000423515.1	9	+	86690575	86697691	7116	3	ENSG00000227463.1	Intergenic	ENSEMBL
p12436	0.000244283	0.00015821	0.773548	down	58.3451	45.1327	ENST00000509105.1	4	-	130669271	130692636	23365	6	ENSG00000246876.2	Intergenic	ENSEMBL
p10611	2.9296e-07	1.20004e-07	0.773557	down	63.5937	49.1933	ENST00000421642.1	20	+	51288455	51307147	18692	5	ENSG00000232294.1	Intergenic	ENSEMBL
p27078	6.10904e-08	2.17846e-08	0.773628	down	41.7906	32.3303	uc.290+	10	+	78042281	78042487	206	1	uc.290+	Intronic	UCR
p8198	4.11011e-10	8.37098e-11	0.773629	down	6978.18	5398.52	ENST00000599676.1	19	-	16243380	16250631	7251	2	ENSG00000269243.1	Antisense	ENSEMBL
p19905	0.000655633	0.000448158	0.773638	down	77.5767	60.0163	TCONS_00024693	16	-	60852522	60855071	2549	2	XLOC_011973	Intergenic	HumanLincRNACatalog
p28029	1.22902e-11	1.45271e-12	0.773814	down	44.7554	34.6324	nc-HOXC10-124	12	+	52662709	52662958	249	1	nc-HOXC10-124	Intergenic	HOX Loci
p24487	0.0390021	0.0324849	0.773983	down	96.5666	74.7409	TCONS_00016073	9	+	95432686	95435900	3214	2	XLOC_007462	Divergent	HumanLincRNACatalog
p5562	2.16673e-06	1.03787e-06	0.77452	down	686.255	531.518	ENST00000560187.1	15	+	50647155	50648634	1479	1	ENSG00000244879.2	Antisense	ENSEMBL
p16843	0.010664	0.00836246	0.7749	down	102.047	79.0765	ENST00000443163.1	9	+	89247061	89311411	64350	3	ENSG00000232211.1	Intergenic	ENSEMBL
p21502	0.0562388	0.0476048	0.774917	down	76.8874	59.5814	TCONS_00028106	20	+	10844844	10846396	1552	2	XLOC_013461	Intergenic	HumanLincRNACatalog
p11098	0.000534383	0.000361387	0.774924	down	312.395	242.082	ENST00000444039.1	22	+	21311379	21318967	7588	2	ENSG00000237476.1	Divergent	ENSEMBL
p18461	0.000207631	0.000133285	0.775208	down	63.7093	49.388	TCONS_00019311	11	+	60943360	60944048	688	2	XLOC_009144	Intergenic	HumanLincRNACatalog
p3511	0.227301	0.205835	0.775278	down	150.837	116.941	ENST00000537192.1	12	+	5399645	5487520	87875	5	ENSG00000256417.1	Intergenic	ENSEMBL
p19755	9.07312e-10	2.05756e-10	0.775287	down	48.8531	37.8752	TCONS_00023409	15	+	52977217	52982263	5046	3	XLOC_011256	Intergenic	HumanLincRNACatalog
p16757	5.09716e-08	1.78441e-08	0.775415	down	923.263	715.912	ENST00000588403.1	9	+	37080009	37087004	6995	3	ENSG00000233137.2	Intergenic	ENSEMBL
p4230	0.00969909	0.00757362	0.775491	down	95.7272	74.2356	ENST00000599315.1	13	+	52028299	52126471	98172	5	ENSG00000236778.2	Intergenic	ENSEMBL
p3483	0.0204155	0.0164955	0.775494	down	703.648	545.675	ENST00000538731.1	12	-	132671286	132674240	2954	2	ENSG00000256576.1	Intergenic	ENSEMBL
p5667	6.53122e-06	3.37828e-06	0.775508	down	709.316	550.08	ENST00000563278.1	15	+	75660495	75661925	1430	1	ENSG00000260274.1	Antisense	ENSEMBL
p16016	6.16117e-06	3.17414e-06	0.77582	down	77.9094	60.4437	ENST00000522836.1	8	+	9106926	9112509	5583	2	ENSG00000254235.1	Intergenic	ENSEMBL
p1752	0.000232471	0.000150127	0.775968	down	102.618	79.6282	ENST00000412075.1	10	-	119232725	119236135	3410	2	ENSG00000229847.2	Intergenic	ENSEMBL
p12911	0.540368	0.514339	0.776261	down	118.192	91.7476	ENST00000509873.1	4	+	144833483	144903607	70124	7	ENSG00000251600.1	Intergenic	ENSEMBL
p1475	0.000259632	0.000168697	0.776289	down	73.1472	56.7834	ENST00000454470.1	10	-	4277751	4285835	8084	2	ENSG00000233117.1	Intergenic	ENSEMBL
p19571	1.76896e-09	4.34295e-10	0.776671	down	1110	862.103	TCONS_00023648	15	-	41578206	41598741	20535	2	XLOC_011448	Intergenic	HumanLincRNACatalog
p23548	0.699451	0.678156	0.776736	down	174.244	135.342	TCONS_00012612	6	+	139348760	139349782	1022	2	XLOC_005482	Divergent	HumanLincRNACatalog
p33931	0.00367259	0.00273456	0.77692	down	460.758	357.972	LIT2050	None	None	None	None	#VALUE!	None	LIT2050	Intergenic	RNAdb
p7142	0.00322791	0.00238645	0.77708	down	682.522	530.374	ENST00000570712.1	17	+	5017067	5017671	604	2	ENSG00000234327.2	Intronic	ENSEMBL
p33792	0.810127	0.794846	0.777388	down	195.359	151.87	uc010duu.2	19	-	6436431	6444312	7881	3	SLC25A23	Antisense	UCSC
p16629	0.108269	0.0945545	0.777397	down	395.323	307.323	ENST00000476274.2	9	-	130630142	130649066	18924	8	ENSG00000257524.1	Antisense	ENSEMBL
p20510	0.000367029	0.000243173	0.777634	down	61.6713	47.9576	TCONS_00026279	18	+	11489031	11490912	1881	2	XLOC_012626	Intergenic	HumanLincRNACatalog
p13378	0.0162402	0.0129928	0.777729	down	91.4721	71.1405	ENST00000450613.2	5	-	125412492	125615493	203001	3	ENSG00000248752.1	Intergenic	ENSEMBL
p25937	0.000699978	0.000480099	0.777853	down	113.537	88.3151	uc010bkj.1	15	-	75288944	75289555	611	1	BC150507	Intronic	UCSC
p14990	1.24862e-07	4.74483e-08	0.778065	down	605.033	470.755	ENST00000447009.1	7	-	77314101	77325570	11469	2	ENSG00000214293.4	Divergent	ENSEMBL
p15800	0.00733373	0.00565218	0.778143	down	72.1476	56.1411	ENST00000517697.1	8	-	86354079	86376562	22483	3	ENSG00000253549.1	Antisense	ENSEMBL
p27788	0.000622588	0.000424341	0.778232	down	86.3071	67.167	uc.249+	9	+	8095727	8095987	260	1	uc.249+	Intergenic	UCR
p24280	0.555023	0.529166	0.778259	down	308.827	240.347	TCONS_00016750	9	-	29197834	29213394	15560	2	XLOC_007662	Antisense	HumanLincRNACatalog
p24461	0.0247756	0.020195	0.778532	down	188.024	146.383	TCONS_00016020	9	+	79168047	79179658	11611	2	XLOC_007415	Intergenic	HumanLincRNACatalog
p1919	0.00711755	0.00547828	0.778658	down	1048.79	816.65	ENST00000429214.1	10	+	38146667	38148038	1371	2	ENSG00000236514.1	Antisense	ENSEMBL
p4728	0.330641	0.30527	0.779018	down	204.583	159.374	ENST00000555435.1	14	+	20919463	20920077	614	2	ENSG00000258515.1	Intronic	ENSEMBL
p27568	1.05417e-05	5.63308e-06	0.779038	down	50.4066	39.2687	uc.147+	4	+	151236382	151236690	308	1	uc.147+	Intronic	UCR
p14937	1.39885e-06	6.48252e-07	0.779433	down	68.605	53.473	ENST00000440935.1	7	-	46517419	46521176	3757	3	ENSG00000230680.2	Intergenic	ENSEMBL
p14895	0.00160289	0.00114591	0.77965	down	77.9986	60.8116	ENST00000440074.1	7	-	33908112	33913843	5731	3	ENSG00000233219.1	Intergenic	ENSEMBL
p18294	1.41089e-05	7.69689e-06	0.780156	down	95.242	74.3036	TCONS_00019616	11	-	35150430	35158084	7654	2	XLOC_009416	Intergenic	HumanLincRNACatalog
p27480	0.0378862	0.0315096	0.780478	down	222.214	173.433	uc.108+	2	+	176940356	176940730	374	1	uc.108+	Intergenic	UCR
p8995	0.195716	0.175899	0.780503	down	139.955	109.235	ENST00000437589.1	2	-	7057162	7058810	1648	2	ENSG00000228203.1	Antisense	ENSEMBL
p4299	0.000774542	0.000533736	0.780746	down	56.4407	44.0658	ENST00000443228.1	13	+	93708909	93710179	1270	2	ENSG00000232849.1	Intergenic	ENSEMBL
p26167	0.437404	0.410494	0.781254	down	131.76	102.938	uc011afe.2	21	-	45834474	45845446	10972	3	TRPM2	Antisense	UCSC
p7538	8.41338e-08	3.08399e-08	0.781287	down	6262.79	4893.04	ENST00000587434.1	17	+	76851559	76851926	367	1	ENSG00000267601.1	Antisense	ENSEMBL
p4873	0.520966	0.494551	0.781623	down	581.534	454.541	ENST00000555271.1	14	+	70833708	70838831	5123	2	ENSG00000258889.1	Intronic	ENSEMBL
p33928	5.74365e-07	2.48911e-07	0.781914	down	2293.48	1793.3	LIT2102	None	None	None	None	#VALUE!	None	LIT2102	Intergenic	RNAdb
p29338	1.44413e-05	7.88821e-06	0.782088	down	70.4012	55.06	ENST00000422481.1	3	-	14562198	14567490	5292	3	ENSG00000144596.7	Antisense	ENSEMBL
p25247	0.000403029	0.000268563	0.782105	down	1370.58	1071.93	NR_033947.1	3	-	45719656	45730374	10718	3	LIMD1-AS1	Antisense	RefSeq
p6696	7.04711e-06	3.66481e-06	0.782121	down	77.7627	60.8198	ENST00000453339.2	17	-	15179878	15182794	2916	3	ENSG00000237377.2	Intergenic	ENSEMBL
p19475	0.75503	0.7365	0.782551	down	103.436	80.9438	TCONS_00022548	14	+	71148353	71166840	18487	2	XLOC_010866	Intergenic	HumanLincRNACatalog
p8065	0.391814	0.365323	0.782974	down	91.0934	71.3237	ENST00000583942.1	18	+	70993975	71016598	22623	3	ENSG00000261780.2	Intergenic	ENSEMBL
p19171	2.59727e-09	6.67635e-10	0.782987	down	4513.26	3533.83	TCONS_00021748	13	+	32035641	32057434	21793	3	XLOC_010340	Intergenic	HumanLincRNACatalog
p42	2.15238e-07	8.59628e-08	0.783167	down	52.9219	41.4467	ENST00000321336.1	1	-	2980635	2984333	3698	2	ENSG00000177133.5	Intergenic	ENSEMBL
p15832	8.20932e-05	4.9901e-05	0.783657	down	66.6442	52.2262	ENST00000518861.1	8	-	93735251	93737339	2088	2	ENSG00000254020.1	Intergenic	ENSEMBL
p22169	0.0456401	0.0382823	0.783735	down	143.554	112.509	TCONS_00006267	3	+	149756946	149758445	1499	3	XLOC_002870	Intergenic	HumanLincRNACatalog
p11062	0.00653362	0.00500475	0.783782	down	118.142	92.5973	ENST00000565177.1	22	-	50226263	50231434	5171	2	ENSG00000260613.1	Intergenic	ENSEMBL
p16421	0.00585802	0.00446433	0.784089	down	122.622	96.1468	ENST00000561181.1	8	+	145104029	145105967	1938	6	ENSG00000204791.4	Divergent	ENSEMBL
p25107	7.84282e-06	4.10476e-06	0.784225	down	1362.71	1068.67	NR_038422.2	19	+	9945882	9960365	14483	5	PIN1	Antisense	RefSeq
p14770	1.96397e-06	9.33548e-07	0.784544	down	325.909	255.69	ENST00000442269.1	6	+	153304884	153310358	5474	3	ENSG00000227627.1	Antisense	ENSEMBL
p6031	1.68821e-09	4.12079e-10	0.784732	down	48.6338	38.1645	ENST00000558952.1	16	-	54957192	54962798	5606	3	ENSG00000245694.4	Intergenic	ENSEMBL
p13011	9.44662e-11	1.55512e-11	0.785049	down	67.3328	52.8596	ENST00000509017.1	4	+	185973049	186028402	55353	9	ENSG00000250754.1	Intergenic	ENSEMBL
p24153	0.0841728	0.0725762	0.785426	down	86.2991	67.7816	TCONS_00014718	8	+	58375465	58405506	30041	2	XLOC_006808	Intergenic	HumanLincRNACatalog
p2443	2.41308e-09	6.15031e-10	0.785504	down	10596.2	8323.32	ENST00000602381.1	11	-	82895532	82902139	6607	2	ENSG00000247137.3	Antisense	ENSEMBL
p14482	8.46047e-06	4.4548e-06	0.785574	down	1293.57	1016.19	ENST00000446001.1	6	+	13486525	13487084	559	2	ENSG00000237786.1	Antisense	ENSEMBL
p3901	0.189596	0.170098	0.785703	down	134.752	105.875	ENST00000543072.1	12	+	123849499	123850660	1161	2	ENSG00000256092.2	Intergenic	ENSEMBL
p22622	2.07173e-10	3.83652e-11	0.78593	down	67.2934	52.8879	TCONS_00007688	4	+	185427281	185436808	9527	2	XLOC_003808	Intergenic	HumanLincRNACatalog
p14333	7.36594e-08	2.67261e-08	0.786117	down	74.2622	58.3788	ENST00000411615.1	6	-	138051306	138060120	8814	3	ENSG00000234956.1	Intergenic	ENSEMBL
p21155	3.31007e-09	8.75023e-10	0.78632	down	17743	13951.7	TCONS_00002935	2	+	74378364	74381319	2955	2	XLOC_001532	Intergenic	HumanLincRNACatalog
p18631	9.4485e-10	2.15167e-10	0.786345	down	49.3859	38.8344	TCONS_00020814	12	-	58475009	58484682	9673	3	XLOC_010103	Intergenic	HumanLincRNACatalog
p6104	0.00103263	0.000722618	0.786442	down	74.2541	58.3966	ENST00000570152.1	16	-	72604379	72698848	94469	4	ENSG00000261008.2	Intergenic	ENSEMBL
p1260	6.00165e-06	3.08436e-06	0.786692	down	62.9846	49.5494	ENST00000451992.1	1	+	167596621	167599911	3290	2	ENSG00000241666.1	Antisense	ENSEMBL
p7102	0.000172327	0.000109358	0.786712	down	344.484	271.01	ENST00000576912.1	17	-	80560864	80562054	1190	1	ENSG00000261845.2	Antisense	ENSEMBL
p13217	7.42057e-08	2.69423e-08	0.786974	down	50.6992	39.899	ENST00000513767.3	5	-	71982938	72057492	74554	5	ENSG00000251613.3	Intergenic	ENSEMBL
p15146	0.657113	0.633792	0.787301	down	220.305	173.447	ENST00000493539.1	7	-	143997487	144040394	42907	2	ENSG00000244479.2	Antisense	ENSEMBL
p25114	0.0904901	0.0783265	0.787585	down	237.715	187.221	XR_109536.2	19	+	42427245	42434296	7051	2	LOC100505585	Intergenic	RefSeq
p12518	0.520345	0.493865	0.787962	down	137.124	108.048	ENST00000507842.1	4	-	169569046	169569738	692	3	ENSG00000249623.1	Intronic	ENSEMBL
p7642	4.96926e-07	2.12881e-07	0.788402	down	60.1453	47.4187	ENST00000586278.1	18	-	13203772	13216366	12594	2	ENSG00000267239.1	Intergenic	ENSEMBL
p30255	0.484025	0.457276	0.788434	down	133.192	105.013	uc004bac.1	9	-	102131163	102136303	5140	5	DQ673977	Intergenic	UCSC
p20643	0.000243663	0.000157772	0.788481	down	61.3556	48.3777	TCONS_00027424	19	-	56035724	56037773	2049	2	XLOC_013413	Intergenic	HumanLincRNACatalog
p9059	1.47478e-07	5.69858e-08	0.788485	down	75.979	59.9084	ENST00000421563.1	2	-	23598099	23604170	6071	4	ENSG00000235497.1	Intergenic	ENSEMBL
p26935	2.21801e-10	4.14692e-11	0.78859	down	1744.6	1375.78	HIT000323459	X	-	153664499	153664773	274	1	HIX0054735	Antisense	H-InvDB
p1739	0.00121335	0.000855975	0.788894	down	1507.03	1188.89	ENST00000420367.1	10	-	112629625	112631991	2366	2	ENSG00000203497.2	Antisense	ENSEMBL
p5937	0.00800414	0.00619749	0.788925	down	127.836	100.853	ENST00000566143.1	16	-	23698369	23699665	1296	2	ENSG00000261266.1	Antisense	ENSEMBL
p2671	0.00204225	0.00147633	0.789024	down	83.7691	66.0958	ENST00000527285.1	11	+	18728083	18762115	34032	3	ENSG00000254966.1	Antisense	ENSEMBL
p13879	4.55845e-09	1.25146e-09	0.789557	down	45.9174	36.2544	ENST00000513708.1	5	+	127270934	127277199	6265	2	ENSG00000230561.3	Intergenic	ENSEMBL
p23643	0.0669443	0.0571005	0.789834	down	98.5205	77.8149	TCONS_00013778	7	-	36015510	36028781	13271	2	XLOC_006411	Intergenic	HumanLincRNACatalog
p20783	0.967072	0.963488	0.789878	down	163.321	129.004	TCONS_00004156	2	-	16636334	16659842	23508	3	XLOC_002002	Intergenic	HumanLincRNACatalog
p3559	4.54099e-05	2.66558e-05	0.789912	down	66.1304	52.2371	ENST00000499291.2	12	+	11700963	11717337	16374	8	ENSG00000247157.2	Intergenic	ENSEMBL
p3185	5.91314e-06	3.03601e-06	0.789958	down	71.4951	56.4782	ENST00000546767.1	12	-	53436668	53439845	3177	2	ENSG00000257337.1	Divergent	ENSEMBL
p11025	9.59498e-07	4.31716e-07	0.790475	down	54.058	42.7315	ENST00000445088.1	22	-	37748229	37750879	2650	2	ENSG00000237862.1	Intergenic	ENSEMBL
p367	0.000737771	0.000507339	0.790548	down	58.8692	46.5389	ENST00000440801.1	1	-	118139453	118148333	8880	3	ENSG00000236866.1	Divergent	ENSEMBL
p33502	1.27378e-09	3.01124e-10	0.790761	down	8615.81	6813.05	ENST00000447129.1	19	+	53935245	53953585	18340	6	ENSG00000160336.10	Antisense	ENSEMBL
p2313	4.08726e-08	1.40446e-08	0.790946	down	72.811	57.5896	ENST00000543907.1	11	-	60685940	60692869	6929	2	ENSG00000256196.1	Antisense	ENSEMBL
p33660	2.04182e-08	6.55716e-09	0.790991	down	1800.39	1424.09	NR_040711.2	11	+	2482665	2870340	387675	16	KCNQ1	Antisense	RefSeq
p16566	0.000317813	0.000209044	0.791607	down	143.663	113.725	ENST00000586979.1	9	-	101631348	101634545	3197	3	ENSG00000267026.1	Intergenic	ENSEMBL
p24057	1.0834e-05	5.80422e-06	0.791626	down	73.2765	58.0076	TCONS_00015528	8	-	137249530	137251346	1816	3	XLOC_007235	Intergenic	HumanLincRNACatalog
p1308	3.81441e-08	1.30218e-08	0.791694	down	87.8941	69.5852	ENST00000452178.1	1	+	190234027	190331400	97373	5	ENSG00000225811.1	Antisense	ENSEMBL
p8440	0.000212987	0.000136918	0.791823	down	536.465	424.786	ENST00000596623.1	19	-	53418448	53426723	8275	4	ENSG00000213793.3	Intergenic	ENSEMBL
p8690	0.169297	0.151029	0.791844	down	152.374	120.657	ENST00000600348.1	19	+	35328792	35332585	3793	7	ENSG00000269086.1	Intergenic	ENSEMBL
p9988	0.00243784	0.00177737	0.792232	down	125.269	99.2421	ENST00000419902.1	2	+	122407675	122485784	78109	4	ENSG00000236859.1	Antisense	ENSEMBL
p10642	0.00920047	0.00716885	0.792414	down	111.136	88.0658	ENST00000439507.1	20	+	58663002	58676427	13425	4	ENSG00000228340.1	Intergenic	ENSEMBL
p19985	0.000800828	0.000552779	0.792428	down	109.805	87.0124	TCONS_00024320	16	+	4304260	4305787	1527	2	XLOC_011633	Intergenic	HumanLincRNACatalog
p12284	0.630156	0.605879	0.79286	down	118.316	93.808	ENST00000510073.1	4	-	41255899	41258738	2839	2	ENSG00000251173.1	Divergent	ENSEMBL
p9322	8.54111e-08	3.13449e-08	0.793084	down	67.481	53.5181	ENST00000421820.1	2	-	121466838	121468093	1255	2	ENSG00000229774.1	Intergenic	ENSEMBL
p21187	2.68455e-07	1.09221e-07	0.793291	down	52.0789	41.3137	TCONS_00003811	2	+	107159392	107160717	1325	2	XLOC_001613	Intergenic	HumanLincRNACatalog
p76	0.0170897	0.0137033	0.793453	down	78.0669	61.9424	ENST00000310916.3	1	-	15442448	15478960	36512	6	ENSG00000175147.7	Antisense	ENSEMBL
p16861	6.14667e-07	2.67773e-07	0.793572	down	46.4173	36.8355	ENST00000453045.1	9	+	96718115	96720204	2089	2	ENSG00000235601.1	Divergent	ENSEMBL
p11284	0.000128017	7.98974e-05	0.793748	down	960.117	762.091	ENST00000522221.1	3	-	9431598	9433506	1908	2	ENSG00000206573.4	Intergenic	ENSEMBL
p28074	6.27623e-06	3.23774e-06	0.793877	down	1167.35	926.732	nc-HOXD10-15	2	+	176806874	176807005	131	1	nc-HOXD10-15	Intronic	HOX Loci
p1529	0.817938	0.803119	0.793943	down	408.695	324.481	ENST00000414939.1	10	-	18943792	18948167	4375	3	ENSG00000152487.5	Divergent	ENSEMBL
p19353	0.460036	0.432993	0.794178	down	129.659	102.973	TCONS_00022817	14	-	82278092	82284567	6475	3	XLOC_011089	Intergenic	HumanLincRNACatalog
p19601	0.0689291	0.0588782	0.794229	down	130.257	103.454	TCONS_00024147	15	-	68775546	68777423	1877	2	XLOC_011515	Intergenic	HumanLincRNACatalog
p8404	4.33384e-07	1.83433e-07	0.794287	down	13934.2	11067.8	ENST00000602554.1	19	-	49834873	49843539	8666	3	ENSG00000197813.4	Antisense	ENSEMBL
p19314	0.0721231	0.0617166	0.794364	down	75.7365	60.1624	TCONS_00023107	14	-	52884399	52889572	5173	2	XLOC_011025	Intergenic	HumanLincRNACatalog
p14587	0.78044	0.76322	0.794721	down	170.333	135.367	ENST00000421315.1	6	+	73977773	74001063	23290	3	ENSG00000229852.2	Intronic	ENSEMBL
p28833	1.29651e-06	5.97327e-07	0.794836	down	51.9768	41.313	LIT3498	None	None	None	None	#VALUE!	None	LIT3498	Antisense	RNAdb
p3232	2.44049e-10	4.62705e-11	0.794846	down	43.624	34.6744	ENST00000552996.1	12	-	63398117	63400321	2204	3	ENSG00000257235.1	Intergenic	ENSEMBL
p33479	1.92571e-05	1.07127e-05	0.794852	down	4519.95	3592.69	ENST00000586445.1	18	+	12686651	12724519	37868	6	ENSG00000267411.1	Antisense	ENSEMBL
p21979	0.000297902	0.000195238	0.795111	down	65.6285	52.1819	TCONS_00006736	3	-	191466401	191467882	1481	2	XLOC_003374	Intergenic	HumanLincRNACatalog
p8495	6.53098e-06	3.37804e-06	0.795184	down	92.2459	73.3525	ENST00000590252.1	19	+	1508380	1508962	582	2	ENSG00000267092.1	Antisense	ENSEMBL
p2802	0.110456	0.0965751	0.796031	down	1028.43	818.664	ENST00000527061.1	11	+	66176628	66177474	846	2	ENSG00000254510.1	Intergenic	ENSEMBL
p26674	2.27977e-05	1.28224e-05	0.796329	down	84.933	67.6346	HIT000320908	14	-	50329253	50329627	374	1	HIX0038048	Intergenic	H-InvDB
p16930	0.00015592	9.83538e-05	0.796658	down	71.1307	56.6668	ENST00000451229.1	9	+	131963593	131971465	7872	2	ENSG00000204055.4	Intergenic	ENSEMBL
p16814	0.00113915	0.00080104	0.796658	down	95.0946	75.7578	ENST00000591117.1	9	+	84888373	85068914	180541	5	ENSG00000228430.3	Intergenic	ENSEMBL
p28329	0.48235	0.455586	0.796743	down	533.331	424.927	ASO2049	None	None	None	None	#VALUE!	None	ASO2049	Antisense	RNAdb
p1010	0.000889568	0.000617654	0.796807	down	63.0702	50.2548	ENST00000599146.1	1	+	71547032	71873367	326335	9	ENSG00000229956.4	Antisense	ENSEMBL
p667	9.97317e-05	6.13711e-05	0.796816	down	1541.9	1228.61	ENST00000424332.1	1	-	226028583	226034223	5640	2	ENSG00000242861.1	Antisense	ENSEMBL
p7558	7.83817e-09	2.28132e-09	0.796896	down	7275.46	5797.78	ENST00000576554.1	17	+	79825597	79826428	831	2	ENSG00000262413.1	Antisense	ENSEMBL
p25696	7.80321e-10	1.73485e-10	0.797724	down	1103.32	880.142	uc001emi.4	1	+	145004780	145005287	507	1	BC065231	Intronic	UCSC
p323	2.40681e-08	7.85301e-09	0.797824	down	47.9725	38.2736	ENST00000594455.1	1	-	106143113	106148629	5516	3	ENSG00000230768.2	Intergenic	ENSEMBL
p832	7.48698e-06	3.90667e-06	0.797833	down	2377.53	1896.87	ENST00000439577.1	1	+	17733255	17733878	623	2	ENSG00000227751.1	Antisense	ENSEMBL
p11	1.84049e-10	3.35062e-11	0.79795	down	53.841	42.9624	ENST00000357876.5	1	-	529838	532878	3040	2	ENSG00000239664.2	Intergenic	ENSEMBL
p17896	1.15604e-05	6.22117e-06	0.798133	down	71.3416	56.9401	TCONS_00018404	10	-	2616300	2620226	3926	2	XLOC_008689	Intergenic	HumanLincRNACatalog
p16560	3.21572e-11	4.47584e-12	0.798331	down	47.8234	38.1789	ENST00000430058.1	9	-	100568216	100572290	4074	2	ENSG00000236130.1	Intergenic	ENSEMBL
p20178	5.20972e-05	3.08208e-05	0.798378	down	90.5383	72.2838	TCONS_00025687	17	-	46124280	46125406	1126	2	XLOC_012503	Divergent	HumanLincRNACatalog
p6090	0.0108183	0.00848823	0.798714	down	1483.52	1184.91	ENST00000502126.1	16	-	70192859	70207351	14492	5	ENSG00000247228.2	Antisense	ENSEMBL
p7033	5.18523e-09	1.44593e-09	0.798781	down	72.6476	58.0296	ENST00000580370.1	17	-	71827710	71832158	4448	3	ENSG00000265927.1	Intergenic	ENSEMBL
p6041	0.00023246	0.000150115	0.798874	down	60.235	48.1202	ENST00000565441.1	16	-	56217637	56220218	2581	2	ENSG00000261013.1	Intergenic	ENSEMBL
p16606	1.43535e-11	1.74151e-12	0.800819	down	55.3554	44.3297	ENST00000438048.1	9	-	119048107	119051048	2941	2	ENSG00000226604.2	Intronic	ENSEMBL
p3153	3.21006e-05	1.84403e-05	0.8011	down	14344.7	11491.6	ENST00000548222.1	12	-	47599684	47610032	10348	4	ENSG00000247774.2	Intronic	ENSEMBL
p2325	0.000252868	0.000164071	0.801237	down	945.345	757.446	ENST00000601484.1	11	-	62553497	62554257	760	1	ENSG00000269176.1	Antisense	ENSEMBL
p14621	4.84713e-10	1.01121e-10	0.801481	down	55.8999	44.8027	ENST00000574739.1	6	+	97753461	97757924	4463	2	ENSG00000226684.2	Intergenic	ENSEMBL
p25966	2.35312e-05	1.32529e-05	0.801656	down	593.893	476.098	uc021tjf.1	16	-	58193454	58196376	2922	1	BC053935	Intronic	UCSC
p33899	1.05358e-07	3.94035e-08	0.801734	down	3230.03	2589.62	HIT000299623	X	-	99193204	99193518	314	1	HIX0056477	Intergenic	H-InvDB
p33555	1.06541e-06	4.83239e-07	0.802078	down	7983.14	6403.1	ENST00000460744.1	3	+	111011565	111261149	249584	5	ENSG00000241177.1	Antisense	ENSEMBL
p7329	0.042166	0.0352505	0.802109	down	310.176	248.795	ENST00000592728.1	17	+	34415638	34417480	1842	2	ENSG00000224298.2	Antisense	ENSEMBL
p15037	0.02171	0.0175952	0.802182	down	101.938	81.773	ENST00000450686.1	7	-	104590761	104653491	62730	3	ENSG00000228393.3	Intergenic	ENSEMBL
p33747	1.26367e-07	4.80549e-08	0.802405	down	3462.97	2778.71	uc001iio.1	10	-	5903871	5906246	2375	1	AK129672	Antisense	UCSC
p12357	5.70186e-05	3.39033e-05	0.802413	down	1131.2	907.687	ENST00000503704.1	4	-	83820975	83821722	747	2	ENSG00000251022.1	Divergent	ENSEMBL
p181	9.70799e-09	2.89184e-09	0.802506	down	54.299	43.5752	ENST00000416581.1	1	-	46912344	46915376	3032	3	ENSG00000224863.1	Intergenic	ENSEMBL
p24862	0.000683416	0.000468205	0.802546	down	594.047	476.75	NR_029407.1	10	+	81585657	81587358	1701	1	LOC642361	Intergenic	RefSeq
p7676	2.85029e-07	1.16509e-07	0.802778	down	60.9055	48.8936	ENST00000582300.1	18	-	21538059	21562520	24461	2	ENSG00000265752.1	Intergenic	ENSEMBL
p19608	0.00520851	0.00394617	0.803045	down	395.454	317.567	TCONS_00024155	15	-	72764325	72766399	2074	2	XLOC_011523	Divergent	HumanLincRNACatalog
p4629	8.15914e-06	4.28288e-06	0.803135	down	96.5513	77.5438	ENST00000556168.1	14	-	88192298	88200642	8344	2	ENSG00000258807.1	Intergenic	ENSEMBL
p9370	1.92448e-11	2.46754e-12	0.803222	down	53.105	42.6551	ENST00000433174.1	2	-	150672977	150714199	41222	2	ENSG00000162947.4	Intergenic	ENSEMBL
p5135	0.000202171	0.000129532	0.803265	down	138.951	111.614	ENST00000568314.1	15	-	45490714	45491337	623	1	ENSG00000259932.1	Antisense	ENSEMBL
p3404	1.82143e-06	8.61421e-07	0.803687	down	369.496	296.959	ENST00000544939.1	12	-	121159309	121161442	2133	2	ENSG00000256569.1	Antisense	ENSEMBL
p33457	1.27095e-08	3.89272e-09	0.804196	down	2609.91	2098.88	ENST00000566869.1	16	+	66976614	66997159	20545	4	ENSG00000265408.1	Antisense	ENSEMBL
p6033	1.78027e-09	4.37403e-10	0.804322	down	68.2462	54.8919	ENST00000559802.1	16	-	54971697	54972583	886	2	ENSG00000259725.1	Intergenic	ENSEMBL
p10574	2.28171e-05	1.28337e-05	0.804688	down	304.07	244.681	ENST00000400436.2	20	+	37075296	37079564	4268	3	ENSG00000174365.14	Intergenic	ENSEMBL
p21739	3.56107e-08	1.20787e-08	0.805153	down	49.776	40.0773	TCONS_00029698	22	-	38812660	38815963	3303	3	XLOC_014372	Intergenic	HumanLincRNACatalog
p17627	1.23508e-05	6.67569e-06	0.805206	down	76.2169	61.3703	TCONS_00000841	1	+	13997964	14001403	3439	2	XLOC_000056	Intergenic	HumanLincRNACatalog
p19048	0.340006	0.314505	0.805264	down	219.934	177.105	TCONS_00021656	13	-	53263721	53274883	11162	2	XLOC_010622	Intergenic	HumanLincRNACatalog
p7799	0.287985	0.263898	0.805323	down	178.036	143.377	ENST00000584753.1	18	-	67372213	67392211	19998	3	ENSG00000266840.1	Intronic	ENSEMBL
p14114	0.000241992	0.000156627	0.805986	down	55.4225	44.6698	ENST00000456440.1	6	-	14391461	14393519	2058	4	ENSG00000237346.1	Intergenic	ENSEMBL
p3183	0.903744	0.895011	0.806053	down	1007.2	811.853	ENST00000546566.1	12	-	53433382	53440834	7452	4	ENSG00000257337.1	Antisense	ENSEMBL
p16594	1.38466e-05	7.54116e-06	0.806294	down	473.707	381.947	ENST00000563249.1	9	-	114798140	114799395	1255	2	ENSG00000259953.1	Intergenic	ENSEMBL
p18755	4.83571e-05	2.8501e-05	0.806368	down	81.288	65.5481	TCONS_00020997	12	-	130551605	130553098	1493	3	XLOC_010261	Intergenic	HumanLincRNACatalog
p29980	0.000436362	0.0002921	0.806374	down	94.6181	76.2976	TCONS_00014511	8	-	12623571	12668910	45339	5	XLOC_007009	Intergenic	HumanLincRNACatalog
p19907	0.000594459	0.000404172	0.806494	down	79.7282	64.3003	TCONS_00024696	16	-	65175262	65209216	33954	2	XLOC_011976	Intergenic	HumanLincRNACatalog
p16105	2.04867e-06	9.77052e-07	0.80703	down	69.931	56.4365	ENST00000521908.1	8	+	29763250	29766472	3222	2	ENSG00000253604.1	Intergenic	ENSEMBL
p16055	0.0853098	0.0736058	0.807211	down	102.617	82.8335	ENST00000522670.1	8	+	18846788	18858462	11674	3	ENSG00000253335.1	Intronic	ENSEMBL
p16835	4.24339e-05	2.48117e-05	0.807476	down	489.282	395.083	ENST00000586211.1	9	+	86473753	86482797	9044	4	ENSG00000231616.3	Antisense	ENSEMBL
p17028	2.08425e-05	1.16568e-05	0.807716	down	61.8759	49.9781	ENST00000403371.2	X	-	69368431	69369504	1073	2	ENSG00000220925.2	Antisense	ENSEMBL
p1892	0.000307844	0.000202063	0.80778	down	314.398	253.965	ENST00000537908.1	10	+	29698485	29711238	12753	3	ENSG00000224597.4	Intergenic	ENSEMBL
p20716	5.87693e-10	1.25932e-10	0.807811	down	51.6715	41.7408	TCONS_00027537	19	+	38039796	38041220	1424	3	XLOC_013064	Intergenic	HumanLincRNACatalog
p30065	0.493112	0.466512	0.807977	down	122.606	99.063	NR_029383.1	13	-	28710979	28713311	2332	2	PAN3-AS1	Antisense	RefSeq
p33939	2.25995e-06	1.08644e-06	0.808297	down	27789	22461.8	LIT3528	None	None	None	None	#VALUE!	None	LIT3528	Antisense	RNAdb
p2992	5.38674e-06	2.74799e-06	0.808644	down	65.5348	52.9943	ENST00000524962.2	11	+	125821760	125825832	4072	4	ENSG00000254967.2	Divergent	ENSEMBL
p9814	0.0279734	0.0229475	0.809082	down	4456.54	3605.71	ENST00000451350.1	2	+	64455601	64479993	24392	4	ENSG00000225889.2	Intergenic	ENSEMBL
p25431	0.000309729	0.000203416	0.809517	down	98.6387	79.8496	XR_108752.1	7	-	25870910	25871467	557	2	LOC100506236	Intergenic	RefSeq
p28030	5.78806e-05	3.44488e-05	0.810175	down	70.5946	57.1939	nc-HOXC10-125	12	+	52663009	52663138	129	1	nc-HOXC10-125	Intergenic	HOX Loci
p28536	3.58423e-07	1.49276e-07	0.810583	down	6201.27	5026.65	ASO1883	None	None	None	None	#VALUE!	None	ASO1883	Antisense	RNAdb
p14068	2.08662e-05	1.16711e-05	0.810779	down	695.365	563.787	ENST00000433265.3	5	+	180690634	180691230	596	2	ENSG00000248275.1	Intergenic	ENSEMBL
p8767	1.87706e-09	4.64294e-10	0.810786	down	6081.86	4931.08	ENST00000597203.1	19	+	42901319	42989746	88427	2	ENSG00000213904.4	Antisense	ENSEMBL
p25872	1.63887e-07	6.39526e-08	0.810978	down	30352.4	24615.2	uc001vfo.1	13	+	52033095	52035515	2420	1	D28359	Intergenic	UCSC
p486	0.260137	0.237114	0.811166	down	422.337	342.585	ENST00000562313.1	1	-	159994742	159996584	1842	1	ENSG00000260766.1	Divergent	ENSEMBL
p11700	6.65857e-06	3.44974e-06	0.811619	down	55.3119	44.8922	ENST00000454526.1	3	-	197557555	197558167	612	2	ENSG00000234136.1	Antisense	ENSEMBL
p1107	0.0194287	0.015667	0.811626	down	91.8763	74.5692	ENST00000596959.1	1	+	110603483	110603939	456	1	ENSG00000258634.2	Antisense	ENSEMBL
p29698	0.00114206	0.000803198	0.812119	down	75.1012	60.9911	TCONS_00023324	15	+	26360947	26361869	922	2	XLOC_011189	Intergenic	HumanLincRNACatalog
p2730	4.95971e-09	1.37612e-09	0.812666	down	55.6678	45.2393	ENST00000530102.1	11	+	38670313	38688407	18094	3	ENSG00000254562.1	Intergenic	ENSEMBL
p27783	8.26876e-07	3.6841e-07	0.812783	down	3117.76	2534.06	uc.280-	9	-	128678005	128678225	220	1	uc.280-	Antisense	UCR
p30300	2.53835e-06	1.23108e-06	0.812806	down	1429.34	1161.78	ASO3903	None	None	None	None	#VALUE!	None	ASO3903	Antisense	RNAdb
p5316	1.7341e-06	8.17082e-07	0.812897	down	49.3032	40.0785	ENST00000567231.1	15	-	86648270	86659903	11633	4	ENSG00000260477.2	Intergenic	ENSEMBL
p3377	1.07721e-05	5.76803e-06	0.812962	down	6206.99	5046.05	ENST00000552784.1	12	-	113345432	113455556	110124	3	ENSG00000257452.1	Antisense	ENSEMBL
p8636	4.11247e-10	8.37733e-11	0.813241	down	1561.5	1269.88	ENST00000598658.1	19	+	22789976	22790804	828	2	ENSG00000268823.1	Intergenic	ENSEMBL
p3738	3.48735e-06	1.72695e-06	0.813488	down	84.0989	68.4134	ENST00000549261.1	12	+	69843249	69854504	11255	3	ENSG00000257507.1	Intergenic	ENSEMBL
p16525	6.08089e-05	3.6303e-05	0.813508	down	399.3	324.833	ENST00000447148.1	9	-	88370956	88380027	9071	3	ENSG00000229454.1	Intergenic	ENSEMBL
p3338	4.40149e-06	2.21538e-06	0.813516	down	4244.1	3452.64	ENST00000551844.1	12	-	96616574	96617751	1177	2	ENSG00000258177.1	Antisense	ENSEMBL
p6630	1.76262e-05	9.75063e-06	0.813744	down	615.164	500.586	ENST00000572404.1	17	-	1946193	1946719	526	2	ENSG00000262533.1	Antisense	ENSEMBL
p13653	0.00310272	0.00228916	0.813869	down	63.0223	51.2919	ENST00000507027.1	5	+	40052392	40053426	1034	2	ENSG00000250048.1	Intergenic	ENSEMBL
p33487	0.00237317	0.00172841	0.813945	down	925.619	753.403	ENST00000593198.1	19	+	2328682	2341466	12784	9	ENSG00000005206.11	Antisense	ENSEMBL
p13174	0.000106295	6.56414e-05	0.814046	down	53.1995	43.3069	ENST00000504552.1	5	-	53072473	53115516	43043	4	ENSG00000250447.1	Intergenic	ENSEMBL
p1992	0.00982101	0.00767376	0.814223	down	346.086	281.791	ENST00000442133.3	10	+	75256040	75265320	9280	4	ENSG00000221817.4	Antisense	ENSEMBL
p12306	0.000101313	6.24178e-05	0.814363	down	100.175	81.5791	ENST00000602820.1	4	-	57827092	57827539	447	1	ENSG00000269949.1	Intergenic	ENSEMBL
p28997	0.000209062	0.000134246	0.814475	down	112.342	91.4999	ENST00000355358.1	10	-	8092412	8095447	3035	2	ENSG00000197308.4	Intergenic	ENSEMBL
p6604	0.00131044	0.000927785	0.814622	down	159.742	130.129	ENST00000565667.1	16	+	89389631	89390941	1310	3	ENSG00000261253.1	Intronic	ENSEMBL
p3186	8.3362e-06	4.38471e-06	0.814633	down	72.762	59.2743	ENST00000546793.1	12	-	53436972	53448222	11250	4	ENSG00000257337.1	Antisense	ENSEMBL
p9809	2.14813e-06	1.02829e-06	0.814908	down	1656.73	1350.09	ENST00000438115.1	2	+	64370372	64456739	86367	5	ENSG00000225889.2	Antisense	ENSEMBL
p9421	0.271344	0.24782	0.815719	down	150.289	122.593	ENST00000450443.1	2	-	173368166	173421324	53158	3	ENSG00000225205.1	Antisense	ENSEMBL
p3707	0.0882739	0.0762931	0.815737	down	122.038	99.5506	ENST00000547552.1	12	+	57824898	57827718	2820	2	ENSG00000258001.1	Divergent	ENSEMBL
p5014	8.28237e-06	4.35393e-06	0.815821	down	79.7835	65.089	ENST00000554369.1	14	+	101417780	101426516	8736	6	ENSG00000225746.3	Intergenic	ENSEMBL
p33633	3.56228e-05	2.06109e-05	0.81599	down	76.6809	62.5709	TCONS_00010665	5	+	37872325	37874327	2002	2	XLOC_004341	Antisense	HumanLincRNACatalog
p20910	0.106793	0.0931999	0.816116	down	163.137	133.139	TCONS_00005230	2	-	113399509	113403306	3797	3	XLOC_002275	Divergent	HumanLincRNACatalog
p33571	2.06736e-05	1.15565e-05	0.816588	down	7151.53	5839.85	ENST00000443574.1	6	-	32627662	32630227	2565	2	ENSG00000241287.1	Antisense	ENSEMBL
p21048	9.93565e-05	6.11233e-05	0.816907	down	65.1478	53.2197	TCONS_00003577	2	+	11547408	11561393	13985	3	XLOC_001351	Intergenic	HumanLincRNACatalog
p2521	7.33057e-05	4.42496e-05	0.816962	down	4966.84	4057.72	ENST00000525992.2	11	-	118390099	118401285	11186	3	ENSG00000255435.2	Antisense	ENSEMBL
p23160	0.000370053	0.000245356	0.817015	down	129.492	105.797	TCONS_00012062	6	-	5044718	5055048	10330	3	XLOC_005592	Intergenic	HumanLincRNACatalog
p21106	9.34364e-06	4.9555e-06	0.81726	down	86.224	70.4674	TCONS_00004770	2	+	45401106	45402546	1440	2	XLOC_001453	Intergenic	HumanLincRNACatalog
p1286	7.03163e-06	3.65595e-06	0.817285	down	98.6496	80.6248	ENST00000434447.1	1	+	180875786	180878302	2516	4	ENSG00000225857.1	Intergenic	ENSEMBL
p17372	0.407475	0.380814	0.817472	down	8436.88	6896.91	TCONS_00000487	1	-	24863137	24865371	2234	2	XLOC_000744	Antisense	HumanLincRNACatalog
p11162	2.26815e-05	1.27524e-05	0.817694	down	86.5225	70.7489	ENST00000422972.1	22	+	29214318	29218203	3885	2	ENSG00000226471.2	Intergenic	ENSEMBL
p33721	1.91225e-09	4.73996e-10	0.81809	down	2186.76	1788.97	NR_036570.1	7	+	99933687	99965454	31767	17	PILRB	Antisense	RefSeq
p20244	0.369873	0.343839	0.818256	down	1592.16	1302.79	TCONS_00025272	17	+	2591627	2592285	658	2	XLOC_012078	Divergent	HumanLincRNACatalog
p22470	0.249426	0.226831	0.818428	down	853.639	698.642	TCONS_00008020	4	+	26859410	26860539	1129	2	XLOC_003483	Intergenic	HumanLincRNACatalog
p19742	0.000333827	0.000220131	0.818514	down	119.807	98.0635	TCONS_00023367	15	+	40331501	40358253	26752	4	XLOC_011219	Divergent	HumanLincRNACatalog
p5577	2.23538e-10	4.18314e-11	0.818844	down	41.244	33.7724	ENST00000560613.1	15	+	52430624	52432443	1819	2	ENSG00000259709.1	Intronic	ENSEMBL
p20653	4.14638e-07	1.74803e-07	0.818925	down	81.776	66.9684	TCONS_00026882	19	+	8008905	8014249	5344	2	XLOC_012945	Divergent	HumanLincRNACatalog
p5469	5.02847e-08	1.7583e-08	0.818971	down	57.2191	46.8608	ENST00000419100.1	15	+	28020766	28021944	1178	2	ENSG00000232394.1	Intronic	ENSEMBL
p4777	0.00188455	0.00135693	0.819455	down	75.547	61.9074	ENST00000551799.1	14	+	31717833	31771945	54112	6	ENSG00000257831.1	Antisense	ENSEMBL
p26651	0.326911	0.301631	0.819813	down	192.001	157.405	HIT000277502	12	-	98908930	98909937	1007	1	HIX0022839	Antisense	H-InvDB
p4633	1.05765e-05	5.65365e-06	0.820238	down	81.514	66.8608	ENST00000553921.1	14	-	88484948	88502663	17715	5	ENSG00000258826.1	Intergenic	ENSEMBL
p14301	1.45801e-06	6.77845e-07	0.820343	down	72.2196	59.2448	ENST00000446525.1	6	-	115954705	115955355	650	2	ENSG00000228777.1	Intergenic	ENSEMBL
p7425	2.76649e-05	1.57547e-05	0.820847	down	89.656	73.5938	ENST00000514358.1	17	+	48944508	48987098	42590	5	ENSG00000229980.4	Antisense	ENSEMBL
p2678	0.000272078	0.00017732	0.820863	down	75.4508	61.9348	ENST00000531858.1	11	+	22513657	22524392	10735	2	ENSG00000255357.1	Intergenic	ENSEMBL
p13249	0.692479	0.670791	0.821401	down	174.442	143.287	ENST00000501927.2	5	-	80533646	80597374	63728	3	ENSG00000247572.2	Antisense	ENSEMBL
p13503	2.23472e-07	8.95093e-08	0.821473	down	71.7807	58.9659	ENST00000522956.1	5	-	167080232	167087486	7254	2	ENSG00000254187.1	Intronic	ENSEMBL
p18817	3.43541e-08	1.16045e-08	0.82174	down	51.6771	42.4651	TCONS_00020373	12	+	32803413	32810771	7358	2	XLOC_009705	Intergenic	HumanLincRNACatalog
p29017	0.00100213	0.000700047	0.821749	down	585.775	481.36	ENST00000439559.1	10	+	89102680	89115187	12507	4	ENSG00000224914.1	Intergenic	ENSEMBL
p14034	9.44595e-09	2.80397e-09	0.821773	down	72.5103	59.587	ENST00000510150.1	5	+	174247029	174253327	6298	2	ENSG00000251144.1	Intergenic	ENSEMBL
p3046	4.69201e-07	1.99921e-07	0.822083	down	697.829	573.673	ENST00000547042.1	12	-	2906301	2913104	6803	2	ENSG00000258092.1	Antisense	ENSEMBL
[truncated: 6,446 more rows]
