# Supplementary material for: Microarray profiling of long non-coding RNA (lncRNA) associated with hypertrophic cardiomyopathy
Source: BMC Cardiovasc Disord. 2015 Jul 4;15:62. doi: 10.1186/s12872-015-0056-7 (PMC4490660; doi:10.1186/s12872-015-0056-7)
Supplement: Additional file 2: — Dysregulated mRNAs between controls and HCM patients. [file 12872_2015_56_MOESM2_ESM.xls]

## Sheet: mRNA
# Fold Change cut-off: 2.0 , p<0.05
# Condition pairs: Controls vs HCM patients
# Column A: ProbeName, it represents probe name.
# Column B: FDR, corrected p-value calcualted by Multiple Testing Correction.
# Column C: P-value calculated from Paired T -Test.
# Column D: Fold change, the absolute ratio (no log scale) of intensities between two conditions.
# Column E: it depicts which group has greater or lower intensity values vs other group.
# Column F: geometric mean of intensity of each probe in controls
# Column G: geometric mean of intensity of each probe in HCM patients
# Column H~L: Annotations to each probe, including gene ID, gene symbol, full name, chromosome_location and transcript ID (Ensemble database).
# Column M: GO access number.
ProbeName	FDR	P-value	FC (abs)	Regulation	Mean signal intensities in Controls	Mean signal intensities in HCM patients	Entrez GeneID	Gene Symbol	GeneName	GenomicCoordinates	EnsemblID	GO
A_32_P114215	2.01997e-19	1.39166e-22	0.0696675	down	13524	942.182	170622	COMMD6	COMM domain containing 6	chr13:76100703-76100644	ENST00000483290	GO:0005515(protein binding)|GO:0005634(nucleus)|GO:0005737(cytoplasm)
A_24_P165864	7.18143e-13	4.90886e-14	0.101596	down	901.407	91.5794	9934	P2RY14	"purinergic receptor P2Y, G-protein coupled, 14"	chr3:150930118-150930059	ENST00000309170	"GO:0004871(signal transducer activity)|GO:0004872(receptor activity)|GO:0004930(G-protein coupled receptor activity)|GO:0005886(plasma membrane)|GO:0006955(immune response)|GO:0007186(G-protein coupled receptor protein signaling pathway)|GO:0016021(integral to membrane)|GO:0045028(purinergic nucleotide receptor activity, G-protein coupled)|GO:0045029(UDP-activated nucleotide receptor activity)"
A_33_P3385842	4.90429e-17	2.26471e-19	0.118223	down	11068.1	1308.5	221016	CCDC7	coiled-coil domain containing 7	chr10:32856759-32856818	ENST00000435402
A_33_P3306153	1.26334e-19	7.29236e-23	0.124058	down	10181	1263.04	84542	KIAA1841	KIAA1841	chr2:61345191-61345250	ENST00000356719
A_23_P93750	2.31352e-17	8.70182e-20	0.125206	down	1177.1	147.38	23658	LSM5	"LSM5 homolog, U6 small nuclear RNA associated (S. cerevisiae)"	chr7:32526885-32526826	ENST00000480956	"GO:0000288(nuclear-transcribed mRNA catabolic process, deadenylation-dependent decay)|GO:0003723(RNA binding)|GO:0005515(protein binding)|GO:0005634(nucleus)|GO:0005829(cytosol)|GO:0006397(mRNA processing)|GO:0008380(RNA splicing)|GO:0016070(RNA metabolic process)|GO:0016071(mRNA metabolic process)|GO:0030529(ribonucleoprotein complex)|GO:0043928(exonucleolytic nuclear-transcribed mRNA catabolic…
A_23_P33045	6.68354e-20	2.73788e-23	0.130721	down	38921.6	5087.88	6154	RPL26	ribosomal protein L26	chr17:8283239-8283180	ENST00000293842	GO:0003723(RNA binding)|GO:0003735(structural constituent of ribosome)|GO:0005622(intracellular)|GO:0005829(cytosol)|GO:0006364(rRNA processing)|GO:0006412(translation)|GO:0006414(translational elongation)|GO:0006415(translational termination)|GO:0010467(gene expression)|GO:0016032(viral reproduction)|GO:0016070(RNA metabolic process)|GO:0016071(mRNA metabolic process)|GO:0019058(viral infectious…
A_23_P1206	6.91299e-19	8.10946e-22	0.133719	down	40673.1	5438.74	6229	RPS24	ribosomal protein S24	chr10:79795371-79795430	ENST00000467106	"GO:0000166(nucleotide binding)|GO:0000462(maturation of SSU-rRNA from tricistronic rRNA transcript (SSU-rRNA, 5.8S rRNA, LSU-rRNA))|GO:0003735(structural constituent of ribosome)|GO:0005622(intracellular)|GO:0005634(nucleus)|GO:0005730(nucleolus)|GO:0005737(cytoplasm)|GO:0005829(cytosol)|GO:0006364(rRNA processing)|GO:0006412(translation)|GO:0006414(translational elongation)|GO:0006415(translati…
A_23_P392126	1.8079e-12	1.50961e-13	0.14423	down	671.911	96.9097	201229	C17orf108	chromosome 17 open reading frame 108	chr17:26205487-26205428	ENST00000460380
A_33_P3257943	2.60488e-16	1.94353e-18	0.147178	down	47879.3	7046.78	6154	RPL26	ribosomal protein L26	chr17:8280963-8280909	ENST00000293842	GO:0003723(RNA binding)|GO:0003735(structural constituent of ribosome)|GO:0005622(intracellular)|GO:0005829(cytosol)|GO:0006364(rRNA processing)|GO:0006412(translation)|GO:0006414(translational elongation)|GO:0006415(translational termination)|GO:0010467(gene expression)|GO:0016032(viral reproduction)|GO:0016070(RNA metabolic process)|GO:0016071(mRNA metabolic process)|GO:0019058(viral infectious…
A_33_P3299892	5.79584e-17	2.75353e-19	0.155735	down	9339.37	1454.47	7388	UQCRH	ubiquinol-cytochrome c reductase hinge protein	chr1:46782387-46782446	ENST00000496387	"GO:0005739(mitochondrion)|GO:0005743(mitochondrial inner membrane)|GO:0005746(mitochondrial respiratory chain)|GO:0005750(mitochondrial respiratory chain complex III)|GO:0006119(oxidative phosphorylation)|GO:0006122(mitochondrial electron transport, ubiquinol to cytochrome c)|GO:0006810(transport)|GO:0008121(ubiquinol-cytochrome-c reductase activity)|GO:0009060(aerobic respiration)|GO:0016020(me…
A_24_P181120	2.16938e-17	8.0362e-20	0.1558	down	17053.8	2656.97	5204	PFDN5	prefoldin subunit 5	chr12:53691919-53693096	ENST00000552548	"GO:0003714(transcription corepressor activity)|GO:0005515(protein binding)|GO:0005634(nucleus)|GO:0005737(cytoplasm)|GO:0006355(regulation of transcription, DNA-dependent)|GO:0006457(protein folding)|GO:0016272(prefoldin complex)|GO:0044267(cellular protein metabolic process)|GO:0045892(negative regulation of transcription, DNA-dependent)|GO:0051082(unfolded protein binding)|GO:0051084(de novo' …
A_32_P20367	1.48479e-17	4.70003e-20	0.156604	down	20556.3	3219.2	6201	RPS7	ribosomal protein S7	chr2:3627728-3627787	ENST00000406376	GO:0003723(RNA binding)|GO:0003735(structural constituent of ribosome)|GO:0005515(protein binding)|GO:0005622(intracellular)|GO:0005634(nucleus)|GO:0005730(nucleolus)|GO:0005737(cytoplasm)|GO:0005815(microtubule organizing center)|GO:0005829(cytosol)|GO:0005840(ribosome)|GO:0005856(cytoskeleton)|GO:0006364(rRNA processing)|GO:0006412(translation)|GO:0006414(translational elongation)|GO:0006415(tr…
A_24_P29001	1.70057e-21	1.58326e-25	0.158543	down	4770.67	756.357	27258	LSM3	"LSM3 homolog, U6 small nuclear RNA associated (S. cerevisiae)"	chr3:14239595-14239654	ENST00000306024	"GO:0000288(nuclear-transcribed mRNA catabolic process, deadenylation-dependent decay)|GO:0000398(nuclear mRNA splicing, via spliceosome)|GO:0003723(RNA binding)|GO:0005515(protein binding)|GO:0005634(nucleus)|GO:0005829(cytosol)|GO:0006397(mRNA processing)|GO:0008380(RNA splicing)|GO:0016070(RNA metabolic process)|GO:0016071(mRNA metabolic process)|GO:0043928(exonucleolytic nuclear-transcribed m…
A_23_P213718	9.3915e-17	5.43852e-19	0.164109	down	4026.97	660.861	27089	UQCRQ	"ubiquinol-cytochrome c reductase, complex III subunit VII, 9.5kDa"	chr5:132203295-132203354	ENST00000378665	GO:0005739(mitochondrion)|GO:0005743(mitochondrial inner membrane)|GO:0006810(transport)|GO:0008121(ubiquinol-cytochrome-c reductase activity)|GO:0016020(membrane)|GO:0021539(subthalamus development)|GO:0021548(pons development)|GO:0021680(cerebellar Purkinje cell layer development)|GO:0021766(hippocampus development)|GO:0021794(thalamus development)|GO:0021854(hypothalamus development)|GO:002186…
A_23_P128783	4.77564e-16	4.47854e-18	0.164954	down	1119.85	184.723	55837	EAPP	E2F-associated phosphoprotein	chr14:34985315-34985256	ENST00000250454	GO:0005634(nucleus)|GO:0005737(cytoplasm)|GO:0005794(Golgi apparatus)|GO:0008284(positive regulation of cell proliferation)|GO:0032968(positive regulation of transcription elongation from RNA polymerase II promoter)|GO:0034244(negative regulation of transcription elongation from RNA polymerase II promoter)
A_23_P211680	5.02647e-12	5.08496e-13	0.166252	down	1478.8	245.853	23209	MLC1	megalencephalic leukoencephalopathy with subcortical cysts 1	chr22:50498007-50497948	ENST00000311597	GO:0000299(integral to membrane of membrane fraction)|GO:0003674(molecular_function)|GO:0005216(ion channel activity)|GO:0005768(endosome)|GO:0006811(ion transport)|GO:0008150(biological_process)|GO:0016020(membrane)|GO:0016021(integral to membrane)|GO:0016323(basolateral plasma membrane)
A_23_P259451	2.86673e-15	4.62797e-17	0.167463	down	1088.1	182.217	11157	LSM6	"LSM6 homolog, U6 small nuclear RNA associated (S. cerevisiae)"	chr4:147110971-147111030	ENST00000296581	"GO:0000288(nuclear-transcribed mRNA catabolic process, deadenylation-dependent decay)|GO:0003723(RNA binding)|GO:0005515(protein binding)|GO:0005634(nucleus)|GO:0005737(cytoplasm)|GO:0005829(cytosol)|GO:0006364(rRNA processing)|GO:0006397(mRNA processing)|GO:0008033(tRNA processing)|GO:0008380(RNA splicing)|GO:0016070(RNA metabolic process)|GO:0016071(mRNA metabolic process)|GO:0030532(small nuc…
A_33_P3372189	7.66497e-23	1.42724e-27	0.177419	down	17166.1	3045.59				chr7:56804002-56803943
A_23_P155765	1.00038e-17	2.79633e-20	0.178954	down	4436.82	793.988	3148	HMGB2	high mobility group box 2	chr4:174253072-174253013	ENST00000511316	"GO:0000793(condensed chromosome)|GO:0001938(positive regulation of endothelial cell proliferation)|GO:0003677(DNA binding)|GO:0003684(damaged DNA binding)|GO:0003690(double-stranded DNA binding)|GO:0003697(single-stranded DNA binding)|GO:0003700(sequence-specific DNA binding transcription factor activity)|GO:0005515(protein binding)|GO:0005615(extracellular space)|GO:0005634(nucleus)|GO:0005654(…
A_24_P91852	6.11352e-14	2.29492e-15	0.181133	down	518.098	93.8448	6990	DYNLT3	"dynein, light chain, Tctex-type 3"	chrX:37698509-37698450	ENST00000378578	GO:0000776(kinetochore)|GO:0000777(condensed chromosome kinetochore)|GO:0003774(motor activity)|GO:0005634(nucleus)|GO:0005694(chromosome)|GO:0005737(cytoplasm)|GO:0005856(cytoskeleton)|GO:0005868(cytoplasmic dynein complex)|GO:0005874(microtubule)|GO:0005886(plasma membrane)|GO:0006810(transport)|GO:0007049(cell cycle)|GO:0007067(mitosis)|GO:0007346(regulation of mitotic cell cycle)|GO:0042802(i…
A_21_P0012200	1.00062e-14	2.28798e-16	0.184361	down	37613.6	6934.47		XLOC_l2_009184		chr21:030370029-030369970		GO:0003735(structural constituent of ribosome)|GO:0005622(intracellular)|GO:0005730(nucleolus)|GO:0005739(mitochondrion)|GO:0005840(ribosome)|GO:0006412(translation)|GO:0006610(ribosomal protein import into nucleus)|GO:0009793(embryo development ending in seed dormancy)|GO:0030529(ribonucleoprotein complex)
A_33_P3223874	6.37997e-19	7.24659e-22	0.186174	down	20942.8	3899	118490	ZMYND17	"zinc finger, MYND-type containing 17"	chr10:75182214-75182155		GO:0008270(zinc ion binding)|GO:0046872(metal ion binding)
A_23_P81690	3.22606e-18	5.64659e-21	0.186862	down	10212.5	1908.33	1347	COX7A2	cytochrome c oxidase subunit VIIa polypeptide 2 (liver)	chr6:75947606-75947547	ENST00000459637	GO:0004129(cytochrome-c oxidase activity)|GO:0005739(mitochondrion)|GO:0005746(mitochondrial respiratory chain)|GO:0009055(electron carrier activity)|GO:0016020(membrane)
A_33_P3663705	1.86424e-12	1.56624e-13	0.187396	down	292.079	54.7345	9696	CROCC	"ciliary rootlet coiled-coil, rootletin"	chr1:17299343-17299402	ENST00000375541	GO:0005198(structural molecule activity)|GO:0005515(protein binding)|GO:0005737(cytoplasm)|GO:0005813(centrosome)|GO:0005814(centriole)|GO:0005886(plasma membrane)|GO:0007049(cell cycle)|GO:0008104(protein localization)|GO:0015629(actin cytoskeleton)|GO:0019894(kinesin binding)|GO:0030030(cell projection organization)|GO:0035253(ciliary rootlet)|GO:0051297(centrosome organization)
A_23_P26713	1.08227e-14	2.54118e-16	0.189454	down	43416.2	8225.35	9349	RPL23	ribosomal protein L23	chr17:37006423-37006364	ENST00000245857	GO:0003735(structural constituent of ribosome)|GO:0005730(nucleolus)|GO:0005737(cytoplasm)|GO:0005829(cytosol)|GO:0005840(ribosome)|GO:0006412(translation)|GO:0006414(translational elongation)|GO:0006415(translational termination)|GO:0006610(ribosomal protein import into nucleus)|GO:0010467(gene expression)|GO:0016032(viral reproduction)|GO:0016070(RNA metabolic process)|GO:0016071(mRNA metabolic…
A_24_P408603	1.66334e-12	1.36338e-13	0.205975	down	299.454	61.68	116442	RAB39B	"RAB39B, member RAS oncogene family"	chrX:154488063-154488004	ENST00000369454	GO:0000166(nucleotide binding)|GO:0005525(GTP binding)|GO:0005622(intracellular)|GO:0005737(cytoplasm)|GO:0005794(Golgi apparatus)|GO:0005886(plasma membrane)|GO:0007264(small GTPase mediated signal transduction)|GO:0015031(protein transport)|GO:0016192(vesicle-mediated transport)|GO:0050808(synapse organization)
A_32_P58074	7.53714e-16	8.18202e-18	0.206468	down	25404.6	5245.23	6189	RPS3A	ribosomal protein S3A	chr4:152024086-152024145	ENST00000515818	GO:0003723(RNA binding)|GO:0003735(structural constituent of ribosome)|GO:0005515(protein binding)|GO:0005622(intracellular)|GO:0005634(nucleus)|GO:0005730(nucleolus)|GO:0005737(cytoplasm)|GO:0005829(cytosol)|GO:0005840(ribosome)|GO:0006412(translation)|GO:0006413(translational initiation)|GO:0006414(translational elongation)|GO:0006415(translational termination)|GO:0006917(induction of apoptosis…
A_23_P45517	1.60176e-07	6.23525e-08	0.208247	down	324.866	67.6525	28227	PPP2R3B	"protein phosphatase 2, regulatory subunit B'', beta"	chrY:249601-249542	ENST00000468169	GO:0000159(protein phosphatase type 2A complex)|GO:0004722(protein serine/threonine phosphatase activity)|GO:0005509(calcium ion binding)|GO:0005634(nucleus)|GO:0006470(protein dephosphorylation)|GO:0007050(cell cycle arrest)|GO:0008601(protein phosphatase type 2A regulator activity)
A_23_P254507	9.30734e-12	1.04592e-12	0.209376	down	1538.24	322.069	84525	HOPX	HOP homeobox	chr4:57514502-57514443	ENST00000555760	GO:0001829(trophectodermal cell differentiation)|GO:0003700(sequence-specific DNA binding transcription factor activity)|GO:0005634(nucleus)|GO:0007275(multicellular organismal development)|GO:0043565(sequence-specific DNA binding)|GO:0045596(negative regulation of cell differentiation)
A_24_P50437	1.39342e-15	1.82127e-17	0.210345	down	15762	3315.46				chr3:15183106-15183168
A_23_P341349	2.12795e-15	3.12626e-17	0.212227	down	909.279	192.974	11132	CAPN10	calpain 10	chr2:241538451-241538510	ENST00000494738	GO:0000149(SNARE binding)|GO:0004198(calcium-dependent cysteine-type endopeptidase activity)|GO:0005622(intracellular)|GO:0005623(cell)|GO:0005829(cytosol)|GO:0005886(plasma membrane)|GO:0006508(proteolysis)|GO:0008092(cytoskeletal protein binding)|GO:0008233(peptidase activity)|GO:0031532(actin cytoskeleton reorganization)|GO:0032024(positive regulation of insulin secretion)|GO:0032388(positive …
A_23_P154849	1.20692e-09	2.83431e-10	0.213184	down	871.211	185.728	116448	OLIG1	oligodendrocyte transcription factor 1	chr21:34444537-34444596	ENST00000426947	"GO:0003677(DNA binding)|GO:0005634(nucleus)|GO:0006355(regulation of transcription, DNA-dependent)|GO:0007275(multicellular organismal development)|GO:0048663(neuron fate commitment)"
A_33_P3370226	1.76849e-16	1.18547e-18	0.215017	down	22949.8	4934.59	6129	RPL7	ribosomal protein L7	chr8:74204068-74204009	ENST00000352983	GO:0003677(DNA binding)|GO:0003723(RNA binding)|GO:0003729(mRNA binding)|GO:0003735(structural constituent of ribosome)|GO:0005622(intracellular)|GO:0005829(cytosol)|GO:0005840(ribosome)|GO:0006364(rRNA processing)|GO:0006412(translation)|GO:0006414(translational elongation)|GO:0006415(translational termination)|GO:0010467(gene expression)|GO:0016032(viral reproduction)|GO:0016070(RNA metabolic p…
A_23_P126291	8.18786e-19	1.02217e-21	0.215028	down	4579.18	984.653	6635	SNRPE	small nuclear ribonucleoprotein polypeptide E	chr1:203832818-203834192	ENST00000469451	"GO:0000245(spliceosome assembly)|GO:0000387(spliceosomal snRNP assembly)|GO:0000398(nuclear mRNA splicing, via spliceosome)|GO:0003723(RNA binding)|GO:0005515(protein binding)|GO:0005634(nucleus)|GO:0005654(nucleoplasm)|GO:0005681(spliceosomal complex)|GO:0005683(U7 snRNP)|GO:0005689(U12-type spliceosomal complex)|GO:0005829(cytosol)|GO:0006366(transcription from RNA polymerase II promoter)|GO:0…
A_23_P215883	5.63225e-11	8.61643e-12	0.215144	down	409.092	88.0136	83988	NCALD	neurocalcin delta	chr8:102699720-102699661	ENST00000395923	GO:0003779(actin binding)|GO:0005509(calcium ion binding)|GO:0005622(intracellular)|GO:0005829(cytosol)|GO:0007268(synaptic transmission)|GO:0015631(tubulin binding)|GO:0016192(vesicle-mediated transport)|GO:0030130(clathrin coat of trans-Golgi network vesicle)|GO:0030276(clathrin binding)
A_23_P167168	1.13479e-06	5.1722e-07	0.218602	down	12814.2	2801.2	3512	IGJ	"immunoglobulin J polypeptide, linker protein for immunoglobulin alpha and mu polypeptides"	chr4:71521933-71521874	ENST00000254801	GO:0003823(antigen binding)|GO:0005576(extracellular region)|GO:0006955(immune response)
A_21_P0012049	6.08608e-13	4.00941e-14	0.220565	down	10684.1	2356.53		FBXO25	F-box protein 25	chr8:382913-385651	ENST00000456398	GO:0000151(ubiquitin ligase complex)|GO:0003779(actin binding)|GO:0004842(ubiquitin-protein ligase activity)|GO:0005634(nucleus)|GO:0016567(protein ubiquitination)|GO:0019005(SCF ubiquitin ligase complex)
A_32_P155364	2.21891e-12	1.93693e-13	0.221622	down	4938.81	1094.55	6129	RPL7	ribosomal protein L7	chr8:74203307-74202911	ENST00000352983	GO:0003677(DNA binding)|GO:0003723(RNA binding)|GO:0003729(mRNA binding)|GO:0003735(structural constituent of ribosome)|GO:0005622(intracellular)|GO:0005829(cytosol)|GO:0005840(ribosome)|GO:0006364(rRNA processing)|GO:0006412(translation)|GO:0006414(translational elongation)|GO:0006415(translational termination)|GO:0010467(gene expression)|GO:0016032(viral reproduction)|GO:0016070(RNA metabolic p…
A_21_P0011271	1.55837e-16	9.89487e-19	0.222408	down	16954.7	3770.85		RPL22	ribosomal protein L22	chr14:077352783-077352724	ENST00000497965	GO:0003723(RNA binding)|GO:0003735(structural constituent of ribosome)|GO:0005622(intracellular)|GO:0005737(cytoplasm)|GO:0005829(cytosol)|GO:0005840(ribosome)|GO:0006412(translation)|GO:0006414(translational elongation)|GO:0006415(translational termination)|GO:0008201(heparin binding)|GO:0010467(gene expression)|GO:0016032(viral reproduction)|GO:0016070(RNA metabolic process)|GO:0016071(mRNA met…
A_19_P00324582	8.96757e-17	5.04274e-19	0.222502	down	9095.24	2023.71				chr1:026215655-026215714
A_23_P374294	1.44873e-15	1.92336e-17	0.223213	down	1297.92	289.712	221016	CCDC7	coiled-coil domain containing 7	chr10:32863414-32863473	ENST00000476558
A_24_P406301	1.18159e-16	7.13877e-19	0.225782	down	4853.75	1095.89	4708	NDUFB2	"NADH dehydrogenase (ubiquinone) 1 beta subcomplex, 2, 8kDa"	chr7:140404686-140404745	ENST00000464564	"GO:0005739(mitochondrion)|GO:0005743(mitochondrial inner membrane)|GO:0005747(mitochondrial respiratory chain complex I)|GO:0006120(mitochondrial electron transport, NADH to ubiquinone)|GO:0006810(transport)|GO:0008137(NADH dehydrogenase (ubiquinone) activity)|GO:0016020(membrane)|GO:0022904(respiratory electron transport chain)|GO:0070469(respiratory chain)"
A_24_P196117	4.59574e-16	4.176e-18	0.226044	down	1582.35	357.682	404672	GTF2H5	"general transcription factor IIH, polypeptide 5"	chr6:158613211-158613270	ENST00000438073	"GO:0003677(DNA binding)|GO:0005634(nucleus)|GO:0006289(nucleotide-excision repair)|GO:0006355(regulation of transcription, DNA-dependent)"
A_24_P56388	1.73448e-12	1.43364e-13	0.22706	down	849.387	192.862	3091	HIF1A	"hypoxia inducible factor 1, alpha subunit (basic helix-loop-helix transcription factor)"	chr14:62214845-62214904	ENST00000337138	"GO:0001666(response to hypoxia)|GO:0001755(neural crest cell migration)|GO:0001837(epithelial to mesenchymal transition)|GO:0001892(embryonic placenta development)|GO:0001938(positive regulation of endothelial cell proliferation)|GO:0001947(heart looping)|GO:0002248(connective tissue replacement involved in inflammatory response wound healing)|GO:0003700(sequence-specific DNA binding transcripti…
A_23_P146284	3.84466e-09	1.03453e-09	0.227083	down	426.373	96.822	6713	SQLE	squalene epoxidase	chr8:126034443-126034502	ENST00000265896	GO:0004506(squalene monooxygenase activity)|GO:0005783(endoplasmic reticulum)|GO:0005789(endoplasmic reticulum membrane)|GO:0005792(microsome)|GO:0006695(cholesterol biosynthetic process)|GO:0006725(cellular aromatic compound metabolic process)|GO:0010033(response to organic substance)|GO:0016020(membrane)|GO:0016021(integral to membrane)|GO:0016126(sterol biosynthetic process)|GO:0016491(oxidore…
A_33_P3309636	1.41179e-13	6.49835e-15	0.22849	down	5564.69	1271.48	10944	C11orf58	chromosome 11 open reading frame 58	chr11:16777113-16777172	ENST00000422258	GO:0003674(molecular_function)|GO:0005575(cellular_component)|GO:0008150(biological_process)
A_23_P43690	9.2344e-08	3.41366e-08	0.228808	down	535.936	122.626	54796	BNC2	basonuclin 2	chr9:16435701-16435642	ENST00000540340	"GO:0005622(intracellular)|GO:0005634(nucleus)|GO:0005737(cytoplasm)|GO:0005886(plasma membrane)|GO:0006355(regulation of transcription, DNA-dependent)|GO:0008270(zinc ion binding)|GO:0046872(metal ion binding)"
A_32_P73217	4.80945e-15	9.16019e-17	0.230429	down	568.191	130.928	56900	TMEM167B	transmembrane protein 167B	chr1:109639239-109639298	ENST00000338272	GO:0000139(Golgi membrane)|GO:0005794(Golgi apparatus)|GO:0016020(membrane)|GO:0016021(integral to membrane)
A_33_P3508822	4.84348e-15	9.28021e-17	0.232991	down	3468.43	808.113	351	APP	amyloid beta (A4) precursor protein	chr21:27253195-27253136	ENST00000358918	GO:0000085(G2 phase of mitotic cell cycle)|GO:0001967(suckling behavior)|GO:0002218(activation of innate immune response)|GO:0002576(platelet degranulation)|GO:0003677(DNA binding)|GO:0004867(serine-type endopeptidase inhibitor activity)|GO:0005102(receptor binding)|GO:0005515(protein binding)|GO:0005576(extracellular region)|GO:0005737(cytoplasm)|GO:0005794(Golgi apparatus)|GO:0005829(cytosol)|G…
A_24_P472455	8.38602e-13	5.92119e-14	0.233451	down	1647.16	384.531	382	ARF6	ADP-ribosylation factor 6	chr14:50363171-50363230		GO:0000166(nucleotide binding)|GO:0001726(ruffle)|GO:0001889(liver development)|GO:0003924(GTPase activity)|GO:0005515(protein binding)|GO:0005525(GTP binding)|GO:0005622(intracellular)|GO:0005624(membrane fraction)|GO:0005737(cytoplasm)|GO:0005768(endosome)|GO:0005769(early endosome)|GO:0005794(Golgi apparatus)|GO:0005886(plasma membrane)|GO:0005938(cell cortex)|GO:0006184(GTP catabolic process)…
A_24_P38347	1.48604e-12	1.19093e-13	0.235153	down	672.345	158.104	1808	DPYSL2	dihydropyrimidinase-like 2	chr8:26515178-26515237	ENST00000545637	"GO:0001975(response to amphetamine)|GO:0004157(dihydropyrimidinase activity)|GO:0005515(protein binding)|GO:0005625(soluble fraction)|GO:0005737(cytoplasm)|GO:0005739(mitochondrion)|GO:0005829(cytosol)|GO:0006139(nucleobase, nucleoside, nucleotide and nucleic acid metabolic process)|GO:0006208(pyrimidine base catabolic process)|GO:0007165(signal transduction)|GO:0007275(multicellular organismal …
A_33_P3341329	4.76822e-16	4.43039e-18	0.236191	down	1599.25	377.728	85437	ZCRB1	zinc finger CCHC-type and RNA binding motif 1	chr12:42706894-42706836	ENST00000266529	GO:0000166(nucleotide binding)|GO:0003723(RNA binding)|GO:0005634(nucleus)|GO:0005654(nucleoplasm)|GO:0005689(U12-type spliceosomal complex)|GO:0006397(mRNA processing)|GO:0008270(zinc ion binding)|GO:0008380(RNA splicing)|GO:0046872(metal ion binding)
A_33_P3376821	2.26291e-14	6.44259e-16	0.236976	down	9933.14	2353.92	3001	GZMA	"granzyme A (granzyme 1, cytotoxic T-lymphocyte-associated serine esterase 3)"	chr5:54405998-54406057	ENST00000274306	GO:0001772(immunological synapse)|GO:0004252(serine-type endopeptidase activity)|GO:0005515(protein binding)|GO:0005576(extracellular region)|GO:0005634(nucleus)|GO:0006915(apoptosis)|GO:0006922(cleavage of lamin)|GO:0006955(immune response)|GO:0008233(peptidase activity)|GO:0019835(cytolysis)|GO:0032078(negative regulation of endodeoxyribonuclease activity)|GO:0042803(protein homodimerization ac…
A_23_P84070	1.03011e-19	5.75428e-23	0.237445	down	2660.97	631.833	51574	LARP7	"La ribonucleoprotein domain family, member 7"	chr4:113574268-113574327	ENST00000324052	GO:0000166(nucleotide binding)|GO:0003723(RNA binding)|GO:0005634(nucleus)|GO:0005654(nucleoplasm)|GO:0005737(cytoplasm)|GO:0006396(RNA processing)|GO:0030529(ribonucleoprotein complex)
A_23_P56759	3.46504e-14	1.11166e-15	0.237649	down	2727.1	648.092	51315	KRCC1	lysine-rich coiled-coil 1	chr2:88327241-88327182	ENST00000347055
A_33_P3261610	9.05115e-15	2.0241e-16	0.238876	down	1174.48	280.556	84265	POLR3GL	polymerase (RNA) III (DNA directed) polypeptide G (32kD)-like	chr1:145456573-145456514	ENST00000369313
A_24_P418418	1.68899e-14	4.48783e-16	0.24088	down	22809.9	5494.46	6218	RPS17	ribosomal protein S17	chr15:82821242-82821183	ENST00000330244	GO:0000028(ribosomal small subunit assembly)|GO:0003735(structural constituent of ribosome)|GO:0005622(intracellular)|GO:0005829(cytosol)|GO:0005840(ribosome)|GO:0006364(rRNA processing)|GO:0006412(translation)|GO:0006413(translational initiation)|GO:0006414(translational elongation)|GO:0006415(translational termination)|GO:0010467(gene expression)|GO:0016032(viral reproduction)|GO:0016070(RNA me…
A_23_P152002	8.78442e-17	4.85797e-19	0.241975	down	8223.8	1989.95	597	BCL2A1	BCL2-related protein A1	chr15:80263195-80263136	ENST00000267953	GO:0005515(protein binding)|GO:0005737(cytoplasm)|GO:0006916(anti-apoptosis)|GO:0042981(regulation of apoptosis)
A_33_P3394380	9.31827e-08	3.44865e-08	0.242271	down	1076.05	260.695	9495	AKAP5	A kinase (PRKA) anchor protein 5	chr14:64935925-64935981	ENST00000394718	GO:0005515(protein binding)|GO:0005516(calmodulin binding)|GO:0005829(cytosol)|GO:0005886(plasma membrane)|GO:0006112(energy reserve metabolic process)|GO:0006605(protein targeting)|GO:0007165(signal transduction)|GO:0007268(synaptic transmission)|GO:0008179(adenylate cyclase binding)|GO:0010739(positive regulation of protein kinase A signaling cascade)|GO:0030819(positive regulation of cAMP bios…
A_33_P3393734	1.33316e-14	3.31396e-16	0.243656	down	1145.1	279.01	6232	RPS27	ribosomal protein S27	chr1:153963726-153963785	ENST00000392558	GO:0000087(M phase of mitotic cell cycle)|GO:0000236(mitotic prometaphase)|GO:0000278(mitotic cell cycle)|GO:0003677(DNA binding)|GO:0003735(structural constituent of ribosome)|GO:0005515(protein binding)|GO:0005622(intracellular)|GO:0005634(nucleus)|GO:0005829(cytosol)|GO:0005840(ribosome)|GO:0006412(translation)|GO:0006414(translational elongation)|GO:0006415(translational termination)|GO:00082…
A_33_P3211628	1.11845e-13	4.85451e-15	0.245417	down	703.256	172.591	5612	PRKRIR	"protein-kinase, interferon-inducible double stranded RNA dependent inhibitor, repressor of (P58 repressor)"	chr11:76061045-76060992	ENST00000260045	GO:0003677(DNA binding)|GO:0005634(nucleus)|GO:0006950(response to stress)|GO:0007165(signal transduction)|GO:0008285(negative regulation of cell proliferation)|GO:0046872(metal ion binding)|GO:0046983(protein dimerization activity)
A_33_P3340309	3.04761e-11	4.20895e-12	0.248346	down	341.503	84.811	79724	ZNF768	zinc finger protein 768	chr16:30535522-30535463	ENST00000538507	"GO:0003677(DNA binding)|GO:0005622(intracellular)|GO:0005634(nucleus)|GO:0005665(DNA-directed RNA polymerase II, core complex)|GO:0006355(regulation of transcription, DNA-dependent)|GO:0006366(transcription from RNA polymerase II promoter)|GO:0008270(zinc ion binding)|GO:0046872(metal ion binding)"
A_23_P20852	2.61943e-18	4.34092e-21	0.249911	down	324.958	81.2106	549	AUH	AU RNA binding protein/enoyl-CoA hydratase	chr9:93976528-93976469	ENST00000473695	GO:0003723(RNA binding)|GO:0003730(mRNA 3'-UTR binding)|GO:0004300(enoyl-CoA hydratase activity)|GO:0004490(methylglutaconyl-CoA hydratase activity)|GO:0005739(mitochondrion)|GO:0005759(mitochondrial matrix)|GO:0006402(mRNA catabolic process)|GO:0009083(branched chain family amino acid catabolic process)|GO:0016829(lyase activity)|GO:0034641(cellular nitrogen compound metabolic process)
A_23_P11652	1.88757e-14	5.12024e-16	0.249993	down	2707.31	676.81	7398	USP1	ubiquitin specific peptidase 1	chr1:62917270-62917329	ENST00000371146	GO:0004197(cysteine-type endopeptidase activity)|GO:0004221(ubiquitin thiolesterase activity)|GO:0004843(ubiquitin-specific protease activity)|GO:0005515(protein binding)|GO:0005634(nucleus)|GO:0005654(nucleoplasm)|GO:0006281(DNA repair)|GO:0006282(regulation of DNA repair)|GO:0006508(proteolysis)|GO:0006511(ubiquitin-dependent protein catabolic process)|GO:0008233(peptidase activity)|GO:0009411(…
A_23_P429461	2.53897e-11	3.39822e-12	0.250623	down	319.086	79.9703	197258	FUK	fucokinase	chr16:70513961-70514020	ENST00000464499	GO:0000166(nucleotide binding)|GO:0005524(ATP binding)|GO:0005737(cytoplasm)|GO:0008152(metabolic process)|GO:0050201(fucokinase activity)
A_33_P3319491	8.93577e-12	9.97153e-13	0.250815	down	1032.03	258.848	51582	AZIN1	antizyme inhibitor 1	chr8:103838887-103838828	ENST00000337198	GO:0004857(enzyme inhibitor activity)|GO:0005829(cytosol)|GO:0006521(regulation of cellular amino acid metabolic process)|GO:0006596(polyamine biosynthetic process)|GO:0008073(ornithine decarboxylase inhibitor activity)|GO:0034641(cellular nitrogen compound metabolic process)|GO:0043086(negative regulation of catalytic activity)
A_33_P3388870	2.76359e-19	2.31565e-22	0.250918	down	1625.13	407.775	2647	BLOC1S1	"biogenesis of lysosomal organelles complex-1, subunit 1"	chr12:56113416-56113475	ENST00000257899	GO:0005515(protein binding)|GO:0005765(lysosomal membrane)|GO:0006892(post-Golgi vesicle-mediated transport)|GO:0016044(cellular membrane organization)|GO:0031083(BLOC-1 complex)|GO:0032438(melanosome organization)|GO:0060155(platelet dense granule organization)
A_33_P3392952	2.53233e-13	1.34527e-14	0.251205	down	362.155	90.9749	3607	FOXK2	forkhead box K2	chr17:80562366-80562425	ENST00000335255	"GO:0000287(magnesium ion binding)|GO:0003690(double-stranded DNA binding)|GO:0003700(sequence-specific DNA binding transcription factor activity)|GO:0003705(sequence-specific enhancer binding RNA polymerase II transcription factor activity)|GO:0005634(nucleus)|GO:0005667(transcription factor complex)|GO:0005730(nucleolus)|GO:0006355(regulation of transcription, DNA-dependent)|GO:0006357(regulati…
A_33_P3393650	7.9035e-08	2.88282e-08	0.251257	down	467.369	117.43	54477	PLEKHA5	"pleckstrin homology domain containing, family A member 5"	chr12:19436601-19436660	ENST00000309364	GO:0005515(protein binding)|GO:0005545(1-phosphatidylinositol binding)|GO:0005575(cellular_component)|GO:0008150(biological_process)
A_23_P215566	3.70998e-11	5.29089e-12	0.251959	down	644.168	162.304	196	AHR	aryl hydrocarbon receptor	chr7:17384999-17385058	ENST00000242057	"GO:0001541(ovarian follicle development)|GO:0001568(blood vessel development)|GO:0003677(DNA binding)|GO:0003700(sequence-specific DNA binding transcription factor activity)|GO:0004871(signal transducer activity)|GO:0004872(receptor activity)|GO:0004879(ligand-dependent nuclear receptor activity)|GO:0005515(protein binding)|GO:0005634(nucleus)|GO:0005667(transcription factor complex)|GO:0005730(…
A_23_P128734	2.80572e-15	4.49814e-17	0.252326	down	3426.96	864.712	2079	ERH	enhancer of rudimentary homolog (Drosophila)	chr14:69846976-69846917	ENST00000557016	"GO:0006139(nucleobase, nucleoside, nucleotide and nucleic acid metabolic process)|GO:0006213(pyrimidine nucleoside metabolic process)|GO:0007049(cell cycle)|GO:0030496(midbody)"
A_23_P99275	1.06804e-13	4.59593e-15	0.255525	down	8500.43	2172.07	3820	KLRB1	"killer cell lectin-like receptor subfamily B, member 1"	chr12:9751174-9751115	ENST00000229402	GO:0004872(receptor activity)|GO:0004888(transmembrane receptor activity)|GO:0005488(binding)|GO:0005529(sugar binding)|GO:0005886(plasma membrane)|GO:0007166(cell surface receptor linked signaling pathway)|GO:0016021(integral to membrane)
A_33_P3214446	9.22114e-05	5.64824e-05	0.255568	down	297.516	76.0356	5983	RFC3	"replication factor C (activator 1) 3, 38kDa"	chr13:34409294-34409353	ENST00000434425	"GO:0000075(cell cycle checkpoint)|GO:0000084(S phase of mitotic cell cycle)|GO:0000166(nucleotide binding)|GO:0000278(mitotic cell cycle)|GO:0000722(telomere maintenance via recombination)|GO:0000723(telomere maintenance)|GO:0000731(DNA synthesis involved in DNA repair)|GO:0003677(DNA binding)|GO:0003689(DNA clamp loader activity)|GO:0005515(protein binding)|GO:0005524(ATP binding)|GO:0005634(nu…
A_33_P3410935	1.62228e-16	1.05368e-18	0.255758	down	2750.26	703.401	284184	C17orf89	chromosome 17 open reading frame 89	chr17:79215007-79215067	ENST00000431388	GO:0005739(mitochondrion)
A_23_P121533	5.27355e-14	1.89516e-15	0.256483	down	6633.33	1701.33	10417	SPON2	"spondin 2, extracellular matrix protein"	chr4:1160797-1160738	ENST00000431380	GO:0005102(receptor binding)|GO:0005576(extracellular region)|GO:0005578(proteinaceous extracellular matrix)|GO:0007155(cell adhesion)|GO:0007411(axon guidance)|GO:0045087(innate immune response)|GO:0046872(metal ion binding)
A_23_P145777	3.2829e-16	2.68965e-18	0.256692	down	10501.8	2695.73	4697	NDUFA4	"NADH dehydrogenase (ubiquinone) 1 alpha subcomplex, 4, 9kDa"	chr7:10973244-10973185	ENST00000482299	"GO:0005739(mitochondrion)|GO:0005743(mitochondrial inner membrane)|GO:0005747(mitochondrial respiratory chain complex I)|GO:0006120(mitochondrial electron transport, NADH to ubiquinone)|GO:0006810(transport)|GO:0008137(NADH dehydrogenase (ubiquinone) activity)|GO:0016020(membrane)|GO:0022904(respiratory electron transport chain)|GO:0070469(respiratory chain)"
A_23_P41948	9.42161e-06	4.99983e-06	0.256766	down	250.384	64.2902	54908	CCDC99	coiled-coil domain containing 99	chr5:169031233-169031292	ENST00000274631	GO:0000087(M phase of mitotic cell cycle)|GO:0000132(establishment of mitotic spindle orientation)|GO:0000236(mitotic prometaphase)|GO:0000278(mitotic cell cycle)|GO:0000922(spindle pole)|GO:0000940(condensed chromosome outer kinetochore)|GO:0005515(protein binding)|GO:0005634(nucleus)|GO:0005694(chromosome)|GO:0005737(cytoplasm)|GO:0005815(microtubule organizing center)|GO:0005829(cytosol)|GO:00…
A_32_P31182	4.70552e-16	4.35461e-18	0.258051	down	20876.1	5387.09	6129	RPL7	ribosomal protein L7	chr8:74202885-74202845	ENST00000352983	GO:0003677(DNA binding)|GO:0003723(RNA binding)|GO:0003729(mRNA binding)|GO:0003735(structural constituent of ribosome)|GO:0005622(intracellular)|GO:0005829(cytosol)|GO:0005840(ribosome)|GO:0006364(rRNA processing)|GO:0006412(translation)|GO:0006414(translational elongation)|GO:0006415(translational termination)|GO:0010467(gene expression)|GO:0016032(viral reproduction)|GO:0016070(RNA metabolic p…
A_24_P653603	7.61253e-17	4.05397e-19	0.258895	down	3206.8	830.224	284184	C17orf89	chromosome 17 open reading frame 89	chr17:79215020-79215079	ENST00000431388	GO:0005739(mitochondrion)
A_23_P46095	1.3467e-17	4.18767e-20	0.259577	down	1305.19	338.798	128061	C1orf131	chromosome 1 open reading frame 131	chr1:231360035-231359976	ENST00000366648
A_23_P253464	1.20376e-14	2.9049e-16	0.259718	down	802.467	208.415	84142	FAM175A	"family with sequence similarity 175, member A"	chr4:84382373-84382314	ENST00000475656	GO:0005515(protein binding)|GO:0005634(nucleus)|GO:0006302(double-strand break repair)|GO:0010212(response to ionizing radiation)|GO:0016568(chromatin modification)|GO:0031572(G2/M transition DNA damage checkpoint)|GO:0031593(polyubiquitin binding)|GO:0045739(positive regulation of DNA repair)|GO:0070531(BRCA1-A complex)
A_19_P00807336	2.75993e-13	1.49238e-14	0.260154	down	1751.07	455.549		PPA1	pyrophosphatase (inorganic) 1	chr10:71973223-71969387	ENST00000373232	GO:0000287(magnesium ion binding)|GO:0004427(inorganic diphosphatase activity)|GO:0005737(cytoplasm)|GO:0005829(cytosol)|GO:0006418(tRNA aminoacylation for protein translation)|GO:0006796(phosphate metabolic process)|GO:0010467(gene expression)|GO:0016787(hydrolase activity)|GO:0071344(diphosphate metabolic process)
A_33_P3280030	5.73372e-15	1.1518e-16	0.262313	down	2687.01	704.838	118924	FRA10AC1	"fragile site, folic acid type, rare, fra(10)(q23.3) or fra(10)(q24.2) candidate 1"	chr10:95441298-95441239	ENST00000371426	GO:0005515(protein binding)|GO:0005634(nucleus)
A_23_P359616	1.92626e-14	5.26533e-16	0.263792	down	917.206	241.952	80135	RPF1	ribosome production factor 1 homolog (S. cerevisiae)	chr1:84963143-84963202	ENST00000370654	GO:0003723(RNA binding)|GO:0004812(aminoacyl-tRNA ligase activity)|GO:0005524(ATP binding)|GO:0005634(nucleus)|GO:0005730(nucleolus)|GO:0006364(rRNA processing)|GO:0019843(rRNA binding)
A_24_P83808	5.05745e-16	4.84736e-18	0.264596	down	1021.05	270.165				chr8:55435755-55435696	ENST00000413112
A_32_P231446	9.86909e-14	4.17514e-15	0.265668	down	1388.73	368.941	204851	HIPK1	homeodomain interacting protein kinase 1	chr1:114520268-114520327	ENST00000443627	"GO:0000166(nucleotide binding)|GO:0001654(eye development)|GO:0003677(DNA binding)|GO:0004674(protein serine/threonine kinase activity)|GO:0005515(protein binding)|GO:0005524(ATP binding)|GO:0005634(nucleus)|GO:0005737(cytoplasm)|GO:0006355(regulation of transcription, DNA-dependent)|GO:0006915(apoptosis)|GO:0010803(regulation of tumor necrosis factor-mediated signaling pathway)|GO:0045766(posit…
A_32_P165340	1.19359e-12	9.1478e-14	0.265714	down	2732.15	725.971	6726	SRP9	signal recognition particle 9kDa	chr1:225978043-225978102	ENST00000366839	"GO:0003723(RNA binding)|GO:0005047(signal recognition particle binding)|GO:0005737(cytoplasm)|GO:0005785(signal recognition particle receptor complex)|GO:0005786(signal recognition particle, endoplasmic reticulum targeting)|GO:0005829(cytosol)|GO:0006614(SRP-dependent cotranslational protein targeting to membrane)|GO:0008312(7S RNA binding)|GO:0045900(negative regulation of translational elongat…
A_23_P141738	1.58143e-14	4.11502e-16	0.266572	down	2415.62	643.938	6760	SS18	"synovial sarcoma translocation, chromosome 18"	chr18:23596972-23596913	ENST00000269138	"GO:0000226(microtubule cytoskeleton organization)|GO:0000902(cell morphogenesis)|GO:0005515(protein binding)|GO:0005634(nucleus)|GO:0005881(cytoplasmic microtubule)|GO:0006355(regulation of transcription, DNA-dependent)|GO:0007243(intracellular protein kinase cascade)|GO:0030374(ligand-dependent nuclear receptor transcription coactivator activity)|GO:0042493(response to drug)|GO:0045944(positive…
A_23_P1740	6.26343e-13	4.15074e-14	0.267284	down	1993.95	532.95	4684	NCAM1	neural cell adhesion molecule 1	chr11:113103444-113103503	ENST00000401611	GO:0000139(Golgi membrane)|GO:0005576(extracellular region)|GO:0005886(plasma membrane)|GO:0007155(cell adhesion)|GO:0007411(axon guidance)|GO:0009986(cell surface)|GO:0016021(integral to membrane)|GO:0019221(cytokine-mediated signaling pathway)|GO:0031225(anchored to membrane)|GO:0060333(interferon-gamma-mediated signaling pathway)
A_23_P148308	3.02307e-16	2.39234e-18	0.267303	down	3877.28	1036.41	5935	RBM3	"RNA binding motif (RNP1, RRM) protein 3"	chrX:48436055-48436114	ENST00000489344	GO:0000166(nucleotide binding)|GO:0003723(RNA binding)|GO:0005634(nucleus)|GO:0005737(cytoplasm)|GO:0006396(RNA processing)|GO:0006417(regulation of translation)|GO:0009409(response to cold)|GO:0015934(large ribosomal subunit)|GO:0030425(dendrite)|GO:0035196(production of miRNAs involved in gene silencing by miRNA)|GO:0042995(cell projection)|GO:0043023(ribosomal large subunit binding)|GO:0045727…
A_23_P71241	1.73035e-13	8.39317e-15	0.267361	down	1091.92	291.937	23480	SEC61G	Sec61 gamma subunit	chr7:54823522-54820105	ENST00000450622	GO:0005575(cellular_component)|GO:0005783(endoplasmic reticulum)|GO:0005789(endoplasmic reticulum membrane)|GO:0008565(protein transporter activity)|GO:0015450(P-P-bond-hydrolysis-driven protein transmembrane transporter activity)|GO:0016020(membrane)|GO:0016021(integral to membrane)|GO:0045047(protein targeting to ER)
A_24_P23245	7.05639e-19	8.40906e-22	0.267548	down	8328.16	2228.19	4700	NDUFA6	"NADH dehydrogenase (ubiquinone) 1 alpha subcomplex, 6, 14kDa"	chr22:42483077-42482273	ENST00000470753	"GO:0005739(mitochondrion)|GO:0005743(mitochondrial inner membrane)|GO:0005747(mitochondrial respiratory chain complex I)|GO:0006120(mitochondrial electron transport, NADH to ubiquinone)|GO:0006810(transport)|GO:0006979(response to oxidative stress)|GO:0008137(NADH dehydrogenase (ubiquinone) activity)|GO:0016020(membrane)|GO:0022904(respiratory electron transport chain)|GO:0031966(mitochondrial m…
A_21_P0006502	9.73158e-14	4.10609e-15	0.267644	down	7650.19	2047.53		XLOC_008000		chrX:64295733-64295792
A_23_P88209	5.39795e-14	1.95293e-15	0.267679	down	704.851	188.674	23256	SCFD1	sec1 family domain containing 1	chr14:31204866-31204925	ENST00000311943	"GO:0001666(response to hypoxia)|GO:0005737(cytoplasm)|GO:0005783(endoplasmic reticulum)|GO:0005789(endoplasmic reticulum membrane)|GO:0005794(Golgi apparatus)|GO:0005798(Golgi-associated vesicle)|GO:0005801(cis-Golgi network)|GO:0005886(plasma membrane)|GO:0006890(retrograde vesicle-mediated transport, Golgi to ER)|GO:0006892(post-Golgi vesicle-mediated transport)|GO:0006904(vesicle docking invo…
A_24_P280803	1.36639e-13	6.24637e-15	0.268416	down	10690.2	2869.42	6227	RPS21	ribosomal protein S21	chr20:60963498-60963557	ENST00000492356	"GO:0000447(endonucleolytic cleavage in ITS1 to separate SSU-rRNA from 5.8S rRNA and LSU-rRNA from tricistronic rRNA transcript (SSU-rRNA, 5.8S rRNA, LSU-rRNA))|GO:0000461(endonucleolytic cleavage to generate mature 3'-end of SSU-rRNA from (SSU-rRNA, 5.8S rRNA, LSU-rRNA))|GO:0003674(molecular_function)|GO:0003735(structural constituent of ribosome)|GO:0005575(cellular_component)|GO:0005622(intrac…
A_23_P207020	1.18159e-16	7.15046e-19	0.26914	down	866.844	233.302	56270	WDR45L	WDR45-like	chr17:80572621-80572562	ENST00000392325	"GO:0006914(autophagy)|GO:0031090(organelle membrane)|GO:0042594(response to starvation)|GO:0080025(phosphatidylinositol-3,5-bisphosphate binding)"
A_23_P3979	5.93948e-14	2.20525e-15	0.269637	down	18381	4956.2	51081	MRPS7	mitochondrial ribosomal protein S7	chr17:73258756-73258930	ENST00000245539	GO:0003723(RNA binding)|GO:0003735(structural constituent of ribosome)|GO:0005622(intracellular)|GO:0005739(mitochondrion)|GO:0005840(ribosome)|GO:0006412(translation)|GO:0022627(cytosolic small ribosomal subunit)
A_32_P69368	1.16376e-12	8.86285e-14	0.269905	down	1380.1	372.496	3398	ID2	"inhibitor of DNA binding 2, dominant negative helix-loop-helix protein"	chr2:8824282-8824341	ENST00000396290	"GO:0000122(negative regulation of transcription from RNA polymerase II promoter)|GO:0000785(chromatin)|GO:0001656(metanephros development)|GO:0001779(natural killer cell differentiation)|GO:0002521(leukocyte differentiation)|GO:0003166(bundle of His development)|GO:0005515(protein binding)|GO:0005634(nucleus)|GO:0005730(nucleolus)|GO:0005737(cytoplasm)|GO:0005829(cytosol)|GO:0007275(multicellula…
A_23_P54477	3.05942e-17	1.25897e-19	0.270009	down	5562.9	1502.03	55505	NOP10	NOP10 ribonucleoprotein homolog (yeast)	chr15:34634079-34634020	ENST00000328848	GO:0001522(pseudouridine synthesis)|GO:0005515(protein binding)|GO:0005634(nucleus)|GO:0005730(nucleolus)|GO:0005732(small nucleolar ribonucleoprotein complex)|GO:0006364(rRNA processing)|GO:0015030(Cajal body)
A_23_P384499	5.98475e-13	3.92594e-14	0.27042	down	659.162	178.251	57521	RPTOR	"regulatory associated protein of MTOR, complex 1"	chr17:78939983-78940042	ENST00000306801	GO:0001030(RNA polymerase III type 1 promoter DNA binding)|GO:0001031(RNA polymerase III type 2 promoter DNA binding)|GO:0001032(RNA polymerase III type 3 promoter DNA binding)|GO:0001156(TFIIIC-class transcription factor binding)|GO:0001938(positive regulation of endothelial cell proliferation)|GO:0005515(protein binding)|GO:0005737(cytoplasm)|GO:0005764(lysosome)|GO:0005829(cytosol)|GO:0007050(…
A_23_P7066	1.56548e-13	7.38649e-15	0.271776	down	40273.4	10945.3	6133	RPL9	ribosomal protein L9	chr4:39458091-39458032	ENST00000437992	GO:0003723(RNA binding)|GO:0003735(structural constituent of ribosome)|GO:0005622(intracellular)|GO:0005730(nucleolus)|GO:0005737(cytoplasm)|GO:0005829(cytosol)|GO:0005840(ribosome)|GO:0006412(translation)|GO:0006414(translational elongation)|GO:0006415(translational termination)|GO:0010467(gene expression)|GO:0016032(viral reproduction)|GO:0016070(RNA metabolic process)|GO:0016071(mRNA metabolic…
A_33_P3401301	4.75484e-17	2.17799e-19	0.27228	down	25375.9	6909.36	6170	RPL39	ribosomal protein L39	chrX:118923925-118920691	ENST00000273411	GO:0003723(RNA binding)|GO:0003735(structural constituent of ribosome)|GO:0005622(intracellular)|GO:0005829(cytosol)|GO:0005840(ribosome)|GO:0006412(translation)|GO:0006414(translational elongation)|GO:0006415(translational termination)|GO:0010467(gene expression)|GO:0016032(viral reproduction)|GO:0016070(RNA metabolic process)|GO:0016071(mRNA metabolic process)|GO:0019058(viral infectious cycle)…
A_23_P20882	6.31223e-17	3.12644e-19	0.272421	down	9346.28	2546.12	9550	ATP6V1G1	"ATPase, H+ transporting, lysosomal 13kDa, V1 subunit G1"	chr9:117360145-117360204	ENST00000374050	"GO:0005622(intracellular)|GO:0005765(lysosomal membrane)|GO:0005829(cytosol)|GO:0005886(plasma membrane)|GO:0006811(ion transport)|GO:0006879(cellular iron ion homeostasis)|GO:0008286(insulin receptor signaling pathway)|GO:0008553(hydrogen-exporting ATPase activity, phosphorylative mechanism)|GO:0015992(proton transport)|GO:0016471(vacuolar proton-transporting V-type ATPase complex)|GO:0016820(h…
A_33_P3335451	8.82492e-17	4.8968e-19	0.272724	down	1505.28	410.525	55486	PARL	"presenilin associated, rhomboid-like"	chr3:183547249-183547190	ENST00000311101	GO:0004252(serine-type endopeptidase activity)|GO:0005634(nucleus)|GO:0005739(mitochondrion)|GO:0005743(mitochondrial inner membrane)|GO:0006508(proteolysis)|GO:0008233(peptidase activity)|GO:0016020(membrane)|GO:0016021(integral to membrane)
A_24_P295543	1.53921e-17	4.90093e-20	0.27316	down	1998.62	545.944	282991	BLOC1S2	"biogenesis of lysosomal organelles complex-1, subunit 2"	chr10:102034598-102034539	ENST00000370372	"GO:0000930(gamma-tubulin complex)|GO:0005515(protein binding)|GO:0005634(nucleus)|GO:0005737(cytoplasm)|GO:0005813(centrosome)|GO:0005856(cytoskeleton)|GO:0007020(microtubule nucleation)|GO:0008022(protein C-terminus binding)|GO:0008284(positive regulation of cell proliferation)|GO:0031083(BLOC-1 complex)|GO:0032438(melanosome organization)|GO:0042981(regulation of apoptosis)|GO:0043015(gamma-tu…
A_23_P102060	1.61795e-14	4.25085e-16	0.273521	down	1529.94	418.471	6744	SSFA2	sperm specific antigen 2	chr2:182795035-182795094	ENST00000491720	GO:0003779(actin binding)|GO:0005737(cytoplasm)|GO:0005886(plasma membrane)
A_23_P213602	7.54011e-13	5.20598e-14	0.274055	down	339.889	93.1484	1456	CSNK1G3	"casein kinase 1, gamma 3"	chr5:122950103-122950162	ENST00000510842	GO:0000166(nucleotide binding)|GO:0004672(protein kinase activity)|GO:0004674(protein serine/threonine kinase activity)|GO:0005524(ATP binding)|GO:0005737(cytoplasm)|GO:0006464(protein modification process)|GO:0006468(protein phosphorylation)|GO:0007165(signal transduction)|GO:0016055(Wnt receptor signaling pathway)
A_23_P166333	4.6539e-16	4.26351e-18	0.274909	down	636.777	175.056	7353	UFD1L	ubiquitin fusion degradation 1 like (yeast)	chr22:19442346-19442287	ENST00000399525	GO:0001501(skeletal system development)|GO:0004843(ubiquitin-specific protease activity)|GO:0005515(protein binding)|GO:0005634(nucleus)|GO:0005737(cytoplasm)|GO:0005829(cytosol)|GO:0006511(ubiquitin-dependent protein catabolic process)
A_23_P408913	2.5985e-08	8.54668e-09	0.275138	down	430.693	118.5	150737	TTC30B	tetratricopeptide repeat domain 30B	chr2:178415631-178415572	ENST00000408939	GO:0005488(binding)|GO:0005929(cilium)|GO:0030030(cell projection organization)
A_24_P281975	4.21409e-15	7.71333e-17	0.276122	down	2037.87	562.699	79158	GNPTAB	"N-acetylglucosamine-1-phosphate transferase, alpha and beta subunits"	chr12:102139417-102139358	ENST00000299314	"GO:0000139(Golgi membrane)|GO:0003976(UDP-N-acetylglucosamine-lysosomal-enzyme N-acetylglucosaminephosphotransferase activity)|GO:0005634(nucleus)|GO:0005794(Golgi apparatus)|GO:0008134(transcription factor binding)|GO:0009306(protein secretion)|GO:0016020(membrane)|GO:0016021(integral to membrane)|GO:0016772(transferase activity, transferring phosphorus-containing groups)|GO:0030154(cell differ…
A_32_P35512	5.58135e-20	1.79149e-23	0.27765	down	4309.95	1196.66	6741	SSB	Sjogren syndrome antigen B (autoantigen La)	chr2:170663537-170665006	ENST00000544688	GO:0000049(tRNA binding)|GO:0000166(nucleotide binding)|GO:0003729(mRNA binding)|GO:0005634(nucleus)|GO:0006396(RNA processing)|GO:0006400(tRNA modification)|GO:0008334(histone mRNA metabolic process)|GO:0030529(ribonucleoprotein complex)
A_23_P45345	2.74704e-15	4.32734e-17	0.277737	down	1853.23	514.712	27336	HTATSF1	HIV-1 Tat specific factor 1	chrX:135594216-135594275	ENST00000415377	"GO:0000166(nucleotide binding)|GO:0003676(nucleic acid binding)|GO:0003723(RNA binding)|GO:0005634(nucleus)|GO:0005730(nucleolus)|GO:0006357(regulation of transcription from RNA polymerase II promoter)|GO:0019079(viral genome replication)|GO:0032784(regulation of transcription elongation, DNA-dependent)"
A_24_P69691	7.78801e-10	1.7307e-10	0.278039	down	369.435	102.717	219749	ZNF25	zinc finger protein 25	chr10:38239838-38239779	ENST00000374633	"GO:0003677(DNA binding)|GO:0005622(intracellular)|GO:0005634(nucleus)|GO:0006355(regulation of transcription, DNA-dependent)|GO:0008270(zinc ion binding)|GO:0046872(metal ion binding)"
A_23_P110961	7.79485e-15	1.68155e-16	0.278963	down	2099.62	585.717	51660	BRP44L	brain protein 44-like	chr6:166778507-166778448	ENST00000341756	GO:0003674(molecular_function)|GO:0005575(cellular_component)|GO:0005739(mitochondrion)|GO:0008150(biological_process)
A_24_P285480	3.679e-16	3.13748e-18	0.279226	down	2313.74	646.057	9553	MRPL33	mitochondrial ribosomal protein L33	chr2:28002334-28002393	ENST00000476552	GO:0003735(structural constituent of ribosome)|GO:0005622(intracellular)|GO:0005739(mitochondrion)|GO:0005840(ribosome)|GO:0006412(translation)
A_33_P3231878	1.63822e-13	7.82428e-15	0.279443	down	513.819	143.583	5286	PIK3C2A	"phosphoinositide-3-kinase, class 2, alpha polypeptide"	chr11:17108358-17108299	ENST00000265970	"GO:0000166(nucleotide binding)|GO:0005524(ATP binding)|GO:0005634(nucleus)|GO:0005737(cytoplasm)|GO:0005794(Golgi apparatus)|GO:0005886(plasma membrane)|GO:0005942(phosphatidylinositol 3-kinase complex)|GO:0006661(phosphatidylinositol biosynthetic process)|GO:0006887(exocytosis)|GO:0006897(endocytosis)|GO:0007154(cell communication)|GO:0016301(kinase activity)|GO:0016303(1-phosphatidylinositol-3…
A_23_P111701	1.52196e-09	3.67022e-10	0.279912	down	2586.49	723.989	2791	GNG11	"guanine nucleotide binding protein (G protein), gamma 11"	chr7:93555764-93555823	ENST00000248564	GO:0003924(GTPase activity)|GO:0004871(signal transducer activity)|GO:0005834(heterotrimeric G-protein complex)|GO:0005886(plasma membrane)|GO:0006112(energy reserve metabolic process)|GO:0006184(GTP catabolic process)|GO:0007165(signal transduction)|GO:0007186(G-protein coupled receptor protein signaling pathway)|GO:0071377(cellular response to glucagon stimulus)
A_23_P94174	2.9658e-15	4.84332e-17	0.28046	down	586.793	164.572	29088	MRPL15	mitochondrial ribosomal protein L15	chr8:55060159-55060218	ENST00000522521	GO:0003735(structural constituent of ribosome)|GO:0005739(mitochondrion)|GO:0006412(translation)|GO:0015934(large ribosomal subunit)
A_24_P58881	2.45402e-17	9.59581e-20	0.280874	down	14766.3	4147.48				chr2:048110777-048110837
A_24_P926367	6.47555e-12	6.85235e-13	0.281206	down	515.865	145.064	9967	THRAP3	thyroid hormone receptor associated protein 3	chr1:36770822-36770881	ENST00000354618	"GO:0000166(nucleotide binding)|GO:0001104(RNA polymerase II transcription cofactor activity)|GO:0003712(transcription cofactor activity)|GO:0003713(transcription coactivator activity)|GO:0004872(receptor activity)|GO:0005524(ATP binding)|GO:0005634(nucleus)|GO:0005730(nucleolus)|GO:0006367(transcription initiation from RNA polymerase II promoter)|GO:0016592(mediator complex)|GO:0030374(ligand-de…
A_23_P52266	4.42029e-09	1.20892e-09	0.281212	down	4438.6	1248.19	3434	IFIT1	interferon-induced protein with tetratricopeptide repeats 1	chr10:91163438-91163497	ENST00000546318	GO:0005515(protein binding)|GO:0005737(cytoplasm)|GO:0005829(cytosol)|GO:0009615(response to virus)|GO:0019060(intracellular transport of viral proteins in host cell)|GO:0019221(cytokine-mediated signaling pathway)|GO:0032091(negative regulation of protein binding)|GO:0045070(positive regulation of viral genome replication)|GO:0045071(negative regulation of viral genome replication)|GO:0050688(re…
A_23_P208009	3.46504e-14	1.11168e-15	0.281833	down	2959.71	834.144	90701	SEC11C	SEC11 homolog C (S. cerevisiae)	chr18:56824892-56825917	ENST00000299714	GO:0005783(endoplasmic reticulum)|GO:0005789(endoplasmic reticulum membrane)|GO:0005792(microsome)|GO:0006112(energy reserve metabolic process)|GO:0006465(signal peptide processing)|GO:0006508(proteolysis)|GO:0008233(peptidase activity)|GO:0008236(serine-type peptidase activity)|GO:0016020(membrane)|GO:0016021(integral to membrane)|GO:0050796(regulation of insulin secretion)
A_23_P148556	2.94378e-11	4.04089e-12	0.282138	down	282.321	79.6532	215	ABCD1	"ATP-binding cassette, sub-family D (ALD), member 1"	chrX:153009809-153009868	ENST00000218104	"GO:0000166(nucleotide binding)|GO:0005215(transporter activity)|GO:0005325(peroxisomal fatty-acyl-CoA transporter activity)|GO:0005515(protein binding)|GO:0005524(ATP binding)|GO:0005739(mitochondrion)|GO:0005777(peroxisome)|GO:0005778(peroxisomal membrane)|GO:0005779(integral to peroxisomal membrane)|GO:0005829(cytosol)|GO:0007031(peroxisome organization)|GO:0015910(peroxisomal long-chain fatty…
A_23_P43141	3.3847e-15	5.74148e-17	0.283143	down	10453.5	2959.85	3646	EIF3E	"eukaryotic translation initiation factor 3, subunit E"	chr8:109228662-109226908	ENST00000519517	"GO:0000184(nuclear-transcribed mRNA catabolic process, nonsense-mediated decay)|GO:0000785(chromatin)|GO:0003743(translation initiation factor activity)|GO:0005515(protein binding)|GO:0005634(nucleus)|GO:0005654(nucleoplasm)|GO:0005737(cytoplasm)|GO:0005829(cytosol)|GO:0005852(eukaryotic translation initiation factor 3 complex)|GO:0006412(translation)|GO:0006413(translational initiation)|GO:0006…
A_23_P50137	8.43715e-11	1.36459e-11	0.283442	down	5761.99	1633.19	51320	MEX3C	mex-3 homolog C (C. elegans)	chr18:48701328-48701269	ENST00000406189	GO:0003723(RNA binding)|GO:0005634(nucleus)|GO:0005737(cytoplasm)|GO:0008270(zinc ion binding)|GO:0043231(intracellular membrane-bounded organelle)|GO:0046872(metal ion binding)
A_33_P3878772	3.52348e-14	1.13551e-15	0.283977	down	1114.36	316.454	3717	JAK2	Janus kinase 2	chr9:5127355-5127414	ENST00000381652	GO:0000166(nucleotide binding)|GO:0004672(protein kinase activity)|GO:0004713(protein tyrosine kinase activity)|GO:0004715(non-membrane spanning protein tyrosine kinase activity)|GO:0005102(receptor binding)|GO:0005131(growth hormone receptor binding)|GO:0005143(interleukin-12 receptor binding)|GO:0005515(protein binding)|GO:0005524(ATP binding)|GO:0005634(nucleus)|GO:0005737(cytoplasm)|GO:000582…
A_23_P9458	1.41939e-10	2.48754e-11	0.283998	down	416.571	118.305	64425	POLR1E	"polymerase (RNA) I polypeptide E, 53kDa"	chr9:37501711-37501770	ENST00000421959	GO:0003677(DNA binding)|GO:0003899(DNA-directed RNA polymerase activity)|GO:0005634(nucleus)|GO:0005730(nucleolus)|GO:0005737(cytoplasm)|GO:0009303(rRNA transcription)|GO:0030054(cell junction)
A_23_P127995	1.95882e-14	5.36894e-16	0.284928	down	1363.97	388.633	1207	CLNS1A	"chloride channel, nucleotide-sensitive, 1A"	chr11:77327395-77327336	ENST00000526009	GO:0000387(spliceosomal snRNP assembly)|GO:0005515(protein binding)|GO:0005634(nucleus)|GO:0005737(cytoplasm)|GO:0005829(cytosol)|GO:0005856(cytoskeleton)|GO:0005886(plasma membrane)|GO:0006810(transport)|GO:0006821(chloride transport)|GO:0006884(cell volume homeostasis)|GO:0008015(blood circulation)|GO:0016070(RNA metabolic process)|GO:0034660(ncRNA metabolic process)
A_21_P0011109	2.18481e-13	1.12322e-14	0.286579	down	44071.9	12630.1		RPS27	ribosomal protein S27	chr1:153964560-153964619	ENST00000477404	GO:0000087(M phase of mitotic cell cycle)|GO:0000236(mitotic prometaphase)|GO:0000278(mitotic cell cycle)|GO:0003677(DNA binding)|GO:0003735(structural constituent of ribosome)|GO:0005515(protein binding)|GO:0005622(intracellular)|GO:0005634(nucleus)|GO:0005829(cytosol)|GO:0005840(ribosome)|GO:0006412(translation)|GO:0006414(translational elongation)|GO:0006415(translational termination)|GO:00082…
A_33_P3227324	2.65776e-12	2.39424e-13	0.286895	down	345.75	99.1942	54531	MIER2	"mesoderm induction early response 1, family member 2"	chr19:305635-305576	ENST00000264819
A_23_P35148	1.52993e-10	2.70918e-11	0.287179	down	631.067	181.229	6884	TAF13	"TAF13 RNA polymerase II, TATA box binding protein (TBP)-associated factor, 18kDa"	chr1:109607271-109607212	ENST00000338366	"GO:0003677(DNA binding)|GO:0003700(sequence-specific DNA binding transcription factor activity)|GO:0005515(protein binding)|GO:0005634(nucleus)|GO:0005654(nucleoplasm)|GO:0005669(transcription factor TFIID complex)|GO:0005730(nucleolus)|GO:0006352(transcription initiation, DNA-dependent)|GO:0006355(regulation of transcription, DNA-dependent)|GO:0006366(transcription from RNA polymerase II promot…
A_32_P14744	1.61488e-14	4.23127e-16	0.287918	down	22529.9	6486.76	6210	RPS15A	ribosomal protein S15a	chr16:18800339-18799442	ENST00000322989	GO:0003723(RNA binding)|GO:0003735(structural constituent of ribosome)|GO:0005622(intracellular)|GO:0005737(cytoplasm)|GO:0005739(mitochondrion)|GO:0005829(cytosol)|GO:0005840(ribosome)|GO:0006412(translation)|GO:0006414(translational elongation)|GO:0006415(translational termination)|GO:0008284(positive regulation of cell proliferation)|GO:0009615(response to virus)|GO:0010467(gene expression)|GO…
A_33_P3220570	1.12354e-09	2.61089e-10	0.288073	down	351.756	101.331	80019	UBTD1	ubiquitin domain containing 1	chr10:99330900-99330959	ENST00000370664
A_24_P395621	1.96273e-08	6.27504e-09	0.288179	down	282.634	81.4493	146923	RUNDC1	RUN domain containing 1	chr17:41145573-41145632	ENST00000361677
A_24_P244410	1.29547e-17	3.9942e-20	0.288346	down	4671.72	1347.07	25906	C11orf51	chromosome 11 open reading frame 51	chr11:71821178-71820960	ENST00000538919	GO:0005622(intracellular)
A_33_P3261818	3.36275e-15	5.68547e-17	0.28902	down	1934.75	559.182	4190	MDH1	"malate dehydrogenase 1, NAD (soluble)"	chr2:63834131-63834190	ENST00000539945	GO:0004470(malic enzyme activity)|GO:0005625(soluble fraction)|GO:0005737(cytoplasm)|GO:0005739(mitochondrion)|GO:0005813(centrosome)|GO:0005829(cytosol)|GO:0005975(carbohydrate metabolic process)|GO:0006006(glucose metabolic process)|GO:0006094(gluconeogenesis)|GO:0006099(tricarboxylic acid cycle)|GO:0006107(oxaloacetate metabolic process)|GO:0006108(malate metabolic process)|GO:0006734(NADH met…
A_33_P3209651	1.15068e-10	1.95147e-11	0.289363	down	1116.54	323.084	57705	WDFY4	WDFY family member 4	chr10:50190940-50190999	ENST00000325239	GO:0005488(binding)|GO:0016020(membrane)|GO:0016021(integral to membrane)
A_23_P18422	6.07268e-14	2.2677e-15	0.290083	down	1065.96	309.217	11222	MRPL3	mitochondrial ribosomal protein L3	chr3:131181203-131181144	ENST00000264995	GO:0003723(RNA binding)|GO:0003735(structural constituent of ribosome)|GO:0005622(intracellular)|GO:0005739(mitochondrion)|GO:0005762(mitochondrial large ribosomal subunit)|GO:0005840(ribosome)|GO:0006412(translation)
A_33_P3393350	1.39342e-15	1.82478e-17	0.290962	down	833.554	242.533	89941	RHOT2	"ras homolog gene family, member T2"	chr16:724111-724170	ENST00000315082	GO:0000166(nucleotide binding)|GO:0003924(GTPase activity)|GO:0005509(calcium ion binding)|GO:0005525(GTP binding)|GO:0005622(intracellular)|GO:0005739(mitochondrion)|GO:0005741(mitochondrial outer membrane)|GO:0005743(mitochondrial inner membrane)|GO:0005829(cytosol)|GO:0005886(plasma membrane)|GO:0006915(apoptosis)|GO:0007264(small GTPase mediated signal transduction)|GO:0016021(integral to mem…
A_24_P62530	7.47012e-14	2.92935e-15	0.291042	down	637.618	185.573	58480	RHOU	"ras homolog gene family, member U"	chr1:228882099-228882158	ENST00000366691	GO:0000082(G1/S transition of mitotic cell cycle)|GO:0000139(Golgi membrane)|GO:0000166(nucleotide binding)|GO:0002102(podosome)|GO:0003924(GTPase activity)|GO:0005515(protein binding)|GO:0005525(GTP binding)|GO:0005622(intracellular)|GO:0005794(Golgi apparatus)|GO:0005829(cytosol)|GO:0005886(plasma membrane)|GO:0005925(focal adhesion)|GO:0007010(cytoskeleton organization)|GO:0007264(small GTPase…
A_23_P320457	2.15681e-15	3.19274e-17	0.291667	down	406.991	118.706	85369	FAM40A	"family with sequence similarity 40, member A"	chr1:110596897-110596956	ENST00000369796	GO:0003674(molecular_function)|GO:0005515(protein binding)|GO:0005634(nucleus)|GO:0005737(cytoplasm)|GO:0022604(regulation of cell morphogenesis)|GO:0030866(cortical actin cytoskeleton organization)
A_23_P78563	5.58135e-20	1.75536e-23	0.292426	down	11651.8	3407.27	59286	UBL5	ubiquitin-like 5	chr19:9939311-9939531	ENST00000358666	GO:0003674(molecular_function)|GO:0005737(cytoplasm)|GO:0008150(biological_process)
A_33_P3222018	6.67364e-16	6.97125e-18	0.294155	down	1517.4	446.35	11335	CBX3	chromobox homolog 3	chr7:26248079-26248138	ENST00000497498	"GO:0000779(condensed chromosome, centromeric region)|GO:0000785(chromatin)|GO:0005515(protein binding)|GO:0005634(nucleus)|GO:0005635(nuclear envelope)|GO:0005637(nuclear inner membrane)|GO:0005719(nuclear euchromatin)|GO:0005720(nuclear heterochromatin)|GO:0005819(spindle)|GO:0006338(chromatin remodeling)|GO:0019899(enzyme binding)|GO:0019904(protein domain specific binding)|GO:0031618(nuclear …
A_23_P111753	1.07566e-15	1.2813e-17	0.294839	down	2280.65	672.425	64983	MRPL32	mitochondrial ribosomal protein L32	chr7:42977128-42977187	ENST00000432845	GO:0003735(structural constituent of ribosome)|GO:0005739(mitochondrion)|GO:0005761(mitochondrial ribosome)|GO:0006412(translation)|GO:0015934(large ribosomal subunit)
A_24_P213354	3.46095e-15	5.91594e-17	0.29484	down	6785.95	2000.77				chr10:074765855-074765795
A_23_P143474	8.5816e-17	4.66591e-19	0.295	down	15876.1	4683.44	539	ATP5O	"ATP synthase, H+ transporting, mitochondrial F1 complex, O subunit"	chr21:35275858-35275799	ENST00000429064	"GO:0000276(mitochondrial proton-transporting ATP synthase complex, coupling factor F(o))|GO:0005215(transporter activity)|GO:0005496(steroid binding)|GO:0005739(mitochondrion)|GO:0005743(mitochondrial inner membrane)|GO:0005753(mitochondrial proton-transporting ATP synthase complex)|GO:0005886(plasma membrane)|GO:0006200(ATP catabolic process)|GO:0006754(ATP biosynthetic process)|GO:0006811(ion …
A_23_P206280	1.9131e-13	9.52542e-15	0.295293	down	6969.45	2058.03	9289	GPR56	G protein-coupled receptor 56	chr16:57698776-57698835	ENST00000379694	GO:0004871(signal transducer activity)|GO:0004872(receptor activity)|GO:0004930(G-protein coupled receptor activity)|GO:0005886(plasma membrane)|GO:0005887(integral to plasma membrane)|GO:0007155(cell adhesion)|GO:0007186(G-protein coupled receptor protein signaling pathway)|GO:0007218(neuropeptide signaling pathway)|GO:0007267(cell-cell signaling)|GO:0007420(brain development)|GO:0016021(integra…
A_23_P98057	1.17379e-12	8.95667e-14	0.296331	down	1083.15	320.97	7580	ZNF32	zinc finger protein 32	chr10:44140152-44140093	ENST00000475186	"GO:0003677(DNA binding)|GO:0005622(intracellular)|GO:0005634(nucleus)|GO:0006355(regulation of transcription, DNA-dependent)|GO:0008270(zinc ion binding)|GO:0046872(metal ion binding)"
A_33_P3425356	2.53567e-12	2.26537e-13	0.297142	down	612.036	181.862	25852	ARMC8	armadillo repeat containing 8	chr3:138015161-138015219	ENST00000491704	GO:0005488(binding)
A_23_P94319	2.35095e-13	1.22746e-14	0.298113	down	1490.7	444.396	9920	KBTBD11	kelch repeat and BTB (POZ) domain containing 11	chr8:1955034-1955093	ENST00000320248
A_23_P217367	3.7546e-12	3.59905e-13	0.29906	down	305.469	91.3533	115201	ATG4A	ATG4 autophagy related 4 homolog A (S. cerevisiae)	chrX:107397546-107397605	ENST00000372254	GO:0005737(cytoplasm)|GO:0006508(proteolysis)|GO:0006914(autophagy)|GO:0008233(peptidase activity)|GO:0008234(cysteine-type peptidase activity)|GO:0015031(protein transport)
A_21_P0013318	8.87171e-14	3.63591e-15	0.299198	down	8236.78	2464.43		CRCP	CGRP receptor component	chr7:65599300-65599359	ENST00000486848	GO:0000166(nucleotide binding)|GO:0001635(calcitonin gene-related polypeptide receptor activity)|GO:0001669(acrosomal vesicle)|GO:0003824(catalytic activity)|GO:0003899(DNA-directed RNA polymerase activity)|GO:0004948(calcitonin receptor activity)|GO:0005634(nucleus)|GO:0005886(plasma membrane)|GO:0006383(transcription from RNA polymerase III promoter)|GO:0006950(response to stress)|GO:0006954(in…
A_23_P130482	1.01053e-10	1.67991e-11	0.299233	down	433.243	129.641	10520	ZNF211	zinc finger protein 211	chr19:58153543-58153602	ENST00000254182	"GO:0003677(DNA binding)|GO:0005622(intracellular)|GO:0005634(nucleus)|GO:0006355(regulation of transcription, DNA-dependent)|GO:0008270(zinc ion binding)|GO:0046872(metal ion binding)"
A_24_P109432	2.13552e-10	3.97083e-11	0.299402	down	455.657	136.425	65065	NBEAL1	neurobeachin-like 1	chr2:203914691-203921201	ENST00000478884	GO:0005488(binding)
A_23_P121702	3.64723e-12	3.48118e-13	0.300132	down	963.492	289.175	132299	OCIAD2	OCIA domain containing 2	chr4:48887525-48887466	ENST00000381464	GO:0005768(endosome)
A_23_P256933	3.98727e-15	7.12624e-17	0.301382	down	28437.7	8570.63	6152	RPL24	ribosomal protein L24	chr3:101401280-101400008	ENST00000394077	GO:0000027(ribosomal large subunit assembly)|GO:0003723(RNA binding)|GO:0003735(structural constituent of ribosome)|GO:0005829(cytosol)|GO:0005840(ribosome)|GO:0006412(translation)|GO:0006414(translational elongation)|GO:0006415(translational termination)|GO:0010458(exit from mitosis)|GO:0010467(gene expression)|GO:0016032(viral reproduction)|GO:0016070(RNA metabolic process)|GO:0016071(mRNA meta…
A_24_P245298	4.74235e-15	8.99814e-17	0.302355	down	1345.32	406.764	8742	TNFSF12	"tumor necrosis factor (ligand) superfamily, member 12"	chr17:7461108-7461167	ENST00000322272	GO:0001938(positive regulation of endothelial cell proliferation)|GO:0005102(receptor binding)|GO:0005125(cytokine activity)|GO:0005164(tumor necrosis factor receptor binding)|GO:0005515(protein binding)|GO:0005576(extracellular region)|GO:0005615(extracellular space)|GO:0005886(plasma membrane)|GO:0005887(integral to plasma membrane)|GO:0006915(apoptosis)|GO:0006917(induction of apoptosis)|GO:00…
A_23_P122174	5.20641e-14	1.86619e-15	0.303265	down	1558.91	472.763	7518	XRCC4	X-ray repair complementing defective repair in Chinese hamster cells 4	chr5:82500709-82554376	ENST00000514538	GO:0000793(condensed chromosome)|GO:0001701(in utero embryonic development)|GO:0002328(pro-B cell differentiation)|GO:0003677(DNA binding)|GO:0005515(protein binding)|GO:0005634(nucleus)|GO:0005654(nucleoplasm)|GO:0005829(cytosol)|GO:0005958(DNA-dependent protein kinase-DNA ligase 4 complex)|GO:0006281(DNA repair)|GO:0006302(double-strand break repair)|GO:0006303(double-strand break repair via no…
A_24_P77681	2.33237e-14	6.68812e-16	0.303467	down	1355.04	411.211	10605	PAIP1	poly(A) binding protein interacting protein 1	chr5:43533850-43529933	ENST00000308863	"GO:0000288(nuclear-transcribed mRNA catabolic process, deadenylation-dependent decay)|GO:0000289(nuclear-transcribed mRNA poly(A) tail shortening)|GO:0003723(RNA binding)|GO:0005515(protein binding)|GO:0005737(cytoplasm)|GO:0005829(cytosol)|GO:0006413(translational initiation)|GO:0008494(translation activator activity)|GO:0016070(RNA metabolic process)|GO:0016071(mRNA metabolic process)|GO:00457…
A_19_P00316326	5.7551e-10	1.22903e-10	0.303717	down	438.032	133.038		MAP3K13		chr3:185003339-185003398	ENST00000447637	GO:0000166(nucleotide binding)|GO:0000186(activation of MAPKK activity)|GO:0000287(magnesium ion binding)|GO:0004674(protein serine/threonine kinase activity)|GO:0004709(MAP kinase kinase kinase activity)|GO:0005515(protein binding)|GO:0005524(ATP binding)|GO:0005624(membrane fraction)|GO:0005737(cytoplasm)|GO:0006468(protein phosphorylation)|GO:0007254(JNK cascade)|GO:0008385(IkappaB kinase comp…
A_33_P3329916	6.03913e-18	1.40563e-20	0.303904	down	16369.3	4974.7	6128	RPL6	ribosomal protein L6	chr12:112843025-112842976	ENST00000424576	"GO:0003677(DNA binding)|GO:0003723(RNA binding)|GO:0003735(structural constituent of ribosome)|GO:0005622(intracellular)|GO:0005829(cytosol)|GO:0005840(ribosome)|GO:0006355(regulation of transcription, DNA-dependent)|GO:0006412(translation)|GO:0006414(translational elongation)|GO:0006415(translational termination)|GO:0010467(gene expression)|GO:0016032(viral reproduction)|GO:0016070(RNA metaboli…
A_23_P12272	6.35091e-16	6.54623e-18	0.304874	down	821.008	250.304	5511	PPP1R8	"protein phosphatase 1, regulatory subunit 8"	chr1:28177929-28177988	ENST00000236412	"GO:0003677(DNA binding)|GO:0003723(RNA binding)|GO:0004519(endonuclease activity)|GO:0004865(protein serine/threonine phosphatase inhibitor activity)|GO:0005515(protein binding)|GO:0005634(nucleus)|GO:0005681(spliceosomal complex)|GO:0005730(nucleolus)|GO:0005737(cytoplasm)|GO:0006355(regulation of transcription, DNA-dependent)|GO:0006397(mRNA processing)|GO:0006401(RNA catabolic process)|GO:000…
A_23_P137948	1.71868e-12	1.41674e-13	0.305015	down	559.116	170.539	29937	NENF	neudesin neurotrophic factor	chr1:212619293-212619352	ENST00000366988	GO:0005576(extracellular region)|GO:0005615(extracellular space)|GO:0008083(growth factor activity)|GO:0020037(heme binding)|GO:0043410(positive regulation of MAPKKK cascade)|GO:0046872(metal ion binding)
A_23_P122443	1.7576e-16	1.1749e-18	0.305016	down	6323.96	1928.91	3006	HIST1H1C	"histone cluster 1, H1c"	chr6:26056109-26056050	ENST00000343677	GO:0000786(nucleosome)|GO:0003677(DNA binding)|GO:0005634(nucleus)|GO:0005694(chromosome)|GO:0006334(nucleosome assembly)|GO:0016584(nucleosome positioning)
A_33_P3419806	4.4818e-14	1.54303e-15	0.306702	down	27392.6	8401.35	6235	RPS29	ribosomal protein S29	chr14:50053004-50052710	ENST00000245458	GO:0003735(structural constituent of ribosome)|GO:0005622(intracellular)|GO:0005737(cytoplasm)|GO:0005829(cytosol)|GO:0006412(translation)|GO:0006414(translational elongation)|GO:0006415(translational termination)|GO:0008270(zinc ion binding)|GO:0010467(gene expression)|GO:0015935(small ribosomal subunit)|GO:0016032(viral reproduction)|GO:0016070(RNA metabolic process)|GO:0016071(mRNA metabolic p…
A_24_P356406	1.80817e-16	1.22554e-18	0.307101	down	1554.16	477.284	5048	PAFAH1B1	"platelet-activating factor acetylhydrolase 1b, regulatory subunit 1 (45kDa)"	chr17:2588767-2588826	ENST00000397195	GO:0000086(G2/M transition of mitotic cell cycle)|GO:0000087(M phase of mitotic cell cycle)|GO:0000132(establishment of mitotic spindle orientation)|GO:0000226(microtubule cytoskeleton organization)|GO:0000235(astral microtubule)|GO:0000236(mitotic prometaphase)|GO:0000278(mitotic cell cycle)|GO:0000776(kinetochore)|GO:0001675(acrosome assembly)|GO:0001764(neuron migration)|GO:0005515(protein bin…
A_33_P3276475	2.29471e-11	3.02728e-12	0.307358	down	580.444	178.404	57132	CHMP1B	charged multivesicular body protein 1B	chr18:11854358-11854417	ENST00000526991	GO:0005515(protein binding)|GO:0005737(cytoplasm)|GO:0005768(endosome)|GO:0005829(cytosol)|GO:0007049(cell cycle)|GO:0015031(protein transport)|GO:0016020(membrane)|GO:0019904(protein domain specific binding)|GO:0031902(late endosome membrane)|GO:0051301(cell division)
A_23_P160503	3.91238e-15	6.92799e-17	0.307515	down	572.003	175.899	51022	GLRX2	glutaredoxin 2	chr1:193066821-193066762	ENST00000472197	"GO:0005634(nucleus)|GO:0005730(nucleolus)|GO:0005739(mitochondrion)|GO:0006355(regulation of transcription, DNA-dependent)|GO:0006467(protein thiol-disulfide exchange)|GO:0006749(glutathione metabolic process)|GO:0006810(transport)|GO:0006915(apoptosis)|GO:0008794(arsenate reductase (glutaredoxin) activity)|GO:0009055(electron carrier activity)|GO:0009266(response to temperature stimulus)|GO:000…
A_33_P3531979	1.97932e-08	6.33397e-09	0.308531	down	335.515	103.517	283352	LOC283352	uncharacterized LOC283352	chr12:129597778-129597837
A_24_P228667	1.45e-09	3.47238e-10	0.309339	down	1718.4	531.567	64976	MRPL40	mitochondrial ribosomal protein L40	chr22:19422372-19423174	ENST00000443660	GO:0003674(molecular_function)|GO:0005634(nucleus)|GO:0005739(mitochondrion)|GO:0005761(mitochondrial ribosome)|GO:0005840(ribosome)|GO:0009653(anatomical structure morphogenesis)
A_23_P91930	5.74137e-13	3.73208e-14	0.309366	down	605.248	187.243	79691	QTRTD1	queuine tRNA-ribosyltransferase domain containing 1	chr3:113806986-113807045	ENST00000281273	"GO:0005737(cytoplasm)|GO:0005739(mitochondrion)|GO:0008479(queuine tRNA-ribosyltransferase activity)|GO:0008616(queuosine biosynthetic process)|GO:0016757(transferase activity, transferring glycosyl groups)|GO:0046872(metal ion binding)"
A_23_P347048	3.87912e-10	7.83553e-11	0.314433	down	463.772	145.825	81537	SGPP1	sphingosine-1-phosphate phosphatase 1	chr14:64152108-64152049	ENST00000247225	GO:0005624(membrane fraction)|GO:0005783(endoplasmic reticulum)|GO:0005789(endoplasmic reticulum membrane)|GO:0006665(sphingolipid metabolic process)|GO:0006668(sphinganine-1-phosphate metabolic process)|GO:0006670(sphingosine metabolic process)|GO:0006915(apoptosis)|GO:0016020(membrane)|GO:0016021(integral to membrane)|GO:0016787(hydrolase activity)|GO:0042392(sphingosine-1-phosphate phosphatase…
A_23_P51996	5.19175e-14	1.85996e-15	0.314566	down	3958.49	1245.21	6814	STXBP3	syntaxin binding protein 3	chr1:109351984-109352043	ENST00000370008	GO:0005515(protein binding)|GO:0005634(nucleus)|GO:0005730(nucleolus)|GO:0005737(cytoplasm)|GO:0005829(cytosol)|GO:0005886(plasma membrane)|GO:0006904(vesicle docking involved in exocytosis)|GO:0007596(blood coagulation)|GO:0015031(protein transport)|GO:0016192(vesicle-mediated transport)|GO:0016323(basolateral plasma membrane)|GO:0016324(apical plasma membrane)|GO:0017075(syntaxin-1 binding)|GO:…
A_24_P363745	2.05581e-07	8.18305e-08	0.316156	down	354.144	111.965	9684	LRRC14	leucine rich repeat containing 14	chr8:145750486-145750545	ENST00000292524
A_23_P83751	0.00204663	0.00147972	0.316196	down	744.935	235.545	79864	C11orf63	chromosome 11 open reading frame 63	chr11:122830122-122830181	ENST00000227349
A_23_P500433	4.95402e-12	4.99692e-13	0.316476	down	789.413	249.83	64170	CARD9	"caspase recruitment domain family, member 9"	chr9:139258502-139258443	ENST00000485975	GO:0002218(activation of innate immune response)|GO:0005622(intracellular)|GO:0005737(cytoplasm)|GO:0009620(response to fungus)|GO:0032495(response to muramyl dipeptide)|GO:0032755(positive regulation of interleukin-6 production)|GO:0032760(positive regulation of tumor necrosis factor production)|GO:0032874(positive regulation of stress-activated MAPK cascade)|GO:0042493(response to drug)|GO:0042…
A_32_P116206	1.36824e-15	1.76046e-17	0.316925	down	3288.3	1042.14	768211	RELL1	RELT-like 1	chr4:37612341-37612282		GO:0005737(cytoplasm)|GO:0005886(plasma membrane)|GO:0015630(microtubule cytoskeleton)|GO:0016021(integral to membrane)
A_23_P98167	2.98853e-14	9.20402e-16	0.317348	down	448.034	142.183	81622	UNC93B1	unc-93 homolog B1 (C. elegans)	chr11:67758982-67758923	ENST00000530331	GO:0005764(lysosome)|GO:0005768(endosome)|GO:0005783(endoplasmic reticulum)|GO:0005789(endoplasmic reticulum membrane)|GO:0006886(intracellular protein transport)|GO:0009615(response to virus)|GO:0016020(membrane)|GO:0016021(integral to membrane)|GO:0031410(cytoplasmic vesicle)|GO:0032009(early phagosome)|GO:0034138(toll-like receptor 3 signaling pathway)|GO:0034154(toll-like receptor 7 signaling…
A_23_P5389	1.87657e-18	2.86527e-21	0.319634	down	3418.44	1092.65	84661	DPY30	dpy-30 homolog (C. elegans)	chr2:32254724-32254665	ENST00000295066	"GO:0005515(protein binding)|GO:0005634(nucleus)|GO:0005730(nucleolus)|GO:0005794(Golgi apparatus)|GO:0005802(trans-Golgi network)|GO:0006355(regulation of transcription, DNA-dependent)|GO:0016197(endosome transport)|GO:0016568(chromatin modification)|GO:0035097(histone methyltransferase complex)|GO:0042802(identical protein binding)|GO:0042803(protein homodimerization activity)|GO:0048188(Set1C/…
A_24_P8371	1.24516e-10	2.13952e-11	0.320148	down	516.682	165.415	124976	SPNS2	spinster homolog 2 (Drosophila)	chr17:4442247-4442306	ENST00000329078	GO:0006869(lipid transport)|GO:0016020(membrane)|GO:0016021(integral to membrane)|GO:0055085(transmembrane transport)
A_33_P3275310	1.45855e-06	6.78148e-07	0.320271	down	245.098	78.498	4287	ATXN3	ataxin 3	chr14:92529192-92529133	ENST00000359819	"GO:0005515(protein binding)|GO:0005634(nucleus)|GO:0005654(nucleoplasm)|GO:0005737(cytoplasm)|GO:0006289(nucleotide-excision repair)|GO:0006355(regulation of transcription, DNA-dependent)|GO:0006508(proteolysis)|GO:0007268(synaptic transmission)|GO:0007399(nervous system development)|GO:0008219(cell death)|GO:0008233(peptidase activity)|GO:0008234(cysteine-type peptidase activity)|GO:0008242(ome…
A_23_P51508	3.46647e-14	1.11278e-15	0.320358	down	1080.87	346.265	11266	DUSP12	dual specificity phosphatase 12	chr1:161726752-161726811	ENST00000367943	GO:0004725(protein tyrosine phosphatase activity)|GO:0005622(intracellular)|GO:0005634(nucleus)|GO:0005737(cytoplasm)|GO:0006464(protein modification process)|GO:0006470(protein dephosphorylation)|GO:0007254(JNK cascade)|GO:0008138(protein tyrosine/serine/threonine phosphatase activity)|GO:0008270(zinc ion binding)|GO:0016787(hydrolase activity)|GO:0019900(kinase binding)|GO:0033133(positive regu…
A_23_P101683	8.67394e-05	5.29239e-05	0.320391	down	8258.56	2645.97	1178	CLC	Charcot-Leyden crystal protein	chr19:40222060-40222001	ENST00000221804	GO:0004091(carboxylesterase activity)|GO:0004622(lysophospholipase activity)|GO:0005529(sugar binding)|GO:0007275(multicellular organismal development)|GO:0016042(lipid catabolic process)|GO:0016787(hydrolase activity)
A_24_P290373	1.25349e-13	5.58454e-15	0.321126	down	671.781	215.726	63932	CXorf56	chromosome X open reading frame 56	chrX:118672116-118672112	ENST00000453751
A_23_P110433	4.11705e-13	2.4562e-14	0.321348	down	1437.27	461.863	23398	PPWD1	peptidylprolyl isomerase domain and WD repeat containing 1	chr5:64881994-64883124	ENST00000510930	"GO:0000398(nuclear mRNA splicing, via spliceosome)|GO:0003755(peptidyl-prolyl cis-trans isomerase activity)|GO:0005634(nucleus)|GO:0006457(protein folding)|GO:0008380(RNA splicing)|GO:0016853(isomerase activity)|GO:0071013(catalytic step 2 spliceosome)"
A_23_P99260	1.94901e-15	2.77263e-17	0.321496	down	1902.81	611.746	10988	METAP2	methionyl aminopeptidase 2	chr12:95908032-95908091	ENST00000535095	GO:0004177(aminopeptidase activity)|GO:0005737(cytoplasm)|GO:0006508(proteolysis)|GO:0008233(peptidase activity)|GO:0008235(metalloexopeptidase activity)|GO:0009987(cellular process)|GO:0016485(protein processing)|GO:0018206(peptidyl-methionine modification)|GO:0031365(N-terminal protein amino acid modification)|GO:0046872(metal ion binding)
A_23_P143147	2.64645e-09	6.82494e-10	0.321521	down	319.101	102.598	10732	TCFL5	transcription factor-like 5 (basic helix-loop-helix)	chr20:61472682-61472623	ENST00000335351	"GO:0001673(male germ cell nucleus)|GO:0003677(DNA binding)|GO:0003700(sequence-specific DNA binding transcription factor activity)|GO:0005634(nucleus)|GO:0006355(regulation of transcription, DNA-dependent)|GO:0006366(transcription from RNA polymerase II promoter)|GO:0007275(multicellular organismal development)|GO:0007283(spermatogenesis)|GO:0042127(regulation of cell proliferation)|GO:0045595(r…
A_33_P3378031	3.73878e-13	2.17901e-14	0.321953	down	654.045	210.572	129787	TMEM18	transmembrane protein 18	chr2:669482-669423	ENST00000355654	GO:0005634(nucleus)|GO:0016020(membrane)|GO:0016021(integral to membrane)|GO:0016477(cell migration)|GO:0031965(nuclear membrane)
A_33_P3397920	2.0196e-07	8.02761e-08	0.322383	down	199.563	64.3357				chr2:64873773-64873832	ENST00000439964
A_24_P261005	2.35512e-15	3.58278e-17	0.323255	down	2773.73	896.62	114926	C8orf40	chromosome 8 open reading frame 40	chr8:42403872-42407694	ENST00000416469	GO:0005634(nucleus)|GO:0005730(nucleolus)|GO:0005737(cytoplasm)|GO:0016020(membrane)|GO:0016021(integral to membrane)
A_23_P122233	5.89383e-17	2.85912e-19	0.323613	down	1177.27	380.98	29093	MRPL22	mitochondrial ribosomal protein L22	chr5:154346304-154346363	ENST00000519059	GO:0003735(structural constituent of ribosome)|GO:0005622(intracellular)|GO:0005739(mitochondrion)|GO:0006412(translation)|GO:0015934(large ribosomal subunit)
A_23_P25003	3.50944e-13	2.00941e-14	0.324317	down	1181.87	383.299	6249	CLIP1	CAP-GLY domain containing linker protein 1	chr12:122756161-122756102	ENST00000392458	GO:0000087(M phase of mitotic cell cycle)|GO:0000236(mitotic prometaphase)|GO:0000278(mitotic cell cycle)|GO:0000776(kinetochore)|GO:0003676(nucleic acid binding)|GO:0005515(protein binding)|GO:0005737(cytoplasm)|GO:0005768(endosome)|GO:0005813(centrosome)|GO:0005829(cytosol)|GO:0005874(microtubule)|GO:0005881(cytoplasmic microtubule)|GO:0005882(intermediate filament)|GO:0007067(mitosis)|GO:00080…
A_33_P3281795	0.000138332	8.67033e-05	0.325195	down	229.786	74.7254	11343	MGLL	monoglyceride lipase	chr3:127407970-127407911	ENST00000265052	GO:0004091(carboxylesterase activity)|GO:0004622(lysophospholipase activity)|GO:0005886(plasma membrane)|GO:0006629(lipid metabolic process)|GO:0006633(fatty acid biosynthetic process)|GO:0006954(inflammatory response)|GO:0007596(blood coagulation)|GO:0008289(lipid binding)|GO:0009966(regulation of signal transduction)|GO:0016042(lipid catabolic process)|GO:0016787(hydrolase activity)|GO:0019369(…
A_32_P57237	7.54267e-16	8.21611e-18	0.326873	down	30260.9	9891.47	6144	RPL21	ribosomal protein L21	chr13:27829448-27830336	ENST00000493317	GO:0003723(RNA binding)|GO:0003735(structural constituent of ribosome)|GO:0005622(intracellular)|GO:0005829(cytosol)|GO:0005840(ribosome)|GO:0006412(translation)|GO:0006414(translational elongation)|GO:0006415(translational termination)|GO:0010467(gene expression)|GO:0016032(viral reproduction)|GO:0016070(RNA metabolic process)|GO:0016071(mRNA metabolic process)|GO:0019058(viral infectious cycle)…
A_23_P502425	1.91477e-13	9.54799e-15	0.327007	down	1072.19	350.615	57129	MRPL47	mitochondrial ribosomal protein L47	chr3:179306702-179306643	ENST00000392659	GO:0003674(molecular_function)|GO:0003735(structural constituent of ribosome)|GO:0005575(cellular_component)|GO:0005739(mitochondrion)|GO:0005761(mitochondrial ribosome)|GO:0005840(ribosome)|GO:0006412(translation)|GO:0008150(biological_process)
A_33_P3253682	6.23415e-11	9.65101e-12	0.327496	down	735.193	240.773	53938	PPIL3	peptidylprolyl isomerase (cyclophilin)-like 3	chr2:201736056-201735997	ENST00000409449	"GO:0000398(nuclear mRNA splicing, via spliceosome)|GO:0003755(peptidyl-prolyl cis-trans isomerase activity)|GO:0005515(protein binding)|GO:0006457(protein folding)|GO:0008380(RNA splicing)|GO:0016853(isomerase activity)|GO:0071013(catalytic step 2 spliceosome)"
A_23_P339480	6.84307e-16	7.21195e-18	0.327886	down	1866.07	611.857	8520	HAT1	histone acetyltransferase 1	chr2:172848187-172848246	ENST00000494601	"GO:0004402(histone acetyltransferase activity)|GO:0005515(protein binding)|GO:0005634(nucleus)|GO:0005654(nucleoplasm)|GO:0005730(nucleolus)|GO:0005737(cytoplasm)|GO:0006323(DNA packaging)|GO:0006348(chromatin silencing at telomere)|GO:0006475(internal protein amino acid acetylation)|GO:0007584(response to nutrient)|GO:0016363(nuclear matrix)|GO:0016568(chromatin modification)|GO:0016573(histone…
A_23_P154234	4.84113e-16	4.56124e-18	0.328242	down	2515.87	825.815	56655	POLE4	"polymerase (DNA-directed), epsilon 4 (p12 subunit)"	chr2:75187247-75196568	ENST00000465242	GO:0003887(DNA-directed DNA polymerase activity)|GO:0005515(protein binding)|GO:0005622(intracellular)|GO:0005634(nucleus)|GO:0005671(Ada2/Gcn5/Ada3 transcription activator complex)|GO:0016740(transferase activity)|GO:0016779(nucleotidyltransferase activity)|GO:0043565(sequence-specific DNA binding)|GO:0043966(histone H3 acetylation)
A_33_P3381245	1.73671e-12	1.4358e-13	0.328248	down	2341.46	768.58	9141	PDCD5	programmed cell death 5	chr19:33078221-33078280	ENST00000221784	GO:0003677(DNA binding)|GO:0005634(nucleus)|GO:0005737(cytoplasm)|GO:0006915(apoptosis)|GO:0006917(induction of apoptosis)
A_23_P117068	1.33947e-14	3.33465e-16	0.328845	down	1723.69	566.827	6636	SNRPF	small nuclear ribonucleoprotein polypeptide F	chr12:96255070-96259159	ENST00000549580	"GO:0000387(spliceosomal snRNP assembly)|GO:0000398(nuclear mRNA splicing, via spliceosome)|GO:0003723(RNA binding)|GO:0005634(nucleus)|GO:0005654(nucleoplasm)|GO:0005681(spliceosomal complex)|GO:0005683(U7 snRNP)|GO:0005689(U12-type spliceosomal complex)|GO:0005829(cytosol)|GO:0006366(transcription from RNA polymerase II promoter)|GO:0006369(termination of RNA polymerase II transcription)|GO:000…
A_33_P3216297	1.0101e-12	7.40292e-14	0.329069	down	1077.86	354.69	2908	NR3C1	"nuclear receptor subfamily 3, group C, member 1 (glucocorticoid receptor)"	chr5:142657577-142657518	ENST00000361001	"GO:0003682(chromatin binding)|GO:0003690(double-stranded DNA binding)|GO:0003700(sequence-specific DNA binding transcription factor activity)|GO:0004872(receptor activity)|GO:0004883(glucocorticoid receptor activity)|GO:0005496(steroid binding)|GO:0005515(protein binding)|GO:0005622(intracellular)|GO:0005634(nucleus)|GO:0005654(nucleoplasm)|GO:0005730(nucleolus)|GO:0005737(cytoplasm)|GO:0005759(…
A_33_P3399248	1.23361e-13	5.47609e-15	0.329583	down	1941.92	640.026	51569	UFM1	ubiquitin-fold modifier 1	chr13:38934900-38934954	ENST00000379641	GO:0005634(nucleus)|GO:0005737(cytoplasm)|GO:0071569(protein ufmylation)
A_33_P3317198	2.34873e-16	1.67938e-18	0.329691	down	1257.64	414.632	2963	GTF2F2	"general transcription factor IIF, polypeptide 2, 30kDa"	chr13:45858028-45858087	ENST00000340473	"GO:0000166(nucleotide binding)|GO:0000398(nuclear mRNA splicing, via spliceosome)|GO:0003677(DNA binding)|GO:0004386(helicase activity)|GO:0005515(protein binding)|GO:0005524(ATP binding)|GO:0005634(nucleus)|GO:0005654(nucleoplasm)|GO:0005674(transcription factor TFIIF complex)|GO:0006355(regulation of transcription, DNA-dependent)|GO:0006366(transcription from RNA polymerase II promoter)|GO:000…
A_21_P0000261	2.12934e-15	3.13916e-17	0.329847	down	1914.97	631.645		RPL17	ribosomal protein L17	chr18:47018093-47018034	ENST00000418495	GO:0003735(structural constituent of ribosome)|GO:0005622(intracellular)|GO:0005829(cytosol)|GO:0006412(translation)|GO:0006414(translational elongation)|GO:0006415(translational termination)|GO:0010467(gene expression)|GO:0016032(viral reproduction)|GO:0016070(RNA metabolic process)|GO:0016071(mRNA metabolic process)|GO:0019058(viral infectious cycle)|GO:0019083(viral transcription)|GO:0022625(c…
A_23_P106998	1.09898e-13	4.75527e-15	0.331393	down	414.079	137.223	51649	MRPS23	mitochondrial ribosomal protein S23	chr17:55926606-55918568	ENST00000313608	GO:0003735(structural constituent of ribosome)|GO:0005739(mitochondrion)|GO:0005840(ribosome)|GO:0006412(translation)|GO:0031965(nuclear membrane)|GO:0045111(intermediate filament cytoskeleton)
A_23_P214977	1.2128e-12	9.33112e-14	0.331612	down	1032.03	342.232	11231	SEC63	SEC63 homolog (S. cerevisiae)	chr6:108192374-108192315	ENST00000459782	GO:0004872(receptor activity)|GO:0005783(endoplasmic reticulum)|GO:0005789(endoplasmic reticulum membrane)|GO:0006457(protein folding)|GO:0006612(protein targeting to membrane)|GO:0015031(protein transport)|GO:0016020(membrane)|GO:0016021(integral to membrane)|GO:0031072(heat shock protein binding)|GO:0051082(unfolded protein binding)
A_23_P302550	2.23076e-14	6.33445e-16	0.331615	down	8157.23	2705.06	64407	RGS18	regulator of G-protein signaling 18	chr1:192154601-192154660	ENST00000367460	GO:0004871(signal transducer activity)|GO:0005096(GTPase activator activity)|GO:0005737(cytoplasm)|GO:0005886(plasma membrane)|GO:0008277(regulation of G-protein coupled receptor protein signaling pathway)|GO:0009968(negative regulation of signal transduction)|GO:0043547(positive regulation of GTPase activity)
A_33_P3764802	5.7609e-09	1.62321e-09	0.331733	down	238.117	78.9914	23408	SIRT5	sirtuin 5	chr6:13612209-13612268	ENST00000359782	GO:0003950(NAD+ ADP-ribosyltransferase activity)|GO:0005739(mitochondrion)|GO:0005758(mitochondrial intermembrane space)|GO:0005759(mitochondrial matrix)|GO:0006342(chromatin silencing)|GO:0006471(protein ADP-ribosylation)|GO:0006476(protein deacetylation)|GO:0008270(zinc ion binding)|GO:0016787(hydrolase activity)|GO:0046872(metal ion binding)|GO:0070403(NAD+ binding)
A_24_P47467	1.75737e-10	3.17605e-11	0.332202	down	918.121	305.002	79073	TMEM109	transmembrane protein 109	chr11:60690854-60690913	ENST00000227525	GO:0003674(molecular_function)|GO:0005634(nucleus)|GO:0005640(nuclear outer membrane)|GO:0005730(nucleolus)|GO:0005737(cytoplasm)|GO:0008150(biological_process)|GO:0016020(membrane)|GO:0016021(integral to membrane)|GO:0031965(nuclear membrane)|GO:0033017(sarcoplasmic reticulum membrane)
A_23_P310350	2.55681e-07	1.03601e-07	0.332232	down	199.737	66.359	23729	SHPK	sedoheptulokinase	chr17:3512057-3511998	ENST00000225519	GO:0000166(nucleotide binding)|GO:0005524(ATP binding)|GO:0005737(cytoplasm)|GO:0005975(carbohydrate metabolic process)|GO:0016740(transferase activity)|GO:0050277(sedoheptulokinase activity)
A_23_P141126	6.33369e-12	6.67313e-13	0.333936	down	299.946	100.163	2584	GALK1	galactokinase 1	chr17:73754580-73754445	ENST00000437911	GO:0000166(nucleotide binding)|GO:0004335(galactokinase activity)|GO:0005524(ATP binding)|GO:0005534(galactose binding)|GO:0005624(membrane fraction)|GO:0005737(cytoplasm)|GO:0005829(cytosol)|GO:0005975(carbohydrate metabolic process)|GO:0006012(galactose metabolic process)|GO:0008152(metabolic process)|GO:0016301(kinase activity)|GO:0016740(transferase activity)|GO:0019388(galactose catabolic pr…
A_23_P209269	4.20564e-13	2.5255e-14	0.334755	down	1398.26	468.075	5495	PPM1B	"protein phosphatase, Mg2+/Mn2+ dependent, 1B"	chr2:44458389-44458448	ENST00000409432	GO:0000287(magnesium ion binding)|GO:0004722(protein serine/threonine phosphatase activity)|GO:0005515(protein binding)|GO:0006470(protein dephosphorylation)|GO:0008287(protein serine/threonine phosphatase complex)|GO:0016787(hydrolase activity)|GO:0030145(manganese ion binding)
A_24_P215240	1.32024e-09	3.13191e-10	0.335346	down	1543.87	517.732	219670	ENKUR	"enkurin, TRPC channel interacting protein"	chr10:25284625-25279530	ENST00000376363	GO:0005516(calmodulin binding)|GO:0005929(cilium)|GO:0017124(SH3 domain binding)|GO:0019861(flagellum)
A_23_P146354	1.41206e-10	2.47206e-11	0.336657	down	453.816	152.78	10585	POMT1	protein-O-mannosyltransferase 1	chr9:134399126-134399185	ENST00000485278	"GO:0000030(mannosyltransferase activity)|GO:0001669(acrosomal vesicle)|GO:0004169(dolichyl-phosphate-mannose-protein mannosyltransferase activity)|GO:0005783(endoplasmic reticulum)|GO:0005789(endoplasmic reticulum membrane)|GO:0005975(carbohydrate metabolic process)|GO:0006493(protein O-linked glycosylation)|GO:0007275(multicellular organismal development)|GO:0016020(membrane)|GO:0016021(integra…
A_23_P34546	5.67963e-16	5.62622e-18	0.336763	down	1602.52	539.667	10806	SDCCAG8	serologically defined colon cancer antigen 8	chr1:243589784-243589843	ENST00000463042	GO:0000086(G2/M transition of mitotic cell cycle)|GO:0000278(mitotic cell cycle)|GO:0005515(protein binding)|GO:0005737(cytoplasm)|GO:0005813(centrosome)|GO:0005814(centriole)|GO:0005829(cytosol)|GO:0005856(cytoskeleton)|GO:0005911(cell-cell junction)|GO:0030010(establishment of cell polarity)|GO:0035148(tube formation)
A_33_P3343120	1.07922e-12	8.0686e-14	0.337266	down	2225.81	750.69	3394	IRF8	interferon regulatory factor 8	chr16:85956052-85956111	ENST00000268638	"GO:0000122(negative regulation of transcription from RNA polymerase II promoter)|GO:0000975(regulatory region DNA binding)|GO:0003700(sequence-specific DNA binding transcription factor activity)|GO:0003705(sequence-specific enhancer binding RNA polymerase II transcription factor activity)|GO:0005634(nucleus)|GO:0005829(cytosol)|GO:0006909(phagocytosis)|GO:0006955(immune response)|GO:0019221(cyto…
A_33_P3295578	1.15875e-14	2.76391e-16	0.337853	down	1534.31	518.372	90843	TCEAL8	transcription elongation factor A (SII)-like 8	chrX:102508646-102508587	ENST00000451678	"GO:0005634(nucleus)|GO:0006355(regulation of transcription, DNA-dependent)"
A_24_P414658	3.25552e-09	8.58701e-10	0.33791	down	673.809	227.687				chr6:27102290-27102349	ENST00000359193
A_24_P321634	2.86318e-10	5.54876e-11	0.338076	down	492.959	166.658	9205	ZMYM5	"zinc finger, MYM-type 5"	chr13:20412841-20411904	ENST00000467542	GO:0005634(nucleus)|GO:0008270(zinc ion binding)|GO:0046872(metal ion binding)
A_23_P112429	3.07104e-14	9.52105e-16	0.338296	down	52742.5	17842.5	11224	RPL35	ribosomal protein L35	chr9:127623708-127622495	ENST00000348462	GO:0003729(mRNA binding)|GO:0003735(structural constituent of ribosome)|GO:0005622(intracellular)|GO:0005730(nucleolus)|GO:0005737(cytoplasm)|GO:0005829(cytosol)|GO:0005840(ribosome)|GO:0006412(translation)|GO:0006414(translational elongation)|GO:0006415(translational termination)|GO:0010467(gene expression)|GO:0016032(viral reproduction)|GO:0016070(RNA metabolic process)|GO:0016071(mRNA metaboli…
A_23_P18317	3.82504e-07	1.60152e-07	0.339059	down	408.011	138.34	54946	SLC41A3	"solute carrier family 41, member 3"	chr3:125725329-125725270	ENST00000315891	GO:0005886(plasma membrane)|GO:0008324(cation transmembrane transporter activity)|GO:0016021(integral to membrane)
A_23_P166848	0.00509557	0.00385633	0.339095	down	9836.39	3335.47	4057	LTF	lactotransferrin	chr3:46479489-46477720	ENST00000426532	GO:0004252(serine-type endopeptidase activity)|GO:0005515(protein binding)|GO:0005576(extracellular region)|GO:0005737(cytoplasm)|GO:0006508(proteolysis)|GO:0006811(ion transport)|GO:0006826(iron ion transport)|GO:0006879(cellular iron ion homeostasis)|GO:0006959(humoral immune response)|GO:0008199(ferric iron binding)|GO:0008201(heparin binding)|GO:0008233(peptidase activity)|GO:0030141(stored s…
A_24_P303497	4.04852e-10	8.22745e-11	0.33944	down	325.484	110.482	254394	MCM9	minichromosome maintenance complex component 9	chr6:119136080-119136021	ENST00000243218	GO:0000166(nucleotide binding)|GO:0003677(DNA binding)|GO:0005524(ATP binding)|GO:0006260(DNA replication)|GO:0017111(nucleoside-triphosphatase activity)
A_23_P133375	2.46245e-12	2.18757e-13	0.340254	down	569.053	193.622	91137	SLC25A46	"solute carrier family 25, member 46"	chr5:110098257-110098316	ENST00000355943	GO:0003674(molecular_function)|GO:0005575(cellular_component)|GO:0005739(mitochondrion)|GO:0005743(mitochondrial inner membrane)|GO:0006810(transport)|GO:0008150(biological_process)|GO:0016020(membrane)|GO:0016021(integral to membrane)
A_24_P159036	5.14946e-18	1.13143e-20	0.340649	down	40039.7	13639.5	6166	RPL36AL	ribosomal protein L36a-like	chr14:50085582-50085523	ENST00000298289	GO:0003735(structural constituent of ribosome)|GO:0005622(intracellular)|GO:0005737(cytoplasm)|GO:0005840(ribosome)|GO:0006412(translation)
A_33_P3211423	7.46085e-11	1.18608e-11	0.341016	down	841.478	286.957	79646	PANK3	pantothenate kinase 3	chr5:167975662-167975603	ENST00000239231	GO:0000166(nucleotide binding)|GO:0004594(pantothenate kinase activity)|GO:0005524(ATP binding)|GO:0005634(nucleus)|GO:0005730(nucleolus)|GO:0005737(cytoplasm)|GO:0015937(coenzyme A biosynthetic process)|GO:0016740(transferase activity)
A_32_P191527	3.07397e-13	1.6994e-14	0.341538	down	379.064	129.465	387893	SETD8	SET domain containing (lysine methyltransferase) 8	chr12:123892738-123892797	ENST00000437519	"GO:0000122(negative regulation of transcription from RNA polymerase II promoter)|GO:0002039(p53 binding)|GO:0003714(transcription corepressor activity)|GO:0005515(protein binding)|GO:0005634(nucleus)|GO:0005694(chromosome)|GO:0007049(cell cycle)|GO:0007067(mitosis)|GO:0008168(methyltransferase activity)|GO:0016279(protein-lysine N-methyltransferase activity)|GO:0016568(chromatin modification)|GO…
A_23_P156390	1.8961e-07	7.49295e-08	0.342358	down	910.801	311.82	9832	JAKMIP2	janus kinase and microtubule interacting protein 2	chr5:146971229-146971170	ENST00000333010	GO:0005794(Golgi apparatus)
A_33_P3366336	3.62364e-11	5.14955e-12	0.342427	down	1030.82	352.979	388228	SBK1	SH3-binding domain kinase 1	chr16:28335082-28335141	ENST00000341901	GO:0000166(nucleotide binding)|GO:0004674(protein serine/threonine kinase activity)|GO:0005524(ATP binding)|GO:0005737(cytoplasm)|GO:0007420(brain development)|GO:0018105(peptidyl-serine phosphorylation)|GO:0018107(peptidyl-threonine phosphorylation)
A_33_P3408943	1.80579e-10	3.27903e-11	0.342839	down	804.138	275.69	79892	MCMBP	minichromosome maintenance complex binding protein	chr10:121590857-121590798	ENST00000369077	GO:0000084(S phase of mitotic cell cycle)|GO:0003682(chromatin binding)|GO:0005634(nucleus)|GO:0005730(nucleolus)|GO:0005737(cytoplasm)|GO:0005886(plasma membrane)|GO:0006261(DNA-dependent DNA replication)|GO:0007049(cell cycle)|GO:0007062(sister chromatid cohesion)|GO:0007067(mitosis)|GO:0042555(MCM complex)|GO:0051301(cell division)
A_23_P107073	3.52424e-12	3.34477e-13	0.343021	down	918.452	315.048	6117	RPA1	"replication protein A1, 70kDa"	chr17:1801166-1801225	ENST00000254719	"GO:0000075(cell cycle checkpoint)|GO:0000082(G1/S transition of mitotic cell cycle)|GO:0000084(S phase of mitotic cell cycle)|GO:0000216(M/G1 transition of mitotic cell cycle)|GO:0000278(mitotic cell cycle)|GO:0000718(nucleotide-excision repair, DNA damage removal)|GO:0000722(telomere maintenance via recombination)|GO:0000723(telomere maintenance)|GO:0000724(double-strand break repair via homolo…
A_32_P173058	5.21448e-09	1.45506e-09	0.343064	down	377.227	129.413	440026	TMEM41B	transmembrane protein 41B	chr11:9302564-9302505	ENST00000528080	GO:0016020(membrane)|GO:0016021(integral to membrane)
A_33_P3651948	5.61872e-05	3.33796e-05	0.343681	down	405.417	139.334	4756	NEO1	neogenin 1	chr15:73596015-73596074	ENST00000261908	"GO:0004872(receptor activity)|GO:0005886(plasma membrane)|GO:0005887(integral to plasma membrane)|GO:0006355(regulation of transcription, DNA-dependent)|GO:0007155(cell adhesion)|GO:0007411(axon guidance)|GO:0007520(myoblast fusion)|GO:0042692(muscle cell differentiation)|GO:0045296(cadherin binding)|GO:0051149(positive regulation of muscle cell differentiation)"
A_23_P157215	1.62119e-10	2.89492e-11	0.34415	down	998.151	343.514	28969	BZW2	basic leucine zipper and W2 domains 2	chr7:16746044-16746103	ENST00000436868	GO:0005488(binding)|GO:0007275(multicellular organismal development)|GO:0007399(nervous system development)|GO:0016070(RNA metabolic process)|GO:0030154(cell differentiation)
A_33_P3322353	8.53839e-14	3.47068e-15	0.344569	down	790.722	272.458	830	CAPZA2	"capping protein (actin filament) muscle Z-line, alpha 2"	chr7:116557963-116558022	ENST00000426421	GO:0003779(actin binding)|GO:0005576(extracellular region)|GO:0005737(cytoplasm)|GO:0005829(cytosol)|GO:0006461(protein complex assembly)|GO:0006928(cellular component movement)|GO:0007596(blood coagulation)|GO:0008290(F-actin capping protein complex)|GO:0015629(actin cytoskeleton)|GO:0016020(membrane)|GO:0030036(actin cytoskeleton organization)|GO:0030863(cortical cytoskeleton)|GO:0045087(innate…
A_23_P25073	2.82168e-12	2.57024e-13	0.344662	down	1378.28	475.042	60488	MRPS35	mitochondrial ribosomal protein S35	chr12:27909106-27909165	ENST00000321446	"GO:0005739(mitochondrion)|GO:0005763(mitochondrial small ribosomal subunit)|GO:0005840(ribosome)|GO:0042769(DNA damage response, detection of DNA damage)|GO:0043043(peptide biosynthetic process)"
A_24_P284353	4.21281e-14	1.42218e-15	0.345234	down	858.177	296.272	84314	TMEM107	transmembrane protein 107	chr17:8077404-8077345	ENST00000316425	GO:0003674(molecular_function)|GO:0005575(cellular_component)|GO:0008150(biological_process)|GO:0016020(membrane)|GO:0016021(integral to membrane)
A_23_P255714	4.24487e-12	4.16859e-13	0.345542	down	1227.47	424.142	80173	IFT74	intraflagellar transport 74 homolog (Chlamydomonas)	chr9:27056396-27056455	ENST00000443698	GO:0005737(cytoplasm)|GO:0005813(centrosome)|GO:0009434(microtubule-based flagellum)|GO:0016023(cytoplasmic membrane-bounded vesicle)|GO:0030992(intraflagellar transport particle B)
A_33_P3287815	8.29908e-10	1.8587e-10	0.345786	down	2105.79	728.154	9188	DDX21	DEAD (Asp-Glu-Ala-Asp) box polypeptide 21	chr10:70744186-70744245	ENST00000354185	GO:0000166(nucleotide binding)|GO:0003723(RNA binding)|GO:0004004(ATP-dependent RNA helicase activity)|GO:0004386(helicase activity)|GO:0005524(ATP binding)|GO:0005634(nucleus)|GO:0005730(nucleolus)|GO:0016787(hydrolase activity)
A_24_P174824	6.95225e-14	2.70297e-15	0.346398	down	1394.14	482.929	10569	SLU7	SLU7 splicing factor homolog (S. cerevisiae)	chr5:159828872-159828813	ENST00000297151	"GO:0000375(RNA splicing, via transesterification reactions)|GO:0000380(alternative nuclear mRNA splicing, via spliceosome)|GO:0000386(second spliceosomal transesterification activity)|GO:0000389(nuclear mRNA 3'-splice site recognition)|GO:0000398(nuclear mRNA splicing, via spliceosome)|GO:0003676(nucleic acid binding)|GO:0005634(nucleus)|GO:0005681(spliceosomal complex)|GO:0005730(nucleolus)|GO:…
A_23_P371613	6.50533e-17	3.25842e-19	0.346763	down	2452.79	850.534	118487	CHCHD1	coiled-coil-helix-coiled-coil-helix domain containing 1	chr10:75542926-75542985	ENST00000372837	GO:0005634(nucleus)|GO:0005730(nucleolus)|GO:0005737(cytoplasm)|GO:0005739(mitochondrion)
A_23_P81973	1.50663e-07	5.83519e-08	0.346942	down	543.731	188.643	7923	HSD17B8	hydroxysteroid (17-beta) dehydrogenase 8	chr6:33173493-33173654	ENST00000461067	GO:0000166(nucleotide binding)|GO:0003857(3-hydroxyacyl-CoA dehydrogenase activity)|GO:0004303(estradiol 17-beta-dehydrogenase activity)|GO:0005515(protein binding)|GO:0005624(membrane fraction)|GO:0005739(mitochondrion)|GO:0005740(mitochondrial envelope)|GO:0005759(mitochondrial matrix)|GO:0005886(plasma membrane)|GO:0006633(fatty acid biosynthetic process)|GO:0006703(estrogen biosynthetic proce…
A_33_P3313401	4.65294e-14	1.61779e-15	0.347337	down	745.365	258.893	54205	CYCS	"cytochrome c, somatic"	chr7:25163189-25163135	ENST00000409764	"GO:0000159(protein phosphatase type 2A complex)|GO:0004722(protein serine/threonine phosphatase activity)|GO:0005515(protein binding)|GO:0005634(nucleus)|GO:0005739(mitochondrion)|GO:0005743(mitochondrial inner membrane)|GO:0005758(mitochondrial intermembrane space)|GO:0005759(mitochondrial matrix)|GO:0005829(cytosol)|GO:0006309(DNA fragmentation involved in apoptotic nuclear change)|GO:0006810(…
A_23_P132915	1.39431e-06	6.45841e-07	0.349094	down	367.599	128.327	92689	FAM114A1	"family with sequence similarity 114, member A1"	chr4:38942605-38945098	ENST00000508737	GO:0005737(cytoplasm)
A_23_P500364	2.38932e-15	3.65261e-17	0.349626	down	905.148	316.464	9275	BCL7B	B-cell CLL/lymphoma 7B	chr7:72950825-72950766	ENST00000482231	GO:0003779(actin binding)|GO:0005575(cellular_component)|GO:0008150(biological_process)
A_32_P194821	3.64367e-16	3.08699e-18	0.349757	down	5155.38	1803.13	6144	RPL21	ribosomal protein L21	chr10:029188408-029188349	ENST00000473558	GO:0003723(RNA binding)|GO:0003735(structural constituent of ribosome)|GO:0005622(intracellular)|GO:0005829(cytosol)|GO:0005840(ribosome)|GO:0006412(translation)|GO:0006414(translational elongation)|GO:0006415(translational termination)|GO:0010467(gene expression)|GO:0016032(viral reproduction)|GO:0016070(RNA metabolic process)|GO:0016071(mRNA metabolic process)|GO:0019058(viral infectious cycle)…
A_23_P121806	1.25929e-12	9.78965e-14	0.349793	down	832.572	291.228	58478	ENOPH1	enolase-phosphatase 1	chr4:83381838-83381897	ENST00000505846	"GO:0000287(magnesium ion binding)|GO:0005575(cellular_component)|GO:0005634(nucleus)|GO:0005737(cytoplasm)|GO:0005829(cytosol)|GO:0006595(polyamine metabolic process)|GO:0008652(cellular amino acid biosynthetic process)|GO:0008967(phosphoglycolate phosphatase activity)|GO:0009086(methionine biosynthetic process)|GO:0016787(hydrolase activity)|GO:0019509(L-methionine salvage from methylthioadenos…
A_24_P917866	3.20797e-16	2.56915e-18	0.34995	down	2375.5	831.306	6418	SET	SET nuclear oncogene	chr9:131457742-131457801	ENST00000322030	"GO:0004864(protein phosphatase inhibitor activity)|GO:0005515(protein binding)|GO:0005634(nucleus)|GO:0005654(nucleoplasm)|GO:0005737(cytoplasm)|GO:0005783(endoplasmic reticulum)|GO:0005829(cytosol)|GO:0006260(DNA replication)|GO:0006334(nucleosome assembly)|GO:0006337(nucleosome disassembly)|GO:0006913(nucleocytoplasmic transport)|GO:0008601(protein phosphatase type 2A regulator activity)|GO:00…
A_24_P398940	8.2978e-15	1.80619e-16	0.350599	down	2378.38	833.856	113201	CASC4	cancer susceptibility candidate 4	chr15:44707627-44707686	ENST00000345795	GO:0016020(membrane)|GO:0016021(integral to membrane)
A_33_P3365193	9.85739e-11	1.6332e-11	0.35065	down	1662.19	582.847	278	AMY1C	"amylase, alpha 1C (salivary)"	chr1:104203004-104203063	ENST00000416771	"GO:0004556(alpha-amylase activity)|GO:0005515(protein binding)|GO:0005576(extracellular region)|GO:0005975(carbohydrate metabolic process)|GO:0007586(digestion)|GO:0016798(hydrolase activity, acting on glycosyl bonds)|GO:0046872(metal ion binding)"
A_23_P83094	1.03646e-12	7.6656e-14	0.351734	down	630.918	221.915	7091	TLE4	"transducin-like enhancer of split 4 (E(sp1) homolog, Drosophila)"	chr9:82341057-82341116	ENST00000376520	GO:0000122(negative regulation of transcription from RNA polymerase II promoter)|GO:0003674(molecular_function)|GO:0003682(chromatin binding)|GO:0005634(nucleus)|GO:0008150(biological_process)|GO:0016055(Wnt receptor signaling pathway)|GO:0070491(repressing transcription factor binding)
A_23_P216568	5.30099e-14	1.90897e-15	0.352373	down	583.26	205.525	54942	FAM206A	"family with sequence similarity 206, member A"	chr9:111702937-111702996	ENST00000322940	GO:0005960(glycine cleavage complex)|GO:0006546(glycine catabolic process)
A_33_P3390950	0.00103536	0.000724587	0.352411	down	183.485	64.6621	100128338	LOC100128338	uncharacterized LOC100128338	chr8:144824106-144824165
A_24_P383581	4.77564e-16	4.45708e-18	0.353026	down	1782.05	629.111	125988	C19orf70	chromosome 19 open reading frame 70	chr19:5679386-5678631	ENST00000309324	GO:0005739(mitochondrion)
A_32_P182439	2.49761e-12	2.22438e-13	0.353198	down	482.292	170.345	10714	POLD3	"polymerase (DNA-directed), delta 3, accessory subunit"	chr11:74353632-74353691	ENST00000263681	"GO:0000084(S phase of mitotic cell cycle)|GO:0000278(mitotic cell cycle)|GO:0000722(telomere maintenance via recombination)|GO:0000723(telomere maintenance)|GO:0000731(DNA synthesis involved in DNA repair)|GO:0003887(DNA-directed DNA polymerase activity)|GO:0005515(protein binding)|GO:0005634(nucleus)|GO:0005654(nucleoplasm)|GO:0005730(nucleolus)|GO:0005739(mitochondrion)|GO:0006261(DNA-dependen…
A_21_P0009685	6.81973e-15	1.41969e-16	0.353809	down	1435.84	508.013		TMEM167A	transmembrane protein 167A	chr5:82352827-82352768	ENST00000503892	GO:0000139(Golgi membrane)|GO:0005794(Golgi apparatus)|GO:0016020(membrane)|GO:0016021(integral to membrane)
A_23_P2601	3.42956e-13	1.95074e-14	0.354158	down	14835.5	5254.1	7184	HSP90B1	"heat shock protein 90kDa beta (Grp94), member 1"	chr12:104341536-104341595	ENST00000421266	GO:0000166(nucleotide binding)|GO:0001666(response to hypoxia)|GO:0003723(RNA binding)|GO:0005509(calcium ion binding)|GO:0005515(protein binding)|GO:0005524(ATP binding)|GO:0005783(endoplasmic reticulum)|GO:0005788(endoplasmic reticulum lumen)|GO:0005789(endoplasmic reticulum membrane)|GO:0005792(microsome)|GO:0005829(cytosol)|GO:0006457(protein folding)|GO:0006916(anti-apoptosis)|GO:0006950(res…
A_33_P3234697	4.55931e-10	9.43273e-11	0.354169	down	561.12	198.731	56925	LXN	latexin	chr3:158384375-158384316	ENST00000264265	GO:0004857(enzyme inhibitor activity)|GO:0005737(cytoplasm)|GO:0008191(metalloendopeptidase inhibitor activity)|GO:0050965(detection of temperature stimulus involved in sensory perception of pain)
A_23_P90732	8.5469e-15	1.88269e-16	0.354254	down	1398.65	495.477	25953	PNKD	paroxysmal nonkinesigenic dyskinesia	chr2:219137494-219137553	ENST00000469689	GO:0004416(hydroxyacylglutathione hydrolase activity)|GO:0005634(nucleus)|GO:0005737(cytoplasm)|GO:0005739(mitochondrion)|GO:0008270(zinc ion binding)|GO:0016020(membrane)|GO:0016787(hydrolase activity)|GO:0046872(metal ion binding)
A_23_P40039	2.09081e-11	2.72052e-12	0.354388	down	398.097	141.081	83607	AMMECR1L	AMME chromosomal region gene 1-like	chr2:128619399-128619340	ENST00000393001
A_23_P2725	4.6316e-16	4.22583e-18	0.354408	down	47486.7	16829.7	6144	RPL21	ribosomal protein L21	chr13:27829410-27829469	ENST00000493317	GO:0003723(RNA binding)|GO:0003735(structural constituent of ribosome)|GO:0005622(intracellular)|GO:0005829(cytosol)|GO:0005840(ribosome)|GO:0006412(translation)|GO:0006414(translational elongation)|GO:0006415(translational termination)|GO:0010467(gene expression)|GO:0016032(viral reproduction)|GO:0016070(RNA metabolic process)|GO:0016071(mRNA metabolic process)|GO:0019058(viral infectious cycle)…
A_24_P169343	5.35085e-12	5.46592e-13	0.354648	down	693.997	246.125	195827	C9orf21	chromosome 9 open reading frame 21	chr9:99404109-99404050	ENST00000375233	GO:0016209(antioxidant activity)|GO:0016491(oxidoreductase activity)
A_24_P274831	1.47658e-15	1.97133e-17	0.354703	down	11939.7	4235.06	168537	GIMAP7	"GTPase, IMAP family member 7"	chr7:150217417-150217476	ENST00000313543	GO:0000166(nucleotide binding)|GO:0005525(GTP binding)
A_33_P3235053	0.00337838	0.00250468	0.355208	down	94.197	33.4595	91107	TRIM47	tripartite motif containing 47	chr17:73870306-73870247	ENST00000254816	GO:0005622(intracellular)|GO:0005634(nucleus)|GO:0005737(cytoplasm)|GO:0008270(zinc ion binding)|GO:0046872(metal ion binding)
A_23_P69908	3.28514e-18	5.83429e-21	0.355326	down	12980.3	4612.24	2745	GLRX	glutaredoxin (thioltransferase)	chr5:95149862-95149803	ENST00000507412	"GO:0005737(cytoplasm)|GO:0005829(cytosol)|GO:0006810(transport)|GO:0009055(electron carrier activity)|GO:0015035(protein disulfide oxidoreductase activity)|GO:0015038(glutathione disulfide oxidoreductase activity)|GO:0015949(nucleobase, nucleoside and nucleotide interconversion)|GO:0022900(electron transport chain)|GO:0045454(cell redox homeostasis)|GO:0047485(protein N-terminus binding)|GO:0055…
A_33_P3241582	1.48083e-14	3.78031e-16	0.355796	down	36106.3	12846.5	6210	RPS15A	ribosomal protein S15a	chr16:18796069-18794375	ENST00000322989	GO:0003723(RNA binding)|GO:0003735(structural constituent of ribosome)|GO:0005622(intracellular)|GO:0005737(cytoplasm)|GO:0005739(mitochondrion)|GO:0005829(cytosol)|GO:0005840(ribosome)|GO:0006412(translation)|GO:0006414(translational elongation)|GO:0006415(translational termination)|GO:0008284(positive regulation of cell proliferation)|GO:0009615(response to virus)|GO:0010467(gene expression)|GO…
A_23_P253375	1.94042e-07	7.68689e-08	0.355833	down	223.046	79.3672	1523	CUX1	cut-like homeobox 1	chr7:101926989-101927048	ENST00000487284	"GO:0000122(negative regulation of transcription from RNA polymerase II promoter)|GO:0000139(Golgi membrane)|GO:0000301(retrograde transport, vesicle recycling within Golgi)|GO:0003682(chromatin binding)|GO:0003700(sequence-specific DNA binding transcription factor activity)|GO:0005634(nucleus)|GO:0005730(nucleolus)|GO:0005737(cytoplasm)|GO:0005794(Golgi apparatus)|GO:0006357(regulation of transc…
A_33_P3410507	9.98116e-12	1.1376e-12	0.355954	down	545.928	194.325	9859	CEP170	centrosomal protein 170kDa	chr1:243288171-243288112	ENST00000468254	GO:0005737(cytoplasm)|GO:0005813(centrosome)|GO:0005814(centriole)|GO:0005819(spindle)|GO:0005856(cytoskeleton)|GO:0005874(microtubule)
A_23_P208961	0.000406828	0.000271284	0.356591	down	283.353	101.041	84939	MUM1	melanoma associated antigen (mutated) 1	chr19:1378272-1378331	ENST00000311401	GO:0005515(protein binding)|GO:0005634(nucleus)|GO:0006281(DNA repair)|GO:0006325(chromatin organization)|GO:0031491(nucleosome binding)
A_23_P60339	3.6471e-13	2.11335e-14	0.356777	down	850.475	303.43	84267	C9orf64	chromosome 9 open reading frame 64	chr9:86554414-86554355	ENST00000314700	GO:0003674(molecular_function)|GO:0005575(cellular_component)|GO:0008150(biological_process)
A_33_P3240702	2.14688e-13	1.09772e-14	0.356981	down	427.945	152.768	5932	RBBP8	retinoblastoma binding protein 8	chr18:20606172-20606231	ENST00000360790	GO:0000014(single-stranded DNA specific endodeoxyribonuclease activity)|GO:0000075(cell cycle checkpoint)|GO:0000082(G1/S transition of mitotic cell cycle)|GO:0001835(blastocyst hatching)|GO:0003684(damaged DNA binding)|GO:0004519(endonuclease activity)|GO:0005515(protein binding)|GO:0005634(nucleus)|GO:0006281(DNA repair)|GO:0006357(regulation of transcription from RNA polymerase II promoter)|GO…
A_33_P3362900	2.3516e-15	3.57305e-17	0.357412	down	851.106	304.195	375190	LOC375190	UPF0638 protein B	chr2:24392427-24392486	ENST00000420135
A_23_P148463	6.66945e-13	4.48314e-14	0.35775	down	692.345	247.687	8450	CUL4B	cullin 4B	chrX:119659059-119659000	ENST00000371322	GO:0005515(protein binding)|GO:0005634(nucleus)|GO:0006281(DNA repair)|GO:0006511(ubiquitin-dependent protein catabolic process)|GO:0007049(cell cycle)|GO:0031461(cullin-RING ubiquitin ligase complex)|GO:0031465(Cul4B-RING ubiquitin ligase complex)|GO:0031625(ubiquitin protein ligase binding)
A_24_P64329	0.000168796	0.000107004	0.358323	down	272.038	97.4774	282974	STK32C	serine/threonine kinase 32C	chr10:134022595-134021654	ENST00000368625	GO:0000166(nucleotide binding)|GO:0004674(protein serine/threonine kinase activity)|GO:0005524(ATP binding)|GO:0046872(metal ion binding)
A_23_P432545	4.81276e-10	1.00279e-10	0.358517	down	583.258	209.108	283229	EFCAB4A	EF-hand calcium binding domain 4A	chr11:831224-831283	ENST00000526531	GO:0002115(store-operated calcium entry)|GO:0005509(calcium ion binding)
A_24_P294703	6.73416e-13	4.5467e-14	0.359189	down	480.675	172.653	133619	PRRC1	proline-rich coiled-coil 1	chr5:126889970-126890029	ENST00000512635	GO:0005794(Golgi apparatus)
A_33_P3220445	2.26133e-06	1.08723e-06	0.359293	down	224.473	80.6516	4090	SMAD5	SMAD family member 5	chr5:135513109-135513168	ENST00000514641	"GO:0003700(sequence-specific DNA binding transcription factor activity)|GO:0005057(receptor signaling protein activity)|GO:0005515(protein binding)|GO:0005622(intracellular)|GO:0005634(nucleus)|GO:0005654(nucleoplasm)|GO:0005667(transcription factor complex)|GO:0005737(cytoplasm)|GO:0005829(cytosol)|GO:0007165(signal transduction)|GO:0007179(transforming growth factor beta receptor signaling pat…
A_23_P11372	1.69905e-12	1.39775e-13	0.359335	down	1207.8	434.005	3251	HPRT1	hypoxanthine phosphoribosyltransferase 1	chrX:133634514-133634573	ENST00000298556	"GO:0000166(nucleotide binding)|GO:0000287(magnesium ion binding)|GO:0001975(response to amphetamine)|GO:0004422(hypoxanthine phosphoribosyltransferase activity)|GO:0004614(phosphoglucomutase activity)|GO:0005515(protein binding)|GO:0005625(soluble fraction)|GO:0005737(cytoplasm)|GO:0005829(cytosol)|GO:0006144(purine base metabolic process)|GO:0006164(purine nucleotide biosynthetic process)|GO:00…
A_23_P217917	0.0329291	0.0271955	0.359556	down	2632.38	946.488	2948	GSTM4	glutathione S-transferase mu 4	chr1:110201628-110201686	ENST00000493171	GO:0004364(glutathione transferase activity)|GO:0005737(cytoplasm)|GO:0005789(endoplasmic reticulum membrane)|GO:0006805(xenobiotic metabolic process)|GO:0008152(metabolic process)|GO:0016740(transferase activity)|GO:0018916(nitrobenzene metabolic process)|GO:0042178(xenobiotic catabolic process)
A_24_P724040	2.38832e-12	2.10898e-13	0.35981	down	1453.78	523.084	6629	SNRPB2	small nuclear ribonucleoprotein polypeptide B	chr20:16719540-16721021	ENST00000246071	"GO:0000166(nucleotide binding)|GO:0000398(nuclear mRNA splicing, via spliceosome)|GO:0003723(RNA binding)|GO:0005515(protein binding)|GO:0005634(nucleus)|GO:0005654(nucleoplasm)|GO:0005681(spliceosomal complex)|GO:0005686(U2 snRNP)|GO:0006397(mRNA processing)|GO:0008380(RNA splicing)|GO:0010467(gene expression)|GO:0071013(catalytic step 2 spliceosome)"
A_23_P66563	8.32534e-12	9.18028e-13	0.360931	down	822.333	296.805	55181	SMG8	"smg-8 homolog, nonsense mediated mRNA decay factor (C. elegans)"	chr17:57290836-57290895	ENST00000543872	"GO:0000184(nuclear-transcribed mRNA catabolic process, nonsense-mediated decay)|GO:0005515(protein binding)|GO:0005575(cellular_component)|GO:0005829(cytosol)|GO:0016070(RNA metabolic process)|GO:0016071(mRNA metabolic process)|GO:0045859(regulation of protein kinase activity)"
A_23_P153256	2.7359e-11	3.70612e-12	0.361252	down	902.842	326.154	374928	ZNF773	zinc finger protein 773	chr19:58019003-58019062	ENST00000282292	"GO:0003677(DNA binding)|GO:0005622(intracellular)|GO:0005634(nucleus)|GO:0005730(nucleolus)|GO:0005737(cytoplasm)|GO:0006355(regulation of transcription, DNA-dependent)|GO:0008270(zinc ion binding)|GO:0046872(metal ion binding)"
A_33_P3375720	6.06651e-08	2.16194e-08	0.361714	down	301.503	109.058				chr13:098085882-098085941
A_24_P243749	2.11928e-12	1.82786e-13	0.3623	down	1362.84	493.757	5166	PDK4	"pyruvate dehydrogenase kinase, isozyme 4"	chr7:95213366-95213307	ENST00000542888	GO:0000155(two-component sensor activity)|GO:0000166(nucleotide binding)|GO:0004672(protein kinase activity)|GO:0004740(pyruvate dehydrogenase (acetyl-transferring) kinase activity)|GO:0005524(ATP binding)|GO:0005739(mitochondrion)|GO:0005743(mitochondrial inner membrane)|GO:0005759(mitochondrial matrix)|GO:0005975(carbohydrate metabolic process)|GO:0006006(glucose metabolic process)|GO:0006090(p…
A_33_P3323822	5.17984e-10	1.08979e-10	0.362538	down	372.785	135.149	57459	GATAD2B	GATA zinc finger domain containing 2B	chr1:153777333-153777274	ENST00000368655	GO:0003700(sequence-specific DNA binding transcription factor activity)|GO:0005634(nucleus)|GO:0005730(nucleolus)|GO:0008270(zinc ion binding)|GO:0043565(sequence-specific DNA binding)|GO:0046872(metal ion binding)
A_24_P116351	1.64849e-14	4.34338e-16	0.362775	down	2114.83	767.208	10572	SIVA1	"SIVA1, apoptosis-inducing factor"	chr14:105223086-105225812	ENST00000329967	GO:0001618(viral receptor activity)|GO:0005175(CD27 receptor binding)|GO:0005515(protein binding)|GO:0005634(nucleus)|GO:0005654(nucleoplasm)|GO:0005737(cytoplasm)|GO:0005739(mitochondrion)|GO:0006915(apoptosis)|GO:0006917(induction of apoptosis)|GO:0006924(activation-induced cell death of T cells)|GO:0008270(zinc ion binding)|GO:0008635(activation of caspase activity by cytochrome c)|GO:0008656(…
A_23_P14083	4.01189e-08	1.37609e-08	0.362857	down	440.121	159.701	347902	AMIGO2	adhesion molecule with Ig-like domain 2	chr12:47470990-47470931	ENST00000429635	GO:0005634(nucleus)|GO:0005886(plasma membrane)|GO:0006916(anti-apoptosis)|GO:0007155(cell adhesion)|GO:0007156(homophilic cell adhesion)|GO:0007157(heterophilic cell-cell adhesion)|GO:0016021(integral to membrane)|GO:0043069(negative regulation of programmed cell death)
A_32_P120895	1.79756e-12	1.49816e-13	0.364326	down	1155.1	420.834	256586	LYSMD2	"LysM, putative peptidoglycan-binding, domain containing 2"	chr15:52015651-52015592	ENST00000454181	GO:0016998(cell wall macromolecule catabolic process)
A_24_P852756	0.00222557	0.00161569	0.364471	down	2875.44	1048.02	3118	HLA-DQA2	"major histocompatibility complex, class II, DQ alpha 2"	chr6:32714597-32714656	ENST00000447735	GO:0002504(antigen processing and presentation of peptide or polysaccharide antigen via MHC class II)|GO:0005765(lysosomal membrane)|GO:0005768(endosome)|GO:0005783(endoplasmic reticulum)|GO:0005789(endoplasmic reticulum membrane)|GO:0005794(Golgi apparatus)|GO:0005886(plasma membrane)|GO:0005887(integral to plasma membrane)|GO:0006955(immune response)|GO:0010008(endosome membrane)|GO:0019221(cyt…
A_23_P2129	1.03465e-15	1.22528e-17	0.364577	down	1024.68	373.573	55863	TMEM126B	transmembrane protein 126B	chr11:85345243-85345302	ENST00000530783	GO:0003674(molecular_function)|GO:0005575(cellular_component)|GO:0008150(biological_process)|GO:0016020(membrane)|GO:0016021(integral to membrane)
A_24_P497186	6.00255e-14	2.23225e-15	0.364644	down	550.628	200.784	359948	IRF2BP2	interferon regulatory factor 2 binding protein 2	chr1:234740031-234740001	ENST00000366609	"GO:0005634(nucleus)|GO:0006355(regulation of transcription, DNA-dependent)"
A_24_P332230	9.12824e-16	1.04853e-17	0.364767	down	7040.98	2568.32	51574	LARP7	"La ribonucleoprotein domain family, member 7"	chr4:113567826-113568004	ENST00000505216	GO:0000166(nucleotide binding)|GO:0003723(RNA binding)|GO:0005634(nucleus)|GO:0005654(nucleoplasm)|GO:0005737(cytoplasm)|GO:0006396(RNA processing)|GO:0030529(ribonucleoprotein complex)
A_23_P368934	3.92827e-12	3.80063e-13	0.365127	down	497.325	181.587	57666	FBRSL1	fibrosin-like 1	chr12:133161698-133161757	ENST00000434748
A_23_P130753	7.956e-14	3.19099e-15	0.36525	down	2447.69	894.018	1628	DBP	D site of albumin promoter (albumin D-box) binding protein	chr19:49136805-49136746	ENST00000222122	GO:0003700(sequence-specific DNA binding transcription factor activity)|GO:0005634(nucleus)|GO:0006357(regulation of transcription from RNA polymerase II promoter)|GO:0042127(regulation of cell proliferation)|GO:0043565(sequence-specific DNA binding)|GO:0046983(protein dimerization activity)|GO:0048511(rhythmic process)
A_24_P232696	3.47628e-13	1.98265e-14	0.365307	down	556.24	203.198	6602	SMARCD1	"SWI/SNF related, matrix associated, actin dependent regulator of chromatin, subfamily d, member 1"	chr12:50494275-50494334	ENST00000381513	GO:0003713(transcription coactivator activity)|GO:0005515(protein binding)|GO:0005634(nucleus)|GO:0006337(nucleosome disassembly)|GO:0006338(chromatin remodeling)|GO:0006357(regulation of transcription from RNA polymerase II promoter)|GO:0007399(nervous system development)|GO:0016514(SWI/SNF complex)|GO:0016585(chromatin remodeling complex)|GO:0032947(protein complex scaffold)|GO:0048096(chromati…
A_33_P3338928	1.74714e-12	1.44606e-13	0.365379	down	684.981	250.277	1601	DAB2	"disabled homolog 2, mitogen-responsive phosphoprotein (Drosophila)"	chr5:39371884-39371825	ENST00000320816	"GO:0000904(cell morphogenesis involved in differentiation)|GO:0001701(in utero embryonic development)|GO:0001934(positive regulation of protein phosphorylation)|GO:0005515(protein binding)|GO:0005634(nucleus)|GO:0005737(cytoplasm)|GO:0005905(coated pit)|GO:0006907(pinocytosis)|GO:0007588(excretion)|GO:0008022(protein C-terminus binding)|GO:0008283(cell proliferation)|GO:0016020(membrane)|GO:0030…
A_33_P3333364	0.563157	0.537466	0.36538	down	2249.99	822.101				chr22:22569422-22569481	ENST00000390287
A_33_P3400374	2.55631e-13	1.36324e-14	0.365523	down	1067.86	390.328	85441	PRIC285	peroxisomal proliferator-activated receptor A interacting complex 285	chr20:62189535-62189476	ENST00000427522	"GO:0000166(nucleotide binding)|GO:0003677(DNA binding)|GO:0003713(transcription coactivator activity)|GO:0003723(RNA binding)|GO:0004386(helicase activity)|GO:0004540(ribonuclease activity)|GO:0005524(ATP binding)|GO:0005622(intracellular)|GO:0005634(nucleus)|GO:0005654(nucleoplasm)|GO:0006355(regulation of transcription, DNA-dependent)|GO:0008270(zinc ion binding)|GO:0016787(hydrolase activity)…
A_24_P405190	7.24863e-13	4.97234e-14	0.366048	down	4289.39	1570.12	23032	USP33	ubiquitin specific peptidase 33	chr1:78177523-78177464	ENST00000527390	GO:0001664(G-protein-coupled receptor binding)|GO:0004197(cysteine-type endopeptidase activity)|GO:0004221(ubiquitin thiolesterase activity)|GO:0004843(ubiquitin-specific protease activity)|GO:0005515(protein binding)|GO:0005737(cytoplasm)|GO:0006508(proteolysis)|GO:0006511(ubiquitin-dependent protein catabolic process)|GO:0006897(endocytosis)|GO:0007411(axon guidance)|GO:0008233(peptidase activi…
A_33_P3387463	3.03202e-12	2.79688e-13	0.366908	down	522.676	191.774	51382	ATP6V1D	"ATPase, H+ transporting, lysosomal 34kDa, V1 subunit D"	chr14:67804649-67804590		"GO:0005515(protein binding)|GO:0005829(cytosol)|GO:0006811(ion transport)|GO:0006879(cellular iron ion homeostasis)|GO:0008286(insulin receptor signaling pathway)|GO:0015991(ATP hydrolysis coupled proton transport)|GO:0015992(proton transport)|GO:0016020(membrane)|GO:0016471(vacuolar proton-transporting V-type ATPase complex)|GO:0033178(proton-transporting two-sector ATPase complex, catalytic do…
A_23_P388433	2.57873e-14	7.62024e-16	0.366943	down	1772.3	650.334	401152	C4orf3	chromosome 4 open reading frame 3	chr4:120218473-120218414	ENST00000399075	GO:0016020(membrane)|GO:0016021(integral to membrane)
A_23_P347059	1.26787e-12	9.8768e-14	0.367036	down	891.1	327.066	92597	MOB1B	MOB kinase activator 1B	chr4:71853584-71853643	ENST00000309395	GO:0005515(protein binding)|GO:0005634(nucleus)|GO:0005737(cytoplasm)|GO:0019209(kinase activator activity)|GO:0019900(kinase binding)|GO:0035329(hippo signaling cascade)|GO:0042327(positive regulation of phosphorylation)|GO:0046777(protein autophosphorylation)|GO:0046872(metal ion binding)
A_23_P1473	1.92533e-11	2.46936e-12	0.368535	down	13976	5150.63	5551	PRF1	perforin 1 (pore forming protein)	chr10:72357988-72357929	ENST00000441259	GO:0002357(defense response to tumor cell)|GO:0002418(immune response to tumor cell)|GO:0005509(calcium ion binding)|GO:0005515(protein binding)|GO:0005576(extracellular region)|GO:0005768(endosome)|GO:0005886(plasma membrane)|GO:0006915(apoptosis)|GO:0006968(cellular defense response)|GO:0007623(circadian rhythm)|GO:0016021(integral to membrane)|GO:0016023(cytoplasmic membrane-bounded vesicle)|G…
A_32_P60459	7.92756e-15	1.71526e-16	0.369687	down	1301.47	481.138	220213	OTUD1	OTU domain containing 1	chr10:23730613-23730672	ENST00000376495
A_23_P53267	8.01419e-14	3.22329e-15	0.369849	down	2168.86	802.151	65117	RSRC2	arginine/serine-rich coiled-coil 2	chr12:122989804-122989745	ENST00000532695
A_23_P73114	7.74259e-06	4.04999e-06	0.369897	down	383.81	141.97	5627	PROS1	protein S (alpha)	chr3:93592208-93592149	ENST00000394236	GO:0000139(Golgi membrane)|GO:0002576(platelet degranulation)|GO:0004866(endopeptidase inhibitor activity)|GO:0005509(calcium ion binding)|GO:0005576(extracellular region)|GO:0005789(endoplasmic reticulum membrane)|GO:0005796(Golgi lumen)|GO:0006508(proteolysis)|GO:0007596(blood coagulation)|GO:0010951(negative regulation of endopeptidase activity)|GO:0017187(peptidyl-glutamic acid carboxylation)…
A_23_P352266	8.24894e-11	1.33e-11	0.370487	down	1504.93	557.555	596	BCL2	B-cell CLL/lymphoma 2	chr18:60790782-60790723	ENST00000398117	GO:0000082(G1/S transition of mitotic cell cycle)|GO:0000209(protein polyubiquitination)|GO:0000902(cell morphogenesis)|GO:0001541(ovarian follicle development)|GO:0001656(metanephros development)|GO:0001657(ureteric bud development)|GO:0001658(branching involved in ureteric bud morphogenesis)|GO:0001662(behavioral fear response)|GO:0001666(response to hypoxia)|GO:0001782(B cell homeostasis)|GO:0…
A_23_P26094	3.36473e-13	1.90588e-14	0.371305	down	791.036	293.716	79811	SLTM	"SAFB-like, transcription modulator"	chr15:59171417-59171358	ENST00000380516	"GO:0000166(nucleotide binding)|GO:0003723(RNA binding)|GO:0005634(nucleus)|GO:0005730(nucleolus)|GO:0006355(regulation of transcription, DNA-dependent)|GO:0006915(apoptosis)"
A_23_P100203	2.03268e-17	7.20518e-20	0.371671	down	1453.51	540.228	3281	HSBP1	heat shock factor binding protein 1	chr16:83846244-83846303	ENST00000433866	GO:0000122(negative regulation of transcription from RNA polymerase II promoter)|GO:0003714(transcription corepressor activity)|GO:0005634(nucleus)|GO:0005856(cytoskeleton)|GO:0006936(muscle contraction)
A_23_P91919	1.57918e-14	4.10416e-16	0.371906	down	2742.71	1020.03	27230	SERP1	stress-associated endoplasmic reticulum protein 1	chr3:150260406-150260347	ENST00000479209	GO:0001501(skeletal system development)|GO:0005783(endoplasmic reticulum)|GO:0005789(endoplasmic reticulum membrane)|GO:0005840(ribosome)|GO:0006006(glucose metabolic process)|GO:0006464(protein modification process)|GO:0006486(protein glycosylation)|GO:0006950(response to stress)|GO:0007009(plasma membrane organization)|GO:0009791(post-embryonic development)|GO:0010259(multicellular organismal a…
A_23_P132793	3.63192e-16	3.06509e-18	0.372126	down	1114.6	414.773	7873	MANF	mesencephalic astrocyte-derived neurotrophic factor	chr3:51426687-51426746	ENST00000470900	GO:0003674(molecular_function)|GO:0005575(cellular_component)|GO:0005576(extracellular region)|GO:0006986(response to unfolded protein)|GO:0008083(growth factor activity)|GO:0008150(biological_process)
A_23_P131227	7.69814e-12	8.38976e-13	0.37224	down	639.56	238.07	55622	TTC27	tetratricopeptide repeat domain 27	chr2:33042564-33042623	ENST00000317907	GO:0003674(molecular_function)|GO:0005488(binding)|GO:0005575(cellular_component)|GO:0008150(biological_process)
A_33_P3357445	4.10729e-10	8.36448e-11	0.373031	down	977.311	364.568	6996	TDG	thymine-DNA glycosylase	chr12:104381013-104381072	ENST00000392872	"GO:0003684(damaged DNA binding)|GO:0005515(protein binding)|GO:0005634(nucleus)|GO:0005654(nucleoplasm)|GO:0006281(DNA repair)|GO:0006284(base-excision repair)|GO:0006285(base-excision repair, AP site formation)|GO:0006298(mismatch repair)|GO:0008152(metabolic process)|GO:0008263(pyrimidine-specific mismatch base pair DNA N-glycosylase activity)|GO:0016799(hydrolase activity, hydrolyzing N-glyco…
A_33_P3342081	2.43744e-12	2.159e-13	0.373278	down	2103.76	785.287	639	PRDM1	"PR domain containing 1, with ZNF domain"	chr6:106557662-106557721	ENST00000369096	GO:0000122(negative regulation of transcription from RNA polymerase II promoter)|GO:0001892(embryonic placenta development)|GO:0001893(maternal placenta development)|GO:0003676(nucleic acid binding)|GO:0003700(sequence-specific DNA binding transcription factor activity)|GO:0005622(intracellular)|GO:0005634(nucleus)|GO:0005737(cytoplasm)|GO:0007281(germ cell development)|GO:0008270(zinc ion bindin…
A_24_P90097	3.73917e-12	3.58008e-13	0.37398	down	5187.28	1939.94	120	ADD3	adducin 3 (gamma)	chr10:111894827-111894886	ENST00000277900	GO:0003779(actin binding)|GO:0005080(protein kinase C binding)|GO:0005200(structural constituent of cytoskeleton)|GO:0005516(calmodulin binding)|GO:0005625(soluble fraction)|GO:0005737(cytoplasm)|GO:0005856(cytoskeleton)|GO:0005886(plasma membrane)|GO:0016020(membrane)|GO:0042493(response to drug)|GO:0046872(metal ion binding)
A_23_P325501	7.5329e-14	2.96239e-15	0.37402	down	1298.85	485.795	23515	MORC3	MORC family CW-type zinc finger 3	chr21:37748528-37748587	ENST00000400485	GO:0005524(ATP binding)|GO:0005634(nucleus)|GO:0005730(nucleolus)|GO:0006468(protein phosphorylation)|GO:0007569(cell aging)|GO:0008270(zinc ion binding)|GO:0016235(aggresome)|GO:0016605(PML body)|GO:0018105(peptidyl-serine phosphorylation)|GO:0045111(intermediate filament cytoskeleton)|GO:0046872(metal ion binding)|GO:0048147(negative regulation of fibroblast proliferation)|GO:0050821(protein st…
A_21_P0010565	1.35508e-14	3.38864e-16	0.374381	down	5862.97	2194.98		SMS	spermine synthase	chrX:22012832-22012891	ENST00000404933	GO:0004766(spermidine synthase activity)|GO:0005829(cytosol)|GO:0006555(methionine metabolic process)|GO:0006595(polyamine metabolic process)|GO:0006597(spermine biosynthetic process)|GO:0016740(transferase activity)|GO:0016768(spermine synthase activity)|GO:0034641(cellular nitrogen compound metabolic process)
A_33_P3250028	2.79326e-15	4.43655e-17	0.374448	down	311.626	116.688	115704	EVI5L	ecotropic viral integration site 5-like	chr19:7929802-7929861	ENST00000270530	GO:0005096(GTPase activator activity)|GO:0005097(Rab GTPase activator activity)|GO:0005515(protein binding)|GO:0005622(intracellular)
A_23_P124164	2.72352e-15	4.28015e-17	0.3746	down	1684.58	631.044	57461	ISY1	ISY1 splicing factor homolog (S. cerevisiae)	chr3:128853750-128853691	ENST00000485703	"GO:0000398(nuclear mRNA splicing, via spliceosome)|GO:0005634(nucleus)|GO:0005730(nucleolus)|GO:0008380(RNA splicing)|GO:0071013(catalytic step 2 spliceosome)"
A_33_P3286254	3.50067e-18	6.59646e-21	0.374655	down	5450.27	2041.97	1176	AP3S1	"adaptor-related protein complex 3, sigma 1 subunit"	chr5:115249549-115249608	ENST00000395548	GO:0005215(transporter activity)|GO:0005515(protein binding)|GO:0005794(Golgi apparatus)|GO:0006810(transport)|GO:0006886(intracellular protein transport)|GO:0008286(insulin receptor signaling pathway)|GO:0008565(protein transporter activity)|GO:0016020(membrane)|GO:0016192(vesicle-mediated transport)|GO:0030119(AP-type membrane coat adaptor complex)|GO:0030133(transport vesicle)|GO:0030659(cytop…
A_24_P56252	5.51705e-13	3.55236e-14	0.374864	down	3743.36	1403.25	4659	PPP1R12A	"protein phosphatase 1, regulatory subunit 12A"	chr12:80167752-80167693	ENST00000450142	GO:0004721(phosphoprotein phosphatase activity)|GO:0004871(signal transducer activity)|GO:0005515(protein binding)|GO:0005737(cytoplasm)|GO:0006470(protein dephosphorylation)|GO:0007165(signal transduction)|GO:0019208(phosphatase regulator activity)|GO:0030155(regulation of cell adhesion)|GO:0035507(regulation of myosin-light-chain-phosphatase activity)|GO:0043292(contractile fiber)|GO:0046822(re…
A_24_P372625	1.73989e-13	8.45892e-15	0.375273	down	1204.32	451.948	50862	RNF141	ring finger protein 141	chr11:10533573-10533514	ENST00000534281	GO:0008270(zinc ion binding)|GO:0046872(metal ion binding)
A_23_P30813	2.88421e-12	2.63851e-13	0.375625	down	3719.9	1397.29	8362	HIST1H4K	"histone cluster 1, H4k"	chr6:27799013-27798954	ENST00000357549
A_21_P0000081	3.06483e-10	5.99212e-11	0.375972	down	1074.93	404.143		ZFAND1	"zinc finger, AN1-type domain 1"	chr8:82615253-82615194	ENST00000519523	GO:0008270(zinc ion binding)|GO:0046872(metal ion binding)
A_23_P214354	6.97181e-13	4.73442e-14	0.376252	down	423.248	159.248	55770	EXOC2	exocyst complex component 2	chr6:486031-485972	ENST00000230449	GO:0000145(exocyst)|GO:0005515(protein binding)|GO:0005886(plasma membrane)|GO:0006887(exocytosis)|GO:0015031(protein transport)|GO:0017160(Ral GTPase binding)
A_33_P3211604	3.58861e-13	2.06944e-14	0.376405	down	12674.6	4770.78	5908	RAP1B	"RAP1B, member of RAS oncogene family"	chr12:69054183-69054242	ENST00000527880	GO:0000166(nucleotide binding)|GO:0003924(GTPase activity)|GO:0005515(protein binding)|GO:0005525(GTP binding)|GO:0005622(intracellular)|GO:0005737(cytoplasm)|GO:0005829(cytosol)|GO:0005886(plasma membrane)|GO:0005911(cell-cell junction)|GO:0006112(energy reserve metabolic process)|GO:0006184(GTP catabolic process)|GO:0007165(signal transduction)|GO:0007264(small GTPase mediated signal transducti…
A_33_P3410194	6.44288e-13	4.30282e-14	0.376463	down	1953.89	735.569	3021	H3F3B	"H3 histone, family 3B (H3.3B)"	chr17:73772926-73772867	ENST00000254810	GO:0000786(nucleosome)|GO:0003677(DNA binding)|GO:0005576(extracellular region)|GO:0005634(nucleus)|GO:0005654(nucleoplasm)|GO:0005694(chromosome)|GO:0006334(nucleosome assembly)|GO:0007420(brain development)|GO:0007596(blood coagulation)|GO:0009725(response to hormone stimulus)
A_23_P85180	8.66695e-09	2.54917e-09	0.377697	down	348.718	131.71	8269	TMEM187	transmembrane protein 187	chrX:153248552-153248611	ENST00000369982	GO:0003674(molecular_function)|GO:0008150(biological_process)|GO:0016020(membrane)|GO:0016021(integral to membrane)|GO:0030133(transport vesicle)
A_19_P00318878	7.08919e-10	1.5571e-10	0.377879	down	1148.7	434.069			0	chr1:247350837-247350778
A_23_P214046	6.90069e-14	2.67771e-15	0.378133	down	1654.58	625.65	23291	FBXW11	F-box and WD repeat domain containing 11	chr5:171289064-171289005	ENST00000265094	"GO:0000151(ubiquitin ligase complex)|GO:0000209(protein polyubiquitination)|GO:0004842(ubiquitin-protein ligase activity)|GO:0005515(protein binding)|GO:0005634(nucleus)|GO:0005737(cytoplasm)|GO:0005813(centrosome)|GO:0005829(cytosol)|GO:0006470(protein dephosphorylation)|GO:0007049(cell cycle)|GO:0016055(Wnt receptor signaling pathway)|GO:0016567(protein ubiquitination)|GO:0019005(SCF ubiquitin…
A_23_P153586	6.51627e-11	1.0146e-11	0.378355	down	1826.33	691	7386	UQCRFS1	"ubiquinol-cytochrome c reductase, Rieske iron-sulfur polypeptide 1"	chr19:29698415-29698356	ENST00000304863	"GO:0005739(mitochondrion)|GO:0005743(mitochondrial inner membrane)|GO:0005750(mitochondrial respiratory chain complex III)|GO:0006810(transport)|GO:0008121(ubiquinol-cytochrome-c reductase activity)|GO:0009725(response to hormone stimulus)|GO:0016020(membrane)|GO:0016021(integral to membrane)|GO:0016679(oxidoreductase activity, acting on diphenols and related substances as donors)|GO:0022904(res…
A_23_P350886	1.79943e-12	1.50039e-13	0.378629	down	584.375	221.261	23506	KIAA0240	KIAA0240	chr6:42835927-42835986	ENST00000394167
A_23_P147563	3.82488e-12	3.67852e-13	0.378641	down	1813.36	686.61	151742	PPM1L	"protein phosphatase, Mg2+/Mn2+ dependent, 1L"	chr3:160787632-160787691	ENST00000498165	GO:0000165(MAPKKK cascade)|GO:0004722(protein serine/threonine phosphatase activity)|GO:0005789(endoplasmic reticulum membrane)|GO:0006470(protein dephosphorylation)|GO:0006665(sphingolipid metabolic process)|GO:0007178(transmembrane receptor protein serine/threonine kinase signaling pathway)|GO:0008287(protein serine/threonine phosphatase complex)|GO:0016020(membrane)|GO:0016021(integral to memb…
A_23_P317800	3.74817e-11	5.35792e-12	0.378842	down	927.796	351.489	29945	ANAPC4	anaphase promoting complex subunit 4	chr4:25419940-25419999	ENST00000510092	GO:0000075(cell cycle checkpoint)|GO:0000086(G2/M transition of mitotic cell cycle)|GO:0000090(mitotic anaphase)|GO:0000278(mitotic cell cycle)|GO:0004842(ubiquitin-protein ligase activity)|GO:0005634(nucleus)|GO:0005654(nucleoplasm)|GO:0005680(anaphase-promoting complex)|GO:0005829(cytosol)|GO:0006511(ubiquitin-dependent protein catabolic process)|GO:0007067(mitosis)|GO:0007094(mitotic cell cycl…
A_32_P17635	1.69522e-10	3.0448e-11	0.379012	down	1589.45	602.421	10929	SRSF8	serine/arginine-rich splicing factor 8	chr11:94804156-94804215		GO:0000166(nucleotide binding)|GO:0003723(RNA binding)|GO:0005634(nucleus)|GO:0006397(mRNA processing)|GO:0008380(RNA splicing)
A_24_P414256	1.23197e-14	2.99361e-16	0.379718	down	6857.8	2604.03	51372	CCDC72	coiled-coil domain containing 72	chr3:48485552-48485611	ENST00000477624
A_23_P105465	2.3038e-08	7.48859e-09	0.379814	down	962.342	365.511	1240	CMKLR1	chemokine-like receptor 1	chr12:108685577-108685518	ENST00000550402	GO:0001501(skeletal system development)|GO:0004871(signal transducer activity)|GO:0004872(receptor activity)|GO:0004930(G-protein coupled receptor activity)|GO:0004950(chemokine receptor activity)|GO:0005515(protein binding)|GO:0005886(plasma membrane)|GO:0005887(integral to plasma membrane)|GO:0006935(chemotaxis)|GO:0006955(immune response)|GO:0007186(G-protein coupled receptor protein signaling…
A_23_P161634	8.42008e-13	5.95118e-14	0.380015	down	1299.98	494.013	80198	MUS81	MUS81 endonuclease homolog (S. cerevisiae)	chr11:65633599-65633658	ENST00000524647	GO:0003677(DNA binding)|GO:0004519(endonuclease activity)|GO:0005515(protein binding)|GO:0005634(nucleus)|GO:0005730(nucleolus)|GO:0006281(DNA repair)|GO:0006310(DNA recombination)|GO:0016787(hydrolase activity)|GO:0046872(metal ion binding)|GO:0048257(3'-flap endonuclease activity)
A_23_P146187	5.32803e-11	8.07861e-12	0.380251	down	748.779	284.724	23212	RRS1	RRS1 ribosome biogenesis regulator homolog (S. cerevisiae)	chr8:67342692-67342751	ENST00000320270	GO:0000794(condensed nuclear chromosome)|GO:0003674(molecular_function)|GO:0005634(nucleus)|GO:0005730(nucleolus)|GO:0005783(endoplasmic reticulum)|GO:0007080(mitotic metaphase plate congression)|GO:0042254(ribosome biogenesis)
A_32_P389118	1.17591e-12	8.97503e-14	0.380318	down	1140.33	433.687	54497	HEATR5B	HEAT repeat containing 5B	chr2:37208378-37208319	ENST00000354531	GO:0005488(binding)
A_24_P295010	1.25301e-10	2.15445e-11	0.380822	down	1406.94	535.793	5272	SERPINB9	"serpin peptidase inhibitor, clade B (ovalbumin), member 9"	chr6:2887621-2887562	ENST00000380698	GO:0002020(protease binding)|GO:0002448(mast cell mediated immunity)|GO:0004867(serine-type endopeptidase inhibitor activity)|GO:0005515(protein binding)|GO:0005615(extracellular space)|GO:0005634(nucleus)|GO:0005737(cytoplasm)|GO:0005829(cytosol)|GO:0006916(anti-apoptosis)|GO:0006955(immune response)|GO:0010951(negative regulation of endopeptidase activity)|GO:0030162(regulation of proteolysis)|…
A_23_P429977	8.84822e-15	1.97707e-16	0.381071	down	1095.33	417.4	3784	KCNQ1	"potassium voltage-gated channel, KQT-like subfamily, member 1"	chr11:2870117-2870176	ENST00000155840	GO:0005244(voltage-gated ion channel activity)|GO:0005249(voltage-gated potassium channel activity)|GO:0005251(delayed rectifier potassium channel activity)|GO:0005886(plasma membrane)|GO:0006349(regulation of gene expression by genetic imprinting)|GO:0006811(ion transport)|GO:0006813(potassium ion transport)|GO:0006936(muscle contraction)|GO:0007268(synaptic transmission)|GO:0007605(sensory perc…
A_23_P88222	5.66921e-08	2.00642e-08	0.381722	down	949.097	362.291	122618	PLD4	"phospholipase D family, member 4"	chr14:105398513-105398653	ENST00000392593	GO:0004630(phospholipase D activity)|GO:0016020(membrane)|GO:0016021(integral to membrane)|GO:0016042(lipid catabolic process)|GO:0016787(hydrolase activity)|GO:0070290(NAPE-specific phospholipase D activity)
A_21_P0011175	3.21331e-16	2.58477e-18	0.381925	down	1425.23	544.33		CASC4	cancer susceptibility candidate 4	chr15:44705792-44705850	ENST00000416522	GO:0016020(membrane)|GO:0016021(integral to membrane)
A_23_P44956	6.19202e-15	1.26596e-16	0.382074	down	35137.3	13425	6165	RPL35A	ribosomal protein L35a	chr3:197680988-197682649	ENST00000439255	GO:0000049(tRNA binding)|GO:0003735(structural constituent of ribosome)|GO:0005622(intracellular)|GO:0005829(cytosol)|GO:0005840(ribosome)|GO:0006364(rRNA processing)|GO:0006412(translation)|GO:0006414(translational elongation)|GO:0006415(translational termination)|GO:0010467(gene expression)|GO:0016032(viral reproduction)|GO:0016070(RNA metabolic process)|GO:0016071(mRNA metabolic process)|GO:00…
A_33_P3259662	1.7041e-10	3.06343e-11	0.382152	down	681.415	260.404	7693	ZNF134	zinc finger protein 134	chr19:58132500-58132559	ENST00000396161	"GO:0003677(DNA binding)|GO:0003700(sequence-specific DNA binding transcription factor activity)|GO:0005622(intracellular)|GO:0005634(nucleus)|GO:0005730(nucleolus)|GO:0006355(regulation of transcription, DNA-dependent)|GO:0008270(zinc ion binding)|GO:0046872(metal ion binding)"
A_24_P182764	5.00026e-13	3.14326e-14	0.382196	down	431.435	164.893	23192	ATG4B	ATG4 autophagy related 4 homolog B (S. cerevisiae)	chr2:242613194-242613253	ENST00000475693	GO:0000045(autophagic vacuole assembly)|GO:0005515(protein binding)|GO:0005737(cytoplasm)|GO:0006508(proteolysis)|GO:0006914(autophagy)|GO:0008233(peptidase activity)|GO:0008234(cysteine-type peptidase activity)|GO:0015031(protein transport)
A_23_P43566	4.70415e-16	4.34458e-18	0.382198	down	1555.83	594.635	4702	NDUFA8	"NADH dehydrogenase (ubiquinone) 1 alpha subcomplex, 8, 19kDa"	chr9:124906467-124906408	ENST00000373768	"GO:0005739(mitochondrion)|GO:0005743(mitochondrial inner membrane)|GO:0005747(mitochondrial respiratory chain complex I)|GO:0005758(mitochondrial intermembrane space)|GO:0006120(mitochondrial electron transport, NADH to ubiquinone)|GO:0006810(transport)|GO:0008137(NADH dehydrogenase (ubiquinone) activity)|GO:0022904(respiratory electron transport chain)|GO:0070469(respiratory chain)"
A_23_P30307	2.15142e-13	1.10165e-14	0.382879	down	752.221	288.01	9443	MED7	mediator complex subunit 7	chr5:156565858-156565799	ENST00000420343	GO:0001104(RNA polymerase II transcription cofactor activity)|GO:0003713(transcription coactivator activity)|GO:0005515(protein binding)|GO:0005634(nucleus)|GO:0005654(nucleoplasm)|GO:0005667(transcription factor complex)|GO:0006357(regulation of transcription from RNA polymerase II promoter)|GO:0006367(transcription initiation from RNA polymerase II promoter)|GO:0010467(gene expression)|GO:00165…
A_24_P299996	4.84118e-06	2.45228e-06	0.382881	down	301.032	115.259	55164	SHQ1	SHQ1 homolog (S. cerevisiae)	chr3:72799437-72799378	ENST00000325599	GO:0005515(protein binding)|GO:0005634(nucleus)|GO:0005654(nucleoplasm)|GO:0005730(nucleolus)|GO:0005737(cytoplasm)|GO:0005829(cytosol)|GO:0015030(Cajal body)|GO:0022618(ribonucleoprotein complex assembly)
A_24_P278460	1.7609e-12	1.45974e-13	0.383121	down	445.497	170.679	84188	FAR1	fatty acyl CoA reductase 1	chr11:13753079-13753138	ENST00000354817	GO:0000166(nucleotide binding)|GO:0005777(peroxisome)|GO:0005778(peroxisomal membrane)|GO:0005782(peroxisomal matrix)|GO:0008610(lipid biosynthetic process)|GO:0008611(ether lipid biosynthetic process)|GO:0010025(wax biosynthetic process)|GO:0016020(membrane)|GO:0016021(integral to membrane)|GO:0016491(oxidoreductase activity)|GO:0044255(cellular lipid metabolic process)|GO:0050062(long-chain-fat…
A_24_P26073	9.34609e-11	1.53561e-11	0.383905	down	1178.08	452.273	10128	LRPPRC	leucine-rich PPR-motif containing	chr2:44117011-44116952	ENST00000463456	"GO:0000794(condensed nuclear chromosome)|GO:0003677(DNA binding)|GO:0003697(single-stranded DNA binding)|GO:0003723(RNA binding)|GO:0005515(protein binding)|GO:0005634(nucleus)|GO:0005637(nuclear inner membrane)|GO:0005640(nuclear outer membrane)|GO:0005654(nucleoplasm)|GO:0005737(cytoplasm)|GO:0005739(mitochondrion)|GO:0005856(cytoskeleton)|GO:0006355(regulation of transcription, DNA-dependent)…
A_23_P96542	2.23091e-13	1.15565e-14	0.384699	down	1143.74	439.994	203547	VMA21	VMA21 vacuolar H+-ATPase homolog (S. cerevisiae)	chrX:150573488-150573547	ENST00000370361	GO:0005764(lysosome)|GO:0005783(endoplasmic reticulum)|GO:0005789(endoplasmic reticulum membrane)|GO:0016020(membrane)|GO:0016021(integral to membrane)|GO:0030127(COPII vesicle coat)|GO:0031410(cytoplasmic vesicle)|GO:0033116(ER-Golgi intermediate compartment membrane)|GO:0070072(vacuolar proton-transporting V-type ATPase complex assembly)
A_33_P3264926	0.000312399	0.000205263	0.384764	down	186.692	71.8326	23034	SAMD4A	sterile alpha motif domain containing 4A	chr14:55251276-55251335	ENST00000305831	GO:0005737(cytoplasm)|GO:0017148(negative regulation of translation)|GO:0019717(synaptosome)|GO:0030054(cell junction)|GO:0030371(translation repressor activity)|GO:0030425(dendrite)|GO:0042995(cell projection)|GO:0045202(synapse)|GO:0045727(positive regulation of translation)
A_23_P106859	3.11823e-12	2.89498e-13	0.384827	down	619.508	238.403	10328	COX4NB	COX4 neighbor	chr16:85813076-85813017	ENST00000253457	GO:0005634(nucleus)|GO:0005737(cytoplasm)|GO:0005739(mitochondrion)
A_33_P3393796	3.68791e-07	1.53951e-07	0.385616	down	416.272	160.521	57570	TRMT5	TRM5 tRNA methyltransferase 5 homolog (S. cerevisiae)	chr14:61441833-61441774	ENST00000261249	GO:0005737(cytoplasm)|GO:0008033(tRNA processing)|GO:0008168(methyltransferase activity)|GO:0016740(transferase activity)
A_23_P48029	6.51124e-15	1.34699e-16	0.386774	down	2089.31	808.09	50856	CLEC4A	"C-type lectin domain family 4, member A"	chr12:8290933-8290992	ENST00000345999	GO:0004888(transmembrane receptor activity)|GO:0005488(binding)|GO:0005529(sugar binding)|GO:0005887(integral to plasma membrane)|GO:0007155(cell adhesion)|GO:0007166(cell surface receptor linked signaling pathway)|GO:0016020(membrane)|GO:0045087(innate immune response)
A_23_P55880	1.25557e-08	3.84187e-09	0.38726	down	352.95	136.684	163050	ZNF564	zinc finger protein 564	chr19:12636990-12636931	ENST00000339282	"GO:0003677(DNA binding)|GO:0005622(intracellular)|GO:0005634(nucleus)|GO:0006355(regulation of transcription, DNA-dependent)|GO:0008270(zinc ion binding)|GO:0046872(metal ion binding)"
A_33_P3347387	2.22749e-15	3.33056e-17	0.387334	down	4894.77	1895.91				chr6:052553565-052553624
A_23_P394166	2.75955e-11	3.74431e-12	0.387338	down	2011.89	779.283	29883	CNOT7	"CCR4-NOT transcription complex, subunit 7"	chr8:17086944-17086885	ENST00000361272	"GO:0000288(nuclear-transcribed mRNA catabolic process, deadenylation-dependent decay)|GO:0000289(nuclear-transcribed mRNA poly(A) tail shortening)|GO:0000932(cytoplasmic mRNA processing body)|GO:0003676(nucleic acid binding)|GO:0003700(sequence-specific DNA binding transcription factor activity)|GO:0004871(signal transducer activity)|GO:0005515(protein binding)|GO:0005634(nucleus)|GO:0005737(cyt…
A_23_P115824	1.47731e-13	6.87696e-15	0.387553	down	1878.97	728.2	3189	HNRNPH3	heterogeneous nuclear ribonucleoprotein H3 (2H9)	chr10:70102702-70102761	ENST00000265866	"GO:0000166(nucleotide binding)|GO:0000398(nuclear mRNA splicing, via spliceosome)|GO:0003723(RNA binding)|GO:0005634(nucleus)|GO:0005730(nucleolus)|GO:0006396(RNA processing)|GO:0008380(RNA splicing)|GO:0030530(heterogeneous nuclear ribonucleoprotein complex)"
A_23_P7732	4.11527e-10	8.38532e-11	0.387556	down	958.358	371.417	1070	CETN3	"centrin, EF-hand protein, 3"	chr5:89695237-89695178	ENST00000518458	GO:0005509(calcium ion binding)|GO:0005737(cytoplasm)|GO:0005813(centrosome)|GO:0005814(centriole)|GO:0005932(microtubule basal body)|GO:0007049(cell cycle)|GO:0007067(mitosis)|GO:0007098(centrosome cycle)|GO:0031683(G-protein beta/gamma-subunit complex binding)|GO:0032391(photoreceptor connecting cilium)|GO:0045111(intermediate filament cytoskeleton)|GO:0051301(cell division)
A_23_P383977	3.88441e-14	1.27624e-15	0.387676	down	727.315	281.963	10302	SNAPC5	"small nuclear RNA activating complex, polypeptide 5, 19kDa"	chr15:66787689-66786853	ENST00000395589	"GO:0003700(sequence-specific DNA binding transcription factor activity)|GO:0005634(nucleus)|GO:0005654(nucleoplasm)|GO:0006355(regulation of transcription, DNA-dependent)|GO:0006366(transcription from RNA polymerase II promoter)|GO:0006383(transcription from RNA polymerase III promoter)|GO:0006384(transcription initiation from RNA polymerase III promoter)"
A_23_P501634	1.33392e-14	3.31834e-16	0.38774	down	2246.45	871.038	11120	BTN2A1	"butyrophilin, subfamily 2, member A1"	chr6:26469772-26469831	ENST00000429381	GO:0003674(molecular_function)|GO:0005887(integral to plasma membrane)|GO:0006629(lipid metabolic process)|GO:0016020(membrane)|GO:0016021(integral to membrane)
A_33_P3264505	6.33369e-12	6.67204e-13	0.388498	down	892.048	346.559	51077	FCF1	FCF1 small subunit (SSU) processome component homolog (S. cerevisiae)	chr14:75203324-75203383	ENST00000341162	GO:0005634(nucleus)|GO:0005730(nucleolus)|GO:0006364(rRNA processing)
A_23_P122674	2.8001e-14	8.45686e-16	0.388922	down	2048.33	796.641	55003	PAK1IP1	PAK1 interacting protein 1	chr6:10709515-10709574	ENST00000379568	GO:0005634(nucleus)|GO:0005730(nucleolus)|GO:0005886(plasma membrane)|GO:0009968(negative regulation of signal transduction)
A_23_P166698	1.22987e-13	5.4526e-15	0.388963	down	1696.81	659.994	51188	SS18L2	synovial sarcoma translocation gene on chromosome 18-like 2	chr3:42636316-42636375	ENST00000011691
A_33_P3232627	1.13638e-10	1.92279e-11	0.388966	down	5376.14	2091.14	23233	EXOC6B	exocyst complex component 6B	chr2:72692335-72692276	ENST00000290144	GO:0000145(exocyst)|GO:0006904(vesicle docking involved in exocytosis)|GO:0015031(protein transport)
A_23_P122531	6.55487e-09	1.87156e-09	0.389004	down	7366.39	2865.55	50854	C6orf48	chromosome 6 open reading frame 48	chr6:31807322-31807381	ENST00000534920
A_23_P88278	2.26056e-07	9.06246e-08	0.389783	down	315.356	122.921	57096	RPGRIP1	retinitis pigmentosa GTPase regulator interacting protein 1	chr14:21813303-21816336	ENST00000400017	GO:0005515(protein binding)|GO:0005929(cilium)|GO:0005930(axoneme)|GO:0007601(visual perception)|GO:0042462(eye photoreceptor cell development)|GO:0050896(response to stimulus)|GO:0060041(retina development in camera-type eye)
A_32_P160972	5.53068e-13	3.56629e-14	0.389824	down	7435.53	2898.55	58527	C6orf115	chromosome 6 open reading frame 115	chr6:139364343-139364402	ENST00000367660
A_23_P364465	6.3085e-16	6.47236e-18	0.390162	down	2755.15	1074.96	65056	GPBP1	GC-rich promoter binding protein 1	chr5:56558753-56558812	ENST00000506184	"GO:0003677(DNA binding)|GO:0005634(nucleus)|GO:0005737(cytoplasm)|GO:0006355(regulation of transcription, DNA-dependent)"
A_23_P152804	4.41048e-14	1.51109e-15	0.390382	down	2532.08	988.477	4830	NME1	"non-metastatic cells 1, protein (NM23A) expressed in"	chr17:49238609-49239123	ENST00000013034	"GO:0000166(nucleotide binding)|GO:0000287(magnesium ion binding)|GO:0002762(negative regulation of myeloid leukocyte differentiation)|GO:0004536(deoxyribonuclease activity)|GO:0004550(nucleoside diphosphate kinase activity)|GO:0005515(protein binding)|GO:0005524(ATP binding)|GO:0005525(GTP binding)|GO:0005634(nucleus)|GO:0005737(cytoplasm)|GO:0005813(centrosome)|GO:0005829(cytosol)|GO:0005882(in…
A_23_P141032	2.44142e-17	9.41018e-20	0.390692	down	15965.7	6237.69	1327	COX4I1	cytochrome c oxidase subunit IV isoform 1	chr16:85834852-85838569	ENST00000253452	GO:0004129(cytochrome-c oxidase activity)|GO:0005634(nucleus)|GO:0005739(mitochondrion)|GO:0005743(mitochondrial inner membrane)|GO:0006091(generation of precursor metabolites and energy)|GO:0007584(response to nutrient)|GO:0016020(membrane)|GO:0022904(respiratory electron transport chain)
A_23_P38408	9.26187e-12	1.03962e-12	0.390741	down	868.475	339.348	79893	GGNBP2	gametogenetin binding protein 2	chr17:34945927-34945986	ENST00000304718	GO:0005634(nucleus)|GO:0005737(cytoplasm)|GO:0007275(multicellular organismal development)|GO:0007283(spermatogenesis)|GO:0016023(cytoplasmic membrane-bounded vesicle)|GO:0030154(cell differentiation)
A_33_P3241269	2.7998e-07	1.14307e-07	0.391074	down	1247.6	487.904	1066	CES1	carboxylesterase 1	chr16:55836823-55836764	ENST00000360526	GO:0004091(carboxylesterase activity)|GO:0005783(endoplasmic reticulum)|GO:0005788(endoplasmic reticulum lumen)|GO:0008152(metabolic process)|GO:0009636(response to toxin)|GO:0016787(hydrolase activity)|GO:0047374(methylumbelliferyl-acetate deacetylase activity)|GO:0080030(methyl indole-3-acetate esterase activity)|GO:0080031(methyl salicylate esterase activity)|GO:0080032(methyl jasmonate estera…
A_23_P45087	1.14528e-08	3.46859e-09	0.391363	down	1369.17	535.844	51427	ZNF107	zinc finger protein 107	chr7:64171177-64171236	ENST00000423627	"GO:0003674(molecular_function)|GO:0003677(DNA binding)|GO:0005575(cellular_component)|GO:0005622(intracellular)|GO:0005634(nucleus)|GO:0006355(regulation of transcription, DNA-dependent)|GO:0008150(biological_process)|GO:0008270(zinc ion binding)|GO:0046872(metal ion binding)"
A_33_P3216427	1.14121e-12	8.63585e-14	0.391443	down	990.622	387.772	1609	DGKQ	"diacylglycerol kinase, theta 110kDa"	chr4:952735-952676	ENST00000273814	GO:0000166(nucleotide binding)|GO:0004143(diacylglycerol kinase activity)|GO:0005515(protein binding)|GO:0005524(ATP binding)|GO:0005634(nucleus)|GO:0005737(cytoplasm)|GO:0005829(cytosol)|GO:0005856(cytoskeleton)|GO:0005886(plasma membrane)|GO:0007186(G-protein coupled receptor protein signaling pathway)|GO:0007205(activation of protein kinase C activity by G-protein coupled receptor protein sign…
A_23_P67829	1.20367e-11	1.41647e-12	0.39153	down	666.197	260.836	80146	UXS1	UDP-glucuronate decarboxylase 1	chr2:106710329-106710270	ENST00000409032	GO:0000166(nucleotide binding)|GO:0005739(mitochondrion)|GO:0005794(Golgi apparatus)|GO:0016020(membrane)|GO:0016021(integral to membrane)|GO:0016829(lyase activity)|GO:0032580(Golgi cisterna membrane)|GO:0044237(cellular metabolic process)|GO:0048040(UDP-glucuronate decarboxylase activity)|GO:0050662(coenzyme binding)
A_23_P14876	2.35131e-16	1.68561e-18	0.391551	down	15082.6	5905.62	6727	SRP14	signal recognition particle 14kDa (homologous Alu RNA binding protein)	chr15:40328464-40328405	ENST00000267884	"GO:0003723(RNA binding)|GO:0005737(cytoplasm)|GO:0005786(signal recognition particle, endoplasmic reticulum targeting)|GO:0005829(cytosol)|GO:0006613(cotranslational protein targeting to membrane)|GO:0006614(SRP-dependent cotranslational protein targeting to membrane)|GO:0008312(7S RNA binding)|GO:0030942(endoplasmic reticulum signal peptide binding)|GO:0042493(response to drug)|GO:0045047(prote…
A_23_P128993	4.62472e-09	1.27224e-09	0.3916	down	12980.3	5083.08	2999	GZMH	"granzyme H (cathepsin G-like 2, protein h-CCPX)"	chr14:25075768-25075709	ENST00000382547	GO:0003824(catalytic activity)|GO:0004252(serine-type endopeptidase activity)|GO:0005737(cytoplasm)|GO:0006508(proteolysis)|GO:0006915(apoptosis)|GO:0008233(peptidase activity)|GO:0019835(cytolysis)
A_23_P52668	9.43652e-08	3.49593e-08	0.39234	down	259.139	101.671	10004	NAALADL1	N-acetylated alpha-linked acidic dipeptidase-like 1	chr11:64813563-64813504	ENST00000531174	GO:0004180(carboxypeptidase activity)|GO:0005886(plasma membrane)|GO:0006508(proteolysis)|GO:0008233(peptidase activity)|GO:0008237(metallopeptidase activity)|GO:0016021(integral to membrane)|GO:0016324(apical plasma membrane)|GO:0016805(dipeptidase activity)|GO:0046872(metal ion binding)
A_33_P3266315	8.66966e-15	1.92426e-16	0.392538	down	1859.21	729.811	51100	SH3GLB1	SH3-domain GRB2-like endophilin B1	chr1:87213745-87213804	ENST00000370558	GO:0000139(Golgi membrane)|GO:0001844(protein insertion into mitochondrial membrane involved in induction of apoptosis)|GO:0005504(fatty acid binding)|GO:0005515(protein binding)|GO:0005737(cytoplasm)|GO:0005739(mitochondrion)|GO:0005741(mitochondrial outer membrane)|GO:0005792(microsome)|GO:0005794(Golgi apparatus)|GO:0006654(phosphatidic acid biosynthetic process)|GO:0006915(apoptosis)|GO:00069…
A_32_P6344	1.79342e-12	1.49337e-13	0.39308	down	2625.16	1031.9	6416	MAP2K4	mitogen-activated protein kinase kinase 4	chr17:12046983-12047042	ENST00000415385	GO:0000166(nucleotide binding)|GO:0002224(toll-like receptor signaling pathway)|GO:0002755(MyD88-dependent toll-like receptor signaling pathway)|GO:0002756(MyD88-independent toll-like receptor signaling pathway)|GO:0004672(protein kinase activity)|GO:0004674(protein serine/threonine kinase activity)|GO:0004713(protein tyrosine kinase activity)|GO:0005515(protein binding)|GO:0005524(ATP binding)|G…
A_23_P24623	1.21428e-13	5.37217e-15	0.39346	down	470.693	185.199	26610	ELP4	elongation protein 4 homolog (S. cerevisiae)	chr11:31805185-31805244	ENST00000395934	"GO:0004402(histone acetyltransferase activity)|GO:0005515(protein binding)|GO:0005634(nucleus)|GO:0005737(cytoplasm)|GO:0006357(regulation of transcription from RNA polymerase II promoter)|GO:0006368(transcription elongation from RNA polymerase II promoter)|GO:0008023(transcription elongation factor complex)|GO:0008607(phosphorylase kinase regulator activity)|GO:0016573(histone acetylation)|GO:0…
A_23_P48339	8.21659e-09	2.40217e-09	0.393774	down	407.626	160.512	8100	IFT88	intraflagellar transport 88 homolog (Chlamydomonas)	chr13:21237644-21237703	ENST00000470695	GO:0001701(in utero embryonic development)|GO:0005488(binding)|GO:0005737(cytoplasm)|GO:0005814(centriole)|GO:0005856(cytoskeleton)|GO:0005929(cilium)|GO:0005930(axoneme)|GO:0005932(microtubule basal body)|GO:0007224(smoothened signaling pathway)|GO:0007368(determination of left/right symmetry)|GO:0007399(nervous system development)|GO:0007420(brain development)|GO:0009434(microtubule-based flage…
A_32_P34552	5.25582e-13	3.34403e-14	0.394409	down	1836.48	724.324	5423	POLB	"polymerase (DNA directed), beta"	chr8:42210075-42213081	ENST00000519771	"GO:0003684(damaged DNA binding)|GO:0003887(DNA-directed DNA polymerase activity)|GO:0005515(protein binding)|GO:0005634(nucleus)|GO:0005654(nucleoplasm)|GO:0005737(cytoplasm)|GO:0005874(microtubule)|GO:0005876(spindle microtubule)|GO:0006261(DNA-dependent DNA replication)|GO:0006281(DNA repair)|GO:0006284(base-excision repair)|GO:0006287(base-excision repair, gap-filling)|GO:0006290(pyrimidine d…
A_33_P3379199	4.65354e-13	2.87592e-14	0.394577	down	789.838	311.652	29796	UQCR10	"ubiquinol-cytochrome c reductase, complex III subunit X"	chr22:30163478-30163537	ENST00000406782	"GO:0005739(mitochondrion)|GO:0005740(mitochondrial envelope)|GO:0005743(mitochondrial inner membrane)|GO:0006122(mitochondrial electron transport, ubiquinol to cytochrome c)|GO:0006810(transport)|GO:0008121(ubiquinol-cytochrome-c reductase activity)|GO:0016020(membrane)|GO:0022904(respiratory electron transport chain)|GO:0070469(respiratory chain)"
A_32_P184518	3.06242e-14	9.47762e-16	0.394807	down	52011	20534.3	6144	RPL21	ribosomal protein L21	chr13:27830365-27830424	ENST00000493317	GO:0003723(RNA binding)|GO:0003735(structural constituent of ribosome)|GO:0005622(intracellular)|GO:0005829(cytosol)|GO:0005840(ribosome)|GO:0006412(translation)|GO:0006414(translational elongation)|GO:0006415(translational termination)|GO:0010467(gene expression)|GO:0016032(viral reproduction)|GO:0016070(RNA metabolic process)|GO:0016071(mRNA metabolic process)|GO:0019058(viral infectious cycle)…
A_24_P309360	5.47034e-13	3.51617e-14	0.394941	down	1930.08	762.267	56889	TM9SF3	transmembrane 9 superfamily member 3	chr10:98281324-98281265	ENST00000371142	GO:0005488(binding)|GO:0016020(membrane)|GO:0016021(integral to membrane)
A_23_P98631	7.03157e-13	4.78154e-14	0.395259	down	827.941	327.251	11234	HPS5	Hermansky-Pudlak syndrome 5	chr11:18301077-18301018	ENST00000349215	GO:0005737(cytoplasm)|GO:0005829(cytosol)|GO:0006996(organelle organization)|GO:0007596(blood coagulation)|GO:0043473(pigmentation)
A_23_P253046	1.36706e-15	1.75639e-17	0.395706	down	2876.13	1138.1	7360	UGP2	UDP-glucose pyrophosphorylase 2	chr2:64118483-64118542	ENST00000467648	GO:0003983(UTP:glucose-1-phosphate uridylyltransferase activity)|GO:0005515(protein binding)|GO:0005536(glucose binding)|GO:0005625(soluble fraction)|GO:0005737(cytoplasm)|GO:0005829(cytosol)|GO:0005975(carbohydrate metabolic process)|GO:0005978(glycogen biosynthetic process)|GO:0006006(glucose metabolic process)|GO:0006011(UDP-glucose metabolic process)|GO:0006065(UDP-glucuronate biosynthetic pr…
A_23_P37545	3.20797e-16	2.5745e-18	0.395881	down	1219.48	482.77	79719	AAGAB	alpha- and gamma-adaptin binding protein	chr15:67494168-67494109	ENST00000538028	GO:0005737(cytoplasm)|GO:0015031(protein transport)
A_23_P7056	1.59356e-13	7.53976e-15	0.395896	down	1060.32	419.776	55153	SDAD1	SDA1 domain containing 1	chr4:76871443-76871384	ENST00000356260	GO:0003674(molecular_function)|GO:0005488(binding)|GO:0005634(nucleus)|GO:0005730(nucleolus)|GO:0015031(protein transport)|GO:0042273(ribosomal large subunit biogenesis)
A_23_P27381	4.55424e-14	1.57815e-15	0.39595	down	1000.6	396.187	10194	TSHZ1	teashirt zinc finger homeobox 1	chr18:73000738-73000797	ENST00000322038	GO:0003700(sequence-specific DNA binding transcription factor activity)|GO:0005622(intracellular)|GO:0005634(nucleus)|GO:0005730(nucleolus)|GO:0007275(multicellular organismal development)|GO:0008270(zinc ion binding)|GO:0009952(anterior/posterior pattern formation)|GO:0042474(middle ear morphogenesis)|GO:0043565(sequence-specific DNA binding)|GO:0046872(metal ion binding)|GO:0060023(soft palate …
A_19_P00318533	2.18043e-09	5.49198e-10	0.396473	down	266.366	105.607		HOOK3		chr8:42885275-42885334		GO:0000242(pericentriolar material)|GO:0005515(protein binding)|GO:0005737(cytoplasm)|GO:0005794(Golgi apparatus)|GO:0005801(cis-Golgi network)|GO:0005813(centrosome)|GO:0005856(cytoskeleton)|GO:0005874(microtubule)|GO:0007032(endosome organization)|GO:0007040(lysosome organization)|GO:0008017(microtubule binding)|GO:0008333(endosome to lysosome transport)|GO:0015031(protein transport)|GO:0022027…
A_23_P30474	1.46443e-12	1.16816e-13	0.396935	down	487.953	193.686	55100	WDR70	WD repeat domain 70	chr5:37752589-37752648	ENST00000508730
A_23_P109768	4.40756e-17	1.97788e-19	0.397321	down	2002.65	795.696	9616	RNF7	ring finger protein 7	chr3:141464250-141464309	ENST00000477393	GO:0005507(copper ion binding)|GO:0005515(protein binding)|GO:0005634(nucleus)|GO:0005730(nucleolus)|GO:0005737(cytoplasm)|GO:0006916(anti-apoptosis)|GO:0008270(zinc ion binding)|GO:0008631(induction of apoptosis by oxidative stress)|GO:0019788(NEDD8 ligase activity)|GO:0045116(protein neddylation)|GO:0046872(metal ion binding)|GO:0051775(response to redox state)
A_23_P95029	7.86875e-14	3.13735e-15	0.397533	down	1096.71	435.978	6641	SNTB1	"syntrophin, beta 1 (dystrophin-associated protein A1, 59kDa, basic component 1)"	chr8:121550176-121550117	ENST00000395601	GO:0003779(actin binding)|GO:0005515(protein binding)|GO:0005516(calmodulin binding)|GO:0005737(cytoplasm)|GO:0005856(cytoskeleton)|GO:0006936(muscle contraction)|GO:0016010(dystrophin-associated glycoprotein complex)|GO:0030054(cell junction)|GO:0030165(PDZ domain binding)|GO:0042383(sarcolemma)|GO:0045202(synapse)
A_33_P3259801	9.24486e-11	1.51536e-11	0.397705	down	684.295	272.147	387521	TMEM189	transmembrane protein 189	chr20:48740766-48740707	ENST00000453505	GO:0005783(endoplasmic reticulum)|GO:0005789(endoplasmic reticulum membrane)|GO:0016020(membrane)|GO:0016021(integral to membrane)
A_33_P3327592	1.67672e-10	3.00565e-11	0.398032	down	3454.71	1375.09	11342	RNF13	ring finger protein 13	chr3:149679866-149679925	ENST00000392894	GO:0000139(Golgi membrane)|GO:0004842(ubiquitin-protein ligase activity)|GO:0005634(nucleus)|GO:0005637(nuclear inner membrane)|GO:0005765(lysosomal membrane)|GO:0005768(endosome)|GO:0005783(endoplasmic reticulum)|GO:0005789(endoplasmic reticulum membrane)|GO:0005794(Golgi apparatus)|GO:0008270(zinc ion binding)|GO:0016020(membrane)|GO:0016021(integral to membrane)|GO:0016874(ligase activity)|GO:…
A_33_P3236642	1.90326e-13	9.43034e-15	0.398076	down	1500.2	597.195	375056	MIA3	"melanoma inhibitory activity family, member 3"	chr1:222801854-222801913	ENST00000344507	GO:0002687(positive regulation of leukocyte migration)|GO:0005515(protein binding)|GO:0005783(endoplasmic reticulum)|GO:0005789(endoplasmic reticulum membrane)|GO:0006887(exocytosis)|GO:0007162(negative regulation of cell adhesion)|GO:0015031(protein transport)|GO:0016020(membrane)|GO:0016021(integral to membrane)|GO:0030336(negative regulation of cell migration)|GO:0042060(wound healing)
A_24_P645765	6.37573e-06	3.29263e-06	0.398128	down	349.138	139.002	57542	KLHDC5	kelch domain containing 5	chr12:27955429-27955488	ENST00000381271
A_21_P0000175	1.50177e-14	3.85614e-16	0.39819	down	3321.89	1322.75		PRMT1	protein arginine methyltransferase 1	chr19:50191630-50191689	ENST00000391851	GO:0001701(in utero embryonic development)|GO:0005515(protein binding)|GO:0005634(nucleus)|GO:0005737(cytoplasm)|GO:0005829(cytosol)|GO:0006479(protein methylation)|GO:0007166(cell surface receptor linked signaling pathway)|GO:0008168(methyltransferase activity)|GO:0008170(N-methyltransferase activity)|GO:0016571(histone methylation)|GO:0016740(transferase activity)|GO:0018216(peptidyl-arginine m…
A_23_P321473	1.678e-13	8.06507e-15	0.398197	down	473.769	188.653	199870	FAM76A	"family with sequence similarity 76, member A"	chr1:28087851-28087910	ENST00000419687
A_24_P106591	1.20394e-13	5.30403e-15	0.398279	down	1751.75	697.685	63915	MUTED	muted homolog (mouse)	chr6:8014278-8014219	ENST00000244777	GO:0005515(protein binding)|GO:0016192(vesicle-mediated transport)|GO:0031083(BLOC-1 complex)|GO:0032474(otolith morphogenesis)|GO:0048066(developmental pigmentation)
A_33_P3269539	4.1671e-09	1.13145e-09	0.398745	down	736.661	293.74	1292	COL6A2	"collagen, type VI, alpha 2"	chr21:47546086-47546145	ENST00000357838	"GO:0005201(extracellular matrix structural constituent)|GO:0005515(protein binding)|GO:0005576(extracellular region)|GO:0005578(proteinaceous extracellular matrix)|GO:0005581(collagen)|GO:0005615(extracellular space)|GO:0007411(axon guidance)|GO:0009749(response to glucose stimulus)|GO:0016020(membrane)|GO:0016337(cell-cell adhesion)|GO:0030198(extracellular matrix organization)|GO:0030674(prote…
A_23_P90612	3.27497e-10	6.47677e-11	0.399572	down	515.302	205.9	4175	MCM6	minichromosome maintenance complex component 6	chr2:136598276-136598217	ENST00000264156	GO:0000075(cell cycle checkpoint)|GO:0000082(G1/S transition of mitotic cell cycle)|GO:0000084(S phase of mitotic cell cycle)|GO:0000166(nucleotide binding)|GO:0000216(M/G1 transition of mitotic cell cycle)|GO:0000278(mitotic cell cycle)|GO:0003677(DNA binding)|GO:0003697(single-stranded DNA binding)|GO:0004003(ATP-dependent DNA helicase activity)|GO:0005515(protein binding)|GO:0005524(ATP bindin…
A_33_P3298535	2.56434e-16	1.89085e-18	0.399769	down	4401.82	1759.71	140823	ROMO1	reactive oxygen species modulator 1	chr20:34288773-34288832	ENST00000397416	GO:0001302(replicative cell aging)|GO:0003674(molecular_function)|GO:0005739(mitochondrion)|GO:0008284(positive regulation of cell proliferation)|GO:0016020(membrane)|GO:0016021(integral to membrane)|GO:0031966(mitochondrial membrane)|GO:0034614(cellular response to reactive oxygen species)|GO:2000379(positive regulation of reactive oxygen species metabolic process)
A_23_P386420	1.05994e-09	2.45106e-10	0.399836	down	894.093	357.491	2967	GTF2H3	"general transcription factor IIH, polypeptide 3, 34kDa"	chr12:124145133-124145192	ENST00000542231	"GO:0000439(core TFIIH complex)|GO:0000718(nucleotide-excision repair, DNA damage removal)|GO:0003684(damaged DNA binding)|GO:0003700(sequence-specific DNA binding transcription factor activity)|GO:0004672(protein kinase activity)|GO:0005634(nucleus)|GO:0005654(nucleoplasm)|GO:0005675(holo TFIIH complex)|GO:0006281(DNA repair)|GO:0006283(transcription-coupled nucleotide-excision repair)|GO:000628…
A_23_P4611	6.12698e-06	3.15482e-06	0.399882	down	263.37	105.317	10998	SLC27A5	"solute carrier family 27 (fatty acid transporter), member 5"	chr19:59009780-59009721	ENST00000263093	GO:0000038(very long-chain fatty acid metabolic process)|GO:0000166(nucleotide binding)|GO:0004467(long-chain fatty acid-CoA ligase activity)|GO:0005524(ATP binding)|GO:0005783(endoplasmic reticulum)|GO:0005789(endoplasmic reticulum membrane)|GO:0005792(microsome)|GO:0006629(lipid metabolic process)|GO:0006642(triglyceride mobilization)|GO:0006699(bile acid biosynthetic process)|GO:0008206(bile a…
A_33_P3315475	4.45107e-13	2.70769e-14	0.400074	down	8819.81	3528.58	123720	WHAMM	"WAS protein homolog associated with actin, golgi membranes and microtubules"	chr15:83488180-83488239	ENST00000234505	GO:0003779(actin binding)|GO:0005737(cytoplasm)|GO:0005793(ER-Golgi intermediate compartment)|GO:0005794(Golgi apparatus)|GO:0016020(membrane)|GO:0030659(cytoplasmic vesicle membrane)|GO:0031410(cytoplasmic vesicle)
A_33_P3320548	7.18548e-11	1.13539e-11	0.400709	down	446.27	178.824	11097	NUPL2	nucleoporin like 2	chr7:23240317-23240376	ENST00000489145	GO:0003676(nucleic acid binding)|GO:0005049(nuclear export signal receptor activity)|GO:0005634(nucleus)|GO:0005643(nuclear pore)|GO:0005829(cytosol)|GO:0005975(carbohydrate metabolic process)|GO:0006611(protein export from nucleus)|GO:0008270(zinc ion binding)|GO:0008645(hexose transport)|GO:0010827(regulation of glucose transport)|GO:0015031(protein transport)|GO:0015758(glucose transport)|GO:0…
A_23_P105227	0.0533485	0.0450649	0.401081	down	362.82	145.52	10873	ME3	"malic enzyme 3, NADP(+)-dependent, mitochondrial"	chr11:86198388-86176193	ENST00000323418	GO:0004470(malic enzyme activity)|GO:0004473(malate dehydrogenase (oxaloacetate-decarboxylating) (NADP+) activity)|GO:0005739(mitochondrion)|GO:0005759(mitochondrial matrix)|GO:0006090(pyruvate metabolic process)|GO:0006108(malate metabolic process)|GO:0009060(aerobic respiration)|GO:0016491(oxidoreductase activity)|GO:0016619(malate dehydrogenase (oxaloacetate-decarboxylating) activity)|GO:00468…
A_24_P56130	8.05021e-17	4.34701e-19	0.401294	down	31812	12765.9	4637	MYL6	"myosin, light chain 6, alkali, smooth muscle and non-muscle"	chr12:56553503-56553806	ENST00000550639	GO:0003774(motor activity)|GO:0005509(calcium ion binding)|GO:0005515(protein binding)|GO:0005829(cytosol)|GO:0006936(muscle contraction)|GO:0007411(axon guidance)|GO:0007519(skeletal muscle tissue development)|GO:0008307(structural constituent of muscle)|GO:0016459(myosin complex)|GO:0016461(unconventional myosin complex)|GO:0030049(muscle filament sliding)|GO:0030898(actin-dependent ATPase acti…
A_24_P222911	5.0634e-11	7.61703e-12	0.401734	down	619.79	248.99	6432	SRSF7	serine/arginine-rich splicing factor 7	chr2:38971277-38971218	ENST00000425778	"GO:0000166(nucleotide binding)|GO:0000398(nuclear mRNA splicing, via spliceosome)|GO:0003723(RNA binding)|GO:0005515(protein binding)|GO:0005634(nucleus)|GO:0005654(nucleoplasm)|GO:0005730(nucleolus)|GO:0006366(transcription from RNA polymerase II promoter)|GO:0006369(termination of RNA polymerase II transcription)|GO:0006397(mRNA processing)|GO:0006406(mRNA export from nucleus)|GO:0008270(zinc …
A_33_P3411925	1.16336e-10	1.97731e-11	0.402394	down	618.829	249.013	57418	WDR18	WD repeat domain 18	chr19:994510-994569	ENST00000251289	GO:0007275(multicellular organismal development)
A_33_P3257678	4.40662e-12	4.36272e-13	0.402425	down	707.507	284.718	333932	HIST2H3A	"histone cluster 2, H3a"	chr1:149824626-149824685	ENST00000369158
A_23_P136909	7.46085e-11	1.18612e-11	0.402579	down	925.186	372.461	79366	HMGN5	high mobility group nucleosome binding domain 5	chrX:80370173-80370114	ENST00000358130	"GO:0000785(chromatin)|GO:0003677(DNA binding)|GO:0003682(chromatin binding)|GO:0005634(nucleus)|GO:0005654(nucleoplasm)|GO:0005730(nucleolus)|GO:0006355(regulation of transcription, DNA-dependent)|GO:0006357(regulation of transcription from RNA polymerase II promoter)|GO:0016568(chromatin modification)|GO:0043231(intracellular membrane-bounded organelle)|GO:0045893(positive regulation of transcr…
A_23_P11224	1.87873e-15	2.65391e-17	0.402655	down	2004.63	807.173	93380	MMGT1	membrane magnesium transporter 1	chrX:135044415-135044356	ENST00000433339	GO:0000139(Golgi membrane)|GO:0005769(early endosome)|GO:0005783(endoplasmic reticulum)|GO:0005789(endoplasmic reticulum membrane)|GO:0005794(Golgi apparatus)|GO:0006810(transport)|GO:0015095(magnesium ion transmembrane transporter activity)|GO:0015693(magnesium ion transport)|GO:0016020(membrane)|GO:0016021(integral to membrane)|GO:0031901(early endosome membrane)
A_23_P90659	4.88441e-14	1.7253e-15	0.403745	down	4425.53	1786.79	9741	LAPTM4A	lysosomal protein transmembrane 4 alpha	chr2:20232535-20232476	ENST00000175091	GO:0005794(Golgi apparatus)|GO:0006810(transport)|GO:0012505(endomembrane system)|GO:0016020(membrane)|GO:0016021(integral to membrane)
A_24_P130026	2.604e-11	3.49689e-12	0.404103	down	745.481	301.251	9529	BAG5	BCL2-associated athanogene 5	chr14:104023781-104023722	ENST00000445922	GO:0006457(protein folding)|GO:0016234(inclusion body)|GO:0031397(negative regulation of protein ubiquitination)|GO:0031625(ubiquitin protein ligase binding)|GO:0048471(perinuclear region of cytoplasm)|GO:0051087(chaperone binding)|GO:0051444(negative regulation of ubiquitin-protein ligase activity)|GO:0061084(negative regulation of protein refolding)|GO:0070997(neuron death)|GO:0090083(regulatio…
A_23_P142154	4.34077e-09	1.18499e-09	0.404157	down	529.85	214.143	83743	GRWD1	glutamate-rich WD repeat containing 1	chr19:48956953-48957012	ENST00000253237	GO:0005634(nucleus)|GO:0005730(nucleolus)|GO:0005737(cytoplasm)
A_33_P3310989	1.85163e-09	4.57002e-10	0.40447	down	775.856	313.81	9898	UBAP2L	ubiquitin associated protein 2-like	chr1:154243269-154243328	ENST00000433006	GO:0005515(protein binding)|GO:0005671(Ada2/Gcn5/Ada3 transcription activator complex)|GO:0007339(binding of sperm to zona pellucida)
A_24_P239606	1.03594e-14	2.39769e-16	0.404889	down	2630.94	1065.24	4616	GADD45B	"growth arrest and DNA-damage-inducible, beta"	chr19:2478178-2478237	ENST00000215631	GO:0000185(activation of MAPKKK activity)|GO:0000186(activation of MAPKK activity)|GO:0006469(negative regulation of protein kinase activity)|GO:0006915(apoptosis)|GO:0006950(response to stress)|GO:0007275(multicellular organismal development)|GO:0030154(cell differentiation)|GO:0051726(regulation of cell cycle)
A_23_P8311	5.72234e-14	2.10119e-15	0.405785	down	5410.38	2195.45	51567	TDP2	tyrosyl-DNA phosphodiesterase 2	chr6:24650393-24650334	ENST00000341060	GO:0000287(magnesium ion binding)|GO:0003714(transcription corepressor activity)|GO:0004518(nuclease activity)|GO:0005515(protein binding)|GO:0005634(nucleus)|GO:0006302(double-strand break repair)|GO:0007166(cell surface receptor linked signaling pathway)|GO:0016605(PML body)|GO:0016787(hydrolase activity)|GO:0070260(5'-tyrosyl-DNA phosphodiesterase activity)
A_33_P3519683	1.72932e-17	5.77484e-20	0.405839	down	2661.13	1079.99	339487	ZBTB8OS	zinc finger and BTB domain containing 8 opposite strand	chr1:33099619-33099560	ENST00000473383
A_23_P200936	4.98299e-11	7.4738e-12	0.406767	down	1799.74	732.076	4548	MTR	5-methyltetrahydrofolate-homocysteine methyltransferase	chr1:237063523-237063582	ENST00000470570	GO:0005542(folic acid binding)|GO:0005622(intracellular)|GO:0005625(soluble fraction)|GO:0005737(cytoplasm)|GO:0005829(cytosol)|GO:0006479(protein methylation)|GO:0006805(xenobiotic metabolic process)|GO:0007399(nervous system development)|GO:0008168(methyltransferase activity)|GO:0008270(zinc ion binding)|GO:0008652(cellular amino acid biosynthetic process)|GO:0008705(methionine synthase activit…
A_23_P68866	9.38263e-18	2.58566e-20	0.407123	down	6806.84	2771.22	29796	UQCR10	"ubiquinol-cytochrome c reductase, complex III subunit X"	chr22:30165827-30165886	ENST00000332801	"GO:0005739(mitochondrion)|GO:0005740(mitochondrial envelope)|GO:0005743(mitochondrial inner membrane)|GO:0006122(mitochondrial electron transport, ubiquinol to cytochrome c)|GO:0006810(transport)|GO:0008121(ubiquinol-cytochrome-c reductase activity)|GO:0016020(membrane)|GO:0022904(respiratory electron transport chain)|GO:0070469(respiratory chain)"
A_23_P37283	2.95245e-08	9.82629e-09	0.407845	down	270.063	110.144	10668	CGRRF1	cell growth regulator with ring finger domain 1	chr14:54997660-54997719	ENST00000557184	GO:0006950(response to stress)|GO:0007049(cell cycle)|GO:0007050(cell cycle arrest)|GO:0008270(zinc ion binding)|GO:0008285(negative regulation of cell proliferation)|GO:0030308(negative regulation of cell growth)|GO:0046872(metal ion binding)
A_33_P3211739	1.17379e-12	8.95576e-14	0.407975	down	988.698	403.364	64764	CREB3L2	cAMP responsive element binding protein 3-like 2	chr7:137559941-137559882	ENST00000544877	"GO:0002062(chondrocyte differentiation)|GO:0003700(sequence-specific DNA binding transcription factor activity)|GO:0005634(nucleus)|GO:0005783(endoplasmic reticulum)|GO:0005789(endoplasmic reticulum membrane)|GO:0006888(ER to Golgi vesicle-mediated transport)|GO:0006986(response to unfolded protein)|GO:0016020(membrane)|GO:0016021(integral to membrane)|GO:0034976(response to endoplasmic reticulu…
A_23_P216689	7.99368e-18	2.0987e-20	0.408589	down	2148.75	877.955	8019	BRD3	bromodomain containing 3	chr9:136898324-136898265	ENST00000540795	GO:0003674(molecular_function)|GO:0005515(protein binding)|GO:0005634(nucleus)|GO:0008150(biological_process)
A_33_P3409124	1.51584e-13	7.09682e-15	0.409228	down	1300.61	532.247	9975	NR1D2	"nuclear receptor subfamily 1, group D, member 2"	chr3:24020698-24020757	ENST00000383773	"GO:0003700(sequence-specific DNA binding transcription factor activity)|GO:0003707(steroid hormone receptor activity)|GO:0004872(receptor activity)|GO:0004879(ligand-dependent nuclear receptor activity)|GO:0005634(nucleus)|GO:0005654(nucleoplasm)|GO:0006355(regulation of transcription, DNA-dependent)|GO:0008270(zinc ion binding)|GO:0010467(gene expression)|GO:0030522(intracellular receptor media…
A_23_P70047	1.82528e-12	1.52772e-13	0.409389	down	7901.88	3234.94	9782	MATR3	matrin 3	chr5:138665300-138665359	ENST00000505625	GO:0000166(nucleotide binding)|GO:0003676(nucleic acid binding)|GO:0003723(RNA binding)|GO:0005198(structural molecule activity)|GO:0005515(protein binding)|GO:0005622(intracellular)|GO:0005634(nucleus)|GO:0005637(nuclear inner membrane)|GO:0005730(nucleolus)|GO:0008270(zinc ion binding)|GO:0016363(nuclear matrix)|GO:0046872(metal ion binding)
A_23_P211522	2.67726e-06	1.30331e-06	0.409678	down	1417.01	580.517	9145	SYNGR1	synaptogyrin 1	chr22:39770517-39772074	ENST00000318801	GO:0005887(integral to plasma membrane)|GO:0006605(protein targeting)|GO:0016020(membrane)|GO:0030054(cell junction)|GO:0030672(synaptic vesicle membrane)|GO:0042470(melanosome)|GO:0045202(synapse)|GO:0048169(regulation of long-term neuronal synaptic plasticity)|GO:0048172(regulation of short-term neuronal synaptic plasticity)
A_23_P106241	1.84421e-11	2.34398e-12	0.410044	down	549.976	225.515	9321	TRIP11	thyroid hormone receptor interactor 11	chr14:92435951-92435892	ENST00000542257	GO:0000042(protein targeting to Golgi)|GO:0003713(transcription coactivator activity)|GO:0005515(protein binding)|GO:0005634(nucleus)|GO:0005737(cytoplasm)|GO:0005794(Golgi apparatus)|GO:0005856(cytoskeleton)|GO:0006366(transcription from RNA polymerase II promoter)|GO:0016020(membrane)|GO:0043231(intracellular membrane-bounded organelle)
A_23_P206382	4.36017e-07	1.84612e-07	0.410211	down	265.986	109.11	80262	C16orf70	chromosome 16 open reading frame 70	chr16:67181906-67181965	ENST00000219139	GO:0005515(protein binding)|GO:0005624(membrane fraction)|GO:0005802(trans-Golgi network)|GO:0030425(dendrite)|GO:0030672(synaptic vesicle membrane)|GO:0035254(glutamate receptor binding)|GO:0043001(Golgi to plasma membrane protein transport)
A_21_P0014626	4.37858e-12	4.32587e-13	0.410716	down	3994.17	1640.47		RNF13	ring finger protein 13	chr3:149679862-149679921	ENST00000392894	GO:0000139(Golgi membrane)|GO:0004842(ubiquitin-protein ligase activity)|GO:0005634(nucleus)|GO:0005637(nuclear inner membrane)|GO:0005765(lysosomal membrane)|GO:0005768(endosome)|GO:0005783(endoplasmic reticulum)|GO:0005789(endoplasmic reticulum membrane)|GO:0005794(Golgi apparatus)|GO:0008270(zinc ion binding)|GO:0016020(membrane)|GO:0016021(integral to membrane)|GO:0016874(ligase activity)|GO:…
A_24_P149124	1.41973e-10	2.48865e-11	0.411045	down	602.963	247.845	9315	C5orf13	chromosome 5 open reading frame 13	chr5:111065150-111065091	ENST00000446294	GO:0005634(nucleus)|GO:0005737(cytoplasm)|GO:0017015(regulation of transforming growth factor beta receptor signaling pathway)|GO:0031103(axon regeneration)|GO:0045664(regulation of neuron differentiation)
A_23_P159110	2.11402e-12	1.82135e-13	0.411095	down	610.81	251.101	55508	SLC35E3	"solute carrier family 35, member E3"	chr12:69159583-69159642	ENST00000398004	GO:0016020(membrane)|GO:0016021(integral to membrane)
A_24_P400376	8.36051e-13	5.89852e-14	0.411322	down	1577.12	648.703	51142	CHCHD2	coiled-coil-helix-coiled-coil-helix domain containing 2	chr1:015931599-015931658	ENST00000395422	GO:0005739(mitochondrion)
A_23_P170626	8.15562e-12	8.95971e-13	0.411544	down	1468.71	604.441	79145	CHCHD7	coiled-coil-helix-coiled-coil-helix domain containing 7	chr8:57131066-57131125	ENST00000355315	GO:0005739(mitochondrion)
A_23_P68472	1.00541e-14	2.30789e-16	0.41166	down	3614.89	1488.11	8813	DPM1	"dolichyl-phosphate mannosyltransferase polypeptide 1, catalytic subunit"	chr20:49552695-49551725	ENST00000449701	"GO:0004169(dolichyl-phosphate-mannose-protein mannosyltransferase activity)|GO:0004582(dolichyl-phosphate beta-D-mannosyltransferase activity)|GO:0005515(protein binding)|GO:0005537(mannose binding)|GO:0005624(membrane fraction)|GO:0005783(endoplasmic reticulum)|GO:0005789(endoplasmic reticulum membrane)|GO:0005792(microsome)|GO:0006488(dolichol-linked oligosaccharide biosynthetic process)|GO:00…
A_23_P137848	1.58434e-13	7.48436e-15	0.411671	down	971.271	399.844	79590	MRPL24	mitochondrial ribosomal protein L24	chr1:156707513-156707454	ENST00000434558	GO:0003735(structural constituent of ribosome)|GO:0005622(intracellular)|GO:0005739(mitochondrion)|GO:0005840(ribosome)|GO:0006412(translation)
A_23_P168812	9.36283e-11	1.53888e-11	0.411755	down	879.628	362.191	221786	FAM200A	"family with sequence similarity 200, member A"	chr7:99144679-99144620	ENST00000408938	GO:0003676(nucleic acid binding)|GO:0016020(membrane)|GO:0016021(integral to membrane)
A_23_P117602	2.78981e-10	5.3869e-11	0.411905	down	16240.4	6689.49	3002	GZMB	"granzyme B (granzyme 2, cytotoxic T-lymphocyte-associated serine esterase 1)"	chr14:25100295-25100236	ENST00000554242	GO:0001772(immunological synapse)|GO:0003824(catalytic activity)|GO:0004252(serine-type endopeptidase activity)|GO:0005515(protein binding)|GO:0005634(nucleus)|GO:0005737(cytoplasm)|GO:0005829(cytosol)|GO:0006508(proteolysis)|GO:0006915(apoptosis)|GO:0006922(cleavage of lamin)|GO:0008233(peptidase activity)|GO:0008236(serine-type peptidase activity)|GO:0008629(induction of apoptosis by intracellu…
A_23_P18604	2.49171e-09	6.37436e-10	0.412045	down	1334.76	549.98	51056	LAP3	leucine aminopeptidase 3	chr4:17609187-17609246	ENST00000226299	GO:0000287(magnesium ion binding)|GO:0004177(aminopeptidase activity)|GO:0005622(intracellular)|GO:0005634(nucleus)|GO:0005730(nucleolus)|GO:0005737(cytoplasm)|GO:0005739(mitochondrion)|GO:0006508(proteolysis)|GO:0008233(peptidase activity)|GO:0008235(metalloexopeptidase activity)|GO:0008270(zinc ion binding)|GO:0030145(manganese ion binding)
A_24_P173754	5.63491e-10	1.20015e-10	0.41332	down	5234.43	2163.5	81563	C1orf21	chromosome 1 open reading frame 21	chr1:184567549-184588664	ENST00000367514
A_23_P141505	4.33606e-06	2.1805e-06	0.413399	down	506.55	209.408	10462	CLEC10A	"C-type lectin domain family 10, member A"	chr17:6978326-6978267	ENST00000254868	GO:0005488(binding)|GO:0005529(sugar binding)|GO:0005886(plasma membrane)|GO:0006897(endocytosis)|GO:0016021(integral to membrane)|GO:0045087(innate immune response)
A_24_P158421	6.37124e-14	2.4142e-15	0.41365	down	2161.16	893.966	56681	SAR1A	SAR1 homolog A (S. cerevisiae)	chr10:71910538-71910479	ENST00000431664	GO:0000166(nucleotide binding)|GO:0003924(GTPase activity)|GO:0005525(GTP binding)|GO:0005737(cytoplasm)|GO:0005783(endoplasmic reticulum)|GO:0005794(Golgi apparatus)|GO:0006184(GTP catabolic process)|GO:0006886(intracellular protein transport)|GO:0006888(ER to Golgi vesicle-mediated transport)|GO:0016192(vesicle-mediated transport)
A_33_P3328254	0.0112551	0.00885046	0.413751	down	1304.08	539.563	3568	IL5RA	"interleukin 5 receptor, alpha"	chr3:3134008-3133949	ENST00000311981	GO:0004872(receptor activity)|GO:0004914(interleukin-5 receptor activity)|GO:0005515(protein binding)|GO:0005615(extracellular space)|GO:0005886(plasma membrane)|GO:0007165(signal transduction)|GO:0008283(cell proliferation)|GO:0016021(integral to membrane)
A_23_P106544	1.04641e-10	1.75042e-11	0.413835	down	1061.26	439.187	56942	C16orf61	chromosome 16 open reading frame 61	chr16:81009944-81009885	ENST00000219400
A_33_P3235217	4.07871e-07	1.71746e-07	0.413844	down	214.731	88.8653	1503	CTPS	CTP synthase	chr1:41475866-41475925	ENST00000372616	"GO:0000166(nucleotide binding)|GO:0003883(CTP synthase activity)|GO:0005524(ATP binding)|GO:0005575(cellular_component)|GO:0005829(cytosol)|GO:0006139(nucleobase, nucleoside, nucleotide and nucleic acid metabolic process)|GO:0006221(pyrimidine nucleotide biosynthetic process)|GO:0006241(CTP biosynthetic process)|GO:0006541(glutamine metabolic process)|GO:0015949(nucleobase, nucleoside and nucleo…
A_33_P3269588	2.1021e-12	1.8099e-13	0.414671	down	971.313	402.775	2551	GABPA	"GA binding protein transcription factor, alpha subunit 60kDa"	chr21:27144188-27144247	ENST00000354828	"GO:0000122(negative regulation of transcription from RNA polymerase II promoter)|GO:0001701(in utero embryonic development)|GO:0003677(DNA binding)|GO:0003700(sequence-specific DNA binding transcription factor activity)|GO:0003713(transcription coactivator activity)|GO:0005515(protein binding)|GO:0005634(nucleus)|GO:0005730(nucleolus)|GO:0006355(regulation of transcription, DNA-dependent)|GO:000…
A_23_P16908	1.66467e-08	5.23593e-09	0.414984	down	418.453	173.651	90957	DHX57	DEAH (Asp-Glu-Ala-Asp/His) box polypeptide 57	chr2:39025498-39025439	ENST00000457308	GO:0000166(nucleotide binding)|GO:0003676(nucleic acid binding)|GO:0004386(helicase activity)|GO:0005524(ATP binding)|GO:0008026(ATP-dependent helicase activity)|GO:0008270(zinc ion binding)|GO:0016787(hydrolase activity)|GO:0046872(metal ion binding)
A_23_P123563	3.58481e-12	3.41226e-13	0.415433	down	36698.9	15245.9	6194	RPS6	ribosomal protein S6	chr9:19376365-19376306	ENST00000315377	GO:0000028(ribosomal small subunit assembly)|GO:0003735(structural constituent of ribosome)|GO:0005515(protein binding)|GO:0005622(intracellular)|GO:0005634(nucleus)|GO:0005730(nucleolus)|GO:0005737(cytoplasm)|GO:0005829(cytosol)|GO:0006364(rRNA processing)|GO:0006412(translation)|GO:0006414(translational elongation)|GO:0006415(translational termination)|GO:0008286(insulin receptor signaling path…
A_23_P40847	2.08605e-09	5.22435e-10	0.41557	down	2045.89	850.211	9435	CHST2	carbohydrate (N-acetylglucosamine-6-O) sulfotransferase 2	chr3:142841583-142841642	ENST00000309575	GO:0001517(N-acetylglucosamine 6-O-sulfotransferase activity)|GO:0005794(Golgi apparatus)|GO:0005802(trans-Golgi network)|GO:0005975(carbohydrate metabolic process)|GO:0006044(N-acetylglucosamine metabolic process)|GO:0006790(sulfur compound metabolic process)|GO:0006954(inflammatory response)|GO:0007275(multicellular organismal development)|GO:0008146(sulfotransferase activity)|GO:0016020(membra…
A_33_P3380982	3.50944e-13	2.00919e-14	0.416325	down	3438.98	1431.73	55754	TMEM30A	transmembrane protein 30A	chr6:75962725-75962666	ENST00000545449	GO:0005515(protein binding)|GO:0005783(endoplasmic reticulum)|GO:0016020(membrane)|GO:0016021(integral to membrane)|GO:0033365(protein localization to organelle)|GO:0070863(positive regulation of protein exit from endoplasmic reticulum)
A_24_P347480	2.53582e-13	1.34853e-14	0.416436	down	911.996	379.788	91754	NEK9	NIMA (never in mitosis gene a)- related kinase 9	chr14:75548984-75548925	ENST00000238616	GO:0000166(nucleotide binding)|GO:0004674(protein serine/threonine kinase activity)|GO:0005515(protein binding)|GO:0005524(ATP binding)|GO:0005634(nucleus)|GO:0005737(cytoplasm)|GO:0005739(mitochondrion)|GO:0007049(cell cycle)|GO:0007067(mitosis)|GO:0019901(protein kinase binding)|GO:0046872(metal ion binding)|GO:0051301(cell division)
A_23_P553	1.77374e-15	2.44733e-17	0.416914	down	1585.15	660.872	80222	TARS2	"threonyl-tRNA synthetase 2, mitochondrial (putative)"	chr1:150479514-150479573	ENST00000369054	GO:0000166(nucleotide binding)|GO:0003674(molecular_function)|GO:0004829(threonine-tRNA ligase activity)|GO:0005524(ATP binding)|GO:0005575(cellular_component)|GO:0005737(cytoplasm)|GO:0005739(mitochondrion)|GO:0005759(mitochondrial matrix)|GO:0006418(tRNA aminoacylation for protein translation)|GO:0006435(threonyl-tRNA aminoacylation)|GO:0010467(gene expression)|GO:0016874(ligase activity)|GO:00…
A_23_P259521	1.2782e-10	2.20439e-11	0.417033	down	769.658	320.973	55255	WDR41	WD repeat domain 41	chr5:76729022-76728963	ENST00000414719
A_24_P418619	1.60422e-12	1.30476e-13	0.4179	down	7916.44	3308.28	6204	RPS10	ribosomal protein S10	chr6:34392604-34392546	ENST00000494077	GO:0005515(protein binding)|GO:0005634(nucleus)|GO:0005730(nucleolus)|GO:0005737(cytoplasm)|GO:0005829(cytosol)|GO:0005840(ribosome)|GO:0006412(translation)|GO:0006414(translational elongation)|GO:0006415(translational termination)|GO:0010467(gene expression)|GO:0016032(viral reproduction)|GO:0016070(RNA metabolic process)|GO:0016071(mRNA metabolic process)|GO:0019058(viral infectious cycle)|GO:0…
A_23_P38254	2.54738e-14	7.48965e-16	0.417914	down	3283.09	1372.05	60528	ELAC2	elaC homolog 2 (E. coli)	chr17:12895771-12895712	ENST00000395962	GO:0004519(endonuclease activity)|GO:0005634(nucleus)|GO:0005739(mitochondrion)|GO:0008033(tRNA processing)|GO:0016787(hydrolase activity)|GO:0046872(metal ion binding)
A_24_P176493	1.16046e-12	8.8204e-14	0.41802	down	1441.17	602.44	23300	ATMIN	ATM interactor	chr16:81080715-81080774	ENST00000299575	GO:0005622(intracellular)|GO:0005634(nucleus)|GO:0006974(response to DNA damage stimulus)|GO:0008270(zinc ion binding)|GO:0046872(metal ion binding)
A_24_P216765	3.94277e-14	1.30505e-15	0.418612	down	2687.57	1125.05	9804	TOMM20	translocase of outer mitochondrial membrane 20 homolog (yeast)	chr1:235277117-235275399	ENST00000467767	GO:0005515(protein binding)|GO:0005739(mitochondrion)|GO:0005740(mitochondrial envelope)|GO:0005742(mitochondrial outer membrane translocase complex)|GO:0006626(protein targeting to mitochondrion)|GO:0015450(P-P-bond-hydrolysis-driven protein transmembrane transporter activity)|GO:0016020(membrane)|GO:0016021(integral to membrane)|GO:0051082(unfolded protein binding)
A_33_P3251771	7.03738e-12	7.57267e-13	0.419393	down	1337.86	561.091	1540	CYLD	cylindromatosis (turban tumor syndrome)	chr16:50835733-50835792	ENST00000311559	GO:0002218(activation of innate immune response)|GO:0003735(structural constituent of ribosome)|GO:0004221(ubiquitin thiolesterase activity)|GO:0004843(ubiquitin-specific protease activity)|GO:0005515(protein binding)|GO:0005622(intracellular)|GO:0005737(cytoplasm)|GO:0005829(cytosol)|GO:0005840(ribosome)|GO:0005856(cytoskeleton)|GO:0005881(cytoplasmic microtubule)|GO:0005886(plasma membrane)|GO:…
A_33_P3417626	0.834498	0.820918	0.419743	down	171.378	71.9347	375704	ENHO	energy homeostasis associated	chr9:34521161-34521102	ENST00000303992	GO:0005576(extracellular region)
A_33_P3241753	1.40347e-10	2.45624e-11	0.419822	down	1893.23	794.821	55967	NDUFA12	"NADH dehydrogenase (ubiquinone) 1 alpha subcomplex, 12"	chr12:95365169-95365110	ENST00000327772	GO:0003954(NADH dehydrogenase activity)|GO:0005737(cytoplasm)|GO:0005739(mitochondrion)|GO:0005743(mitochondrial inner membrane)|GO:0005747(mitochondrial respiratory chain complex I)|GO:0006810(transport)|GO:0006979(response to oxidative stress)|GO:0007585(respiratory gaseous exchange)|GO:0008137(NADH dehydrogenase (ubiquinone) activity)|GO:0009055(electron carrier activity)|GO:0016020(membrane)|…
A_21_P0000054	1.0588e-09	2.44822e-10	0.419834	down	411.008	172.555		PET117	cytochrome c oxidase assembly factor-like	chr20:18123599-18123658	ENST00000432901	GO:0004402(histone acetyltransferase activity)|GO:0016573(histone acetylation)
A_24_P111912	2.23883e-12	1.95806e-13	0.420148	down	957.597	402.333	83989	FAM172A	"family with sequence similarity 172, member A"	chr5:92953995-92953936	ENST00000395965	GO:0005576(extracellular region)|GO:0005783(endoplasmic reticulum)
A_24_P417596	3.97913e-11	5.73845e-12	0.420347	down	724.665	304.611	114984	FLYWCH2	FLYWCH family member 2	chr16:2949287-2949346	ENST00000396958	GO:0003674(molecular_function)|GO:0005575(cellular_component)|GO:0008150(biological_process)
A_32_P44775	6.37124e-14	2.41335e-15	0.420577	down	1127.76	474.309	138241	C9orf85	chromosome 9 open reading frame 85	chr9:74586446-74586505	ENST00000473252
A_23_P48886	3.71517e-11	5.30037e-12	0.420607	down	1196.14	503.103	102	ADAM10	ADAM metallopeptidase domain 10	chr15:58889314-58889255	ENST00000260408	GO:0001701(in utero embryonic development)|GO:0004175(endopeptidase activity)|GO:0004222(metalloendopeptidase activity)|GO:0005102(receptor binding)|GO:0005178(integrin binding)|GO:0005515(protein binding)|GO:0005634(nucleus)|GO:0005737(cytoplasm)|GO:0005794(Golgi apparatus)|GO:0005798(Golgi-associated vesicle)|GO:0005886(plasma membrane)|GO:0006468(protein phosphorylation)|GO:0006508(proteolysis…
A_33_P3244669	2.67448e-12	2.41378e-13	0.420941	down	1767.2	743.886	55754	TMEM30A	transmembrane protein 30A	chr6:75963452-75963393	ENST00000230461	GO:0005515(protein binding)|GO:0005783(endoplasmic reticulum)|GO:0016020(membrane)|GO:0016021(integral to membrane)|GO:0033365(protein localization to organelle)|GO:0070863(positive regulation of protein exit from endoplasmic reticulum)
A_23_P14273	5.15761e-13	3.27098e-14	0.421106	down	621.555	261.741	79038	ZFYVE21	"zinc finger, FYVE domain containing 21"	chr14:104199797-104199856	ENST00000311141	GO:0005925(focal adhesion)|GO:0016023(cytoplasmic membrane-bounded vesicle)|GO:0030054(cell junction)|GO:0046872(metal ion binding)
A_23_P258071	5.75548e-15	1.15849e-16	0.42149	down	1196.87	504.47	7737	RNF113A	ring finger protein 113A	chrX:119004579-119004520	ENST00000371442	GO:0003676(nucleic acid binding)|GO:0008270(zinc ion binding)|GO:0046872(metal ion binding)
A_23_P75500	1.08848e-15	1.31132e-17	0.42201	down	970.084	409.385	25855	BRMS1	breast cancer metastasis suppressor 1	chr11:66105051-66104992	ENST00000530238	"GO:0005515(protein binding)|GO:0005634(nucleus)|GO:0005737(cytoplasm)|GO:0006915(apoptosis)|GO:0019987(negative regulation of anti-apoptosis)|GO:0032088(negative regulation of NF-kappaB transcription factor activity)|GO:0045892(negative regulation of transcription, DNA-dependent)|GO:0051059(NF-kappaB binding)|GO:0090312(positive regulation of protein deacetylation)|GO:2000210(positive regulation…
A_33_P3371810	0.671801	0.649097	0.422625	down	343.228	145.057				chr7:142344782-142344841
A_23_P24365	1.34108e-13	6.09299e-15	0.422755	down	1438.25	608.029	54851	ANKRD49	ankyrin repeat domain 49	chr11:94232501-94232560	ENST00000302755	"GO:0005634(nucleus)|GO:0045893(positive regulation of transcription, DNA-dependent)"
A_24_P161355	4.11587e-15	7.46292e-17	0.423154	down	15159.4	6414.76				chr3:062912274-062912333
A_23_P123732	8.22513e-11	1.32555e-11	0.423167	down	648.677	274.499	414328	C9orf103	chromosome 9 open reading frame 103	chr9:86258959-86259018	ENST00000277124	GO:0000166(nucleotide binding)|GO:0003674(molecular_function)|GO:0004765(shikimate kinase activity)|GO:0005524(ATP binding)|GO:0005737(cytoplasm)|GO:0005975(carbohydrate metabolic process)|GO:0008150(biological_process)|GO:0016740(transferase activity)|GO:0046316(gluconokinase activity)
A_23_P70168	3.17588e-12	2.95915e-13	0.423374	down	1907.1	807.418	6897	TARS	threonyl-tRNA synthetase	chr5:33467942-33468001	ENST00000502553	GO:0000166(nucleotide binding)|GO:0004829(threonine-tRNA ligase activity)|GO:0005524(ATP binding)|GO:0005737(cytoplasm)|GO:0005829(cytosol)|GO:0006412(translation)|GO:0006418(tRNA aminoacylation for protein translation)|GO:0006435(threonyl-tRNA aminoacylation)|GO:0010467(gene expression)|GO:0015629(actin cytoskeleton)|GO:0016874(ligase activity)|GO:0042803(protein homodimerization activity)
A_33_P3384997	6.51645e-14	2.47772e-15	0.423769	down	26881.3	11391.4				chr13:27591747-27591688	ENST00000402278
A_33_P3345501	3.35747e-12	3.16022e-13	0.42443	down	1191.46	505.693				chr4:153717392-153717333
A_33_P3390048	2.36454e-13	1.23807e-14	0.424441	down	1071	454.575	283899	INO80E	INO80 complex subunit E	chr16:30017036-30017095	ENST00000540562	"GO:0005515(protein binding)|GO:0005634(nucleus)|GO:0005730(nucleolus)|GO:0006281(DNA repair)|GO:0006310(DNA recombination)|GO:0006355(regulation of transcription, DNA-dependent)|GO:0031011(Ino80 complex)"
A_23_P85240	1.16005e-07	4.37817e-08	0.424546	down	770.507	327.116	51284	TLR7	toll-like receptor 7	chrX:12908260-12908319	ENST00000380659	GO:0002282(microglial cell activation involved in immune response)|GO:0003725(double-stranded RNA binding)|GO:0003727(single-stranded RNA binding)|GO:0004872(receptor activity)|GO:0005622(intracellular)|GO:0005737(cytoplasm)|GO:0005764(lysosome)|GO:0005768(endosome)|GO:0005783(endoplasmic reticulum)|GO:0005789(endoplasmic reticulum membrane)|GO:0005886(plasma membrane)|GO:0007165(signal transduct…
A_23_P42695	3.93245e-12	3.80541e-13	0.425005	down	925.806	393.472	79017	GGCT	gamma-glutamylcyclotransferase	chr7:30536417-30536358	ENST00000497601	"GO:0001836(release of cytochrome c from mitochondria)|GO:0003839(gamma-glutamylcyclotransferase activity)|GO:0005829(cytosol)|GO:0006750(glutathione biosynthetic process)|GO:0006805(xenobiotic metabolic process)|GO:0016746(transferase activity, transferring acyl groups)|GO:0042803(protein homodimerization activity)"
A_24_P63563	7.21776e-10	1.58964e-10	0.425509	down	333.586	141.944	9812	KIAA0141	KIAA0141	chr5:141319526-141319585	ENST00000194118	GO:0005515(protein binding)|GO:0005739(mitochondrion)|GO:0006915(apoptosis)|GO:0043281(regulation of caspase activity)
A_23_P7282	1.68047e-11	2.09586e-12	0.425545	down	563.321	239.719	255520	ELMOD2	ELMO/CED-12 domain containing 2	chr4:141474758-141474817	ENST00000323570	GO:0005096(GTPase activator activity)|GO:0005856(cytoskeleton)|GO:0006909(phagocytosis)|GO:0009615(response to virus)|GO:0043547(positive regulation of GTPase activity)|GO:0050688(regulation of defense response to virus)
A_23_P403335	0.988138	0.987162	0.425706	down	126.641	53.9118	23086	EXPH5	exophilin 5	chr11:108379859-108379800	ENST00000525344	GO:0005768(endosome)|GO:0006886(intracellular protein transport)|GO:0017137(Rab GTPase binding)|GO:0045921(positive regulation of exocytosis)|GO:0050714(positive regulation of protein secretion)|GO:0071985(multivesicular body sorting pathway)
A_23_P257911	4.26338e-12	4.19012e-13	0.426291	down	2150.48	916.731	10600	USP16	ubiquitin specific peptidase 16	chr21:30426744-30426803	ENST00000474835	"GO:0003713(transcription coactivator activity)|GO:0004197(cysteine-type endopeptidase activity)|GO:0004221(ubiquitin thiolesterase activity)|GO:0004843(ubiquitin-specific protease activity)|GO:0005634(nucleus)|GO:0005737(cytoplasm)|GO:0006508(proteolysis)|GO:0006511(ubiquitin-dependent protein catabolic process)|GO:0007049(cell cycle)|GO:0007067(mitosis)|GO:0008233(peptidase activity)|GO:0008270…
A_23_P83436	2.61346e-12	2.34654e-13	0.426319	down	1262.17	538.088	5184	PEPD	peptidase D	chr19:33877995-33877936	ENST00000244137	GO:0004177(aminopeptidase activity)|GO:0004181(metallocarboxypeptidase activity)|GO:0006508(proteolysis)|GO:0006520(cellular amino acid metabolic process)|GO:0008233(peptidase activity)|GO:0008237(metallopeptidase activity)|GO:0009987(cellular process)|GO:0016805(dipeptidase activity)|GO:0030145(manganese ion binding)|GO:0030574(collagen catabolic process)|GO:0046872(metal ion binding)
A_23_P127279	2.18517e-11	2.86162e-12	0.426564	down	857.009	365.569	54537	FAM35A	"family with sequence similarity 35, member A"	chr10:88950741-88950800	ENST00000298786
A_19_P00802679	1.81299e-12	1.51474e-13	0.427141	down	1580.65	675.162		CCDC7		chr10:32863407-32863466	ENST00000476558
A_24_P320759	3.6333e-08	1.23406e-08	0.427272	down	349.148	149.181	79706	PRKRIP1	PRKR interacting protein 1 (IL11 inducible)	chr7:102066878-102066937	ENST00000482465	GO:0003725(double-stranded RNA binding)|GO:0004860(protein kinase inhibitor activity)|GO:0005634(nucleus)|GO:0005730(nucleolus)|GO:0006469(negative regulation of protein kinase activity)|GO:0019901(protein kinase binding)|GO:0042326(negative regulation of phosphorylation)
A_24_P379820	0.000727738	0.000499979	0.427318	down	600.726	256.701	81618	ITM2C	integral membrane protein 2C	chr2:231742895-231742954	ENST00000326427	GO:0001540(beta-amyloid binding)|GO:0005515(protein binding)|GO:0005524(ATP binding)|GO:0005764(lysosome)|GO:0005765(lysosomal membrane)|GO:0005794(Golgi apparatus)|GO:0010977(negative regulation of neuron projection development)|GO:0012502(induction of programmed cell death)|GO:0016020(membrane)|GO:0016021(integral to membrane)|GO:0030182(neuron differentiation)|GO:0048471(perinuclear region of …
A_23_P111452	1.37413e-12	1.08539e-13	0.42752	down	936.844	400.52	116988	AGAP3	"ArfGAP with GTPase domain, ankyrin repeat and PH domain 3"	chr7:150841434-150841493	ENST00000473633	GO:0000166(nucleotide binding)|GO:0005525(GTP binding)|GO:0005622(intracellular)|GO:0005737(cytoplasm)|GO:0007165(signal transduction)|GO:0007264(small GTPase mediated signal transduction)|GO:0008060(ARF GTPase activator activity)|GO:0008270(zinc ion binding)|GO:0016020(membrane)|GO:0032312(regulation of ARF GTPase activity)|GO:0046872(metal ion binding)
A_33_P3405334	6.46223e-09	1.84367e-09	0.427634	down	1845.98	789.405	2760	GM2A	GM2 ganglioside activator	chr5:150648748-150648807	ENST00000357164	GO:0004563(beta-N-acetylhexosaminidase activity)|GO:0005730(nucleolus)|GO:0005737(cytoplasm)|GO:0005739(mitochondrion)|GO:0005764(lysosome)|GO:0006629(lipid metabolic process)|GO:0006689(ganglioside catabolic process)|GO:0007611(learning or memory)|GO:0009313(oligosaccharide catabolic process)|GO:0019377(glycolipid catabolic process)|GO:0019915(lipid storage)|GO:0030149(sphingolipid catabolic pro…
A_32_P167122	9.2488e-11	1.51618e-11	0.428029	down	515.029	220.447	55758	RCOR3	REST corepressor 3	chr1:211489128-211489187	ENST00000367005	"GO:0003677(DNA binding)|GO:0005515(protein binding)|GO:0005634(nucleus)|GO:0006355(regulation of transcription, DNA-dependent)"
A_33_P3214516	0.000279469	0.000182413	0.428154	down	2146.26	918.929				chr14:22891973-22892032	ENST00000390469
A_23_P112135	1.57105e-10	2.79264e-11	0.428369	down	3923.27	1680.61	23471	TRAM1	translocation associated membrane protein 1	chr8:71485966-71485907	ENST00000262213	GO:0004872(receptor activity)|GO:0005515(protein binding)|GO:0005783(endoplasmic reticulum)|GO:0005789(endoplasmic reticulum membrane)|GO:0006613(cotranslational protein targeting to membrane)|GO:0015031(protein transport)|GO:0016020(membrane)|GO:0016021(integral to membrane)
A_23_P386411	2.34832e-12	2.06825e-13	0.428605	down	1650.92	707.59	5481	PPID	peptidylprolyl isomerase D	chr4:159630788-159630729	ENST00000307720	GO:0003755(peptidyl-prolyl cis-trans isomerase activity)|GO:0005515(protein binding)|GO:0005737(cytoplasm)|GO:0006457(protein folding)|GO:0016018(cyclosporin A binding)|GO:0016853(isomerase activity)|GO:0031072(heat shock protein binding)|GO:0045111(intermediate filament cytoskeleton)
A_33_P3436316	1.8079e-12	1.50981e-13	0.42861	down	10283.2	4407.49	171023	ASXL1	additional sex combs like 1 (Drosophila)	chr20:30956857-30956916	ENST00000497249	"GO:0005515(protein binding)|GO:0005634(nucleus)|GO:0006355(regulation of transcription, DNA-dependent)|GO:0016568(chromatin modification)|GO:0035517(PR-DUB complex)|GO:0046872(metal ion binding)"
A_21_P0011380	0.455421	0.428429	0.428691	down	138.745	59.4788		XLOC_l2_004986		chr15:074200658-074200599
A_23_P42257	2.89089e-12	2.64516e-13	0.428724	down	639.959	274.366	8870	IER3	immediate early response 3	chr6:30711371-30711312	ENST00000376382	GO:0005515(protein binding)|GO:0006915(apoptosis)|GO:0006916(anti-apoptosis)|GO:0009653(anatomical structure morphogenesis)|GO:0016020(membrane)|GO:0016021(integral to membrane)
A_23_P216610	4.39647e-13	2.66793e-14	0.429003	down	1016.69	436.163	64420	SUSD1	sushi domain containing 1	chr9:114803217-114803158	ENST00000374270	GO:0005509(calcium ion binding)|GO:0016020(membrane)|GO:0016021(integral to membrane)
A_33_P3287263	1.14627e-12	8.68662e-14	0.429411	down	2374.66	1019.71	1315	COPB1	"coatomer protein complex, subunit beta 1"	chr11:14479168-14479109	ENST00000439561	"GO:0000139(Golgi membrane)|GO:0005198(structural molecule activity)|GO:0005515(protein binding)|GO:0005737(cytoplasm)|GO:0005793(ER-Golgi intermediate compartment)|GO:0005794(Golgi apparatus)|GO:0005798(Golgi-associated vesicle)|GO:0005829(cytosol)|GO:0005886(plasma membrane)|GO:0006886(intracellular protein transport)|GO:0006890(retrograde vesicle-mediated transport, Golgi to ER)|GO:0006891(int…
A_23_P48669	2.58019e-06	1.25313e-06	0.429521	down	356.954	153.319	1033	CDKN3	cyclin-dependent kinase inhibitor 3	chr14:54878384-54882635	ENST00000555837	GO:0000079(regulation of cyclin-dependent protein kinase activity)|GO:0000082(G1/S transition of mitotic cell cycle)|GO:0004722(protein serine/threonine phosphatase activity)|GO:0004725(protein tyrosine phosphatase activity)|GO:0005515(protein binding)|GO:0005737(cytoplasm)|GO:0007049(cell cycle)|GO:0007050(cell cycle arrest)|GO:0008138(protein tyrosine/serine/threonine phosphatase activity)|GO:0…
A_23_P163567	0.00043311	0.000289802	0.429844	down	1193.96	513.217	55512	SMPD3	"sphingomyelin phosphodiesterase 3, neutral membrane (neutral sphingomyelinase II)"	chr16:68392309-68392250	ENST00000219334	GO:0000137(Golgi cis cisterna)|GO:0000139(Golgi membrane)|GO:0004767(sphingomyelin phosphodiesterase activity)|GO:0005794(Golgi apparatus)|GO:0005886(plasma membrane)|GO:0006685(sphingomyelin catabolic process)|GO:0007049(cell cycle)|GO:0007275(multicellular organismal development)|GO:0016021(integral to membrane)|GO:0016787(hydrolase activity)|GO:0030072(peptide hormone secretion)|GO:0046872(met…
A_24_P329597	4.31023e-09	1.17545e-09	0.43038	down	1438.32	619.024	29979	UBQLN1	ubiquilin 1	chr9:86275724-86275665	ENST00000533705	GO:0000502(proteasome complex)|GO:0001666(response to hypoxia)|GO:0005515(protein binding)|GO:0005634(nucleus)|GO:0005737(cytoplasm)|GO:0005783(endoplasmic reticulum)|GO:0006915(apoptosis)|GO:0019900(kinase binding)|GO:0019904(protein domain specific binding)|GO:0031396(regulation of protein ubiquitination)|GO:0043234(protein complex)|GO:0048471(perinuclear region of cytoplasm)
A_23_P136238	2.37679e-14	6.85532e-16	0.430649	down	948.278	408.375	94107	TMEM203	transmembrane protein 203	chr9:140098995-140098936	ENST00000343666	GO:0016020(membrane)|GO:0016021(integral to membrane)
A_33_P3301174	1.48417e-12	1.18859e-13	0.430907	down	3297.16	1420.77	10959	TMED2	transmembrane emp24 domain trafficking protein 2	chr12:124082559-124082618	ENST00000262225	GO:0005515(protein binding)|GO:0005783(endoplasmic reticulum)|GO:0005789(endoplasmic reticulum membrane)|GO:0005792(microsome)|GO:0005793(ER-Golgi intermediate compartment)|GO:0005794(Golgi apparatus)|GO:0006886(intracellular protein transport)|GO:0006888(ER to Golgi vesicle-mediated transport)|GO:0007030(Golgi organization)|GO:0016020(membrane)|GO:0016021(integral to membrane)|GO:0030137(COPI-co…
A_33_P3287502	1.02949e-11	1.17987e-12	0.431033	down	1601.73	690.398	4436	MSH2	"mutS homolog 2, colon cancer, nonpolyposis type 1 (E. coli)"	chr2:47709947-47710006	ENST00000419559	"GO:0000166(nucleotide binding)|GO:0000228(nuclear chromosome)|GO:0000287(magnesium ion binding)|GO:0000400(four-way junction DNA binding)|GO:0000403(Y-form DNA binding)|GO:0000404(loop DNA binding)|GO:0000406(double-strand/single-strand DNA junction binding)|GO:0000710(meiotic mismatch repair)|GO:0001701(in utero embryonic development)|GO:0003677(DNA binding)|GO:0003684(damaged DNA binding)|GO:0…
A_23_P37424	1.03502e-11	1.18756e-12	0.431357	down	385.749	166.396	79029	SPATA5L1	spermatogenesis associated 5-like 1	chr15:45713450-45713509	ENST00000531970	GO:0000166(nucleotide binding)|GO:0005524(ATP binding)|GO:0005737(cytoplasm)|GO:0017111(nucleoside-triphosphatase activity)
A_23_P19576	4.16354e-15	7.57429e-17	0.431488	down	4855.82	2095.23	83443	SF3B5	"splicing factor 3b, subunit 5, 10kDa"	chr6:144416217-144416158	ENST00000367569	"GO:0000398(nuclear mRNA splicing, via spliceosome)|GO:0005634(nucleus)|GO:0005654(nucleoplasm)|GO:0005689(U12-type spliceosomal complex)|GO:0008380(RNA splicing)|GO:0010467(gene expression)"
A_23_P40240	4.11027e-14	1.37456e-15	0.431557	down	8801.9	3798.53	1522	CTSZ	cathepsin Z	chr20:57570420-57570361	ENST00000217131	GO:0004197(cysteine-type endopeptidase activity)|GO:0005615(extracellular space)|GO:0005764(lysosome)|GO:0005783(endoplasmic reticulum)|GO:0006508(proteolysis)|GO:0008233(peptidase activity)|GO:0008234(cysteine-type peptidase activity)|GO:0060441(epithelial tube branching involved in lung morphogenesis)
A_24_P282043	3.5805e-06	1.77628e-06	0.431754	down	978.036	422.271	7576	ZNF28	zinc finger protein 28	chr19:53301682-53301623	ENST00000360272	"GO:0003677(DNA binding)|GO:0005622(intracellular)|GO:0005634(nucleus)|GO:0006355(regulation of transcription, DNA-dependent)|GO:0008270(zinc ion binding)|GO:0046872(metal ion binding)"
A_23_P153026	3.60348e-15	6.2102e-17	0.43224	down	5215.36	2254.29	2548	GAA	"glucosidase, alpha; acid"	chr17:78093595-78093654	ENST00000302262	"GO:0000023(maltose metabolic process)|GO:0002026(regulation of the force of heart contraction)|GO:0002086(diaphragm contraction)|GO:0003007(heart morphogenesis)|GO:0004553(hydrolase activity, hydrolyzing O-glycosyl compounds)|GO:0004558(alpha-glucosidase activity)|GO:0005764(lysosome)|GO:0005765(lysosomal membrane)|GO:0005975(carbohydrate metabolic process)|GO:0005980(glycogen catabolic process)…
A_24_P132470	4.10455e-09	1.11256e-09	0.432433	down	1301.22	562.692	57488	ESYT2	extended synaptotagmin-like protein 2	chr7:158523966-158523907	ENST00000421679	GO:0005886(plasma membrane)|GO:0016021(integral to membrane)
A_24_P194154	4.8703e-17	2.23995e-19	0.432835	down	4139.17	1791.58	5976	UPF1	UPF1 regulator of nonsense transcripts homolog (yeast)	chr19:18978975-18979034	ENST00000262803	"GO:0000166(nucleotide binding)|GO:0000184(nuclear-transcribed mRNA catabolic process, nonsense-mediated decay)|GO:0000785(chromatin)|GO:0000932(cytoplasmic mRNA processing body)|GO:0003677(DNA binding)|GO:0003682(chromatin binding)|GO:0003723(RNA binding)|GO:0004004(ATP-dependent RNA helicase activity)|GO:0004386(helicase activity)|GO:0005515(protein binding)|GO:0005524(ATP binding)|GO:0005737(c…
A_33_P3353816	6.42961e-15	1.32292e-16	0.433104	down	8831.3	3824.87	3676	ITGA4	"integrin, alpha 4 (antigen CD49D, alpha 4 subunit of VLA-4 receptor)"	chr2:182402275-182402334		GO:0001968(fibronectin binding)|GO:0001974(blood vessel remodeling)|GO:0004872(receptor activity)|GO:0005515(protein binding)|GO:0005886(plasma membrane)|GO:0007155(cell adhesion)|GO:0007157(heterophilic cell-cell adhesion)|GO:0007159(leukocyte cell-cell adhesion)|GO:0007229(integrin-mediated signaling pathway)|GO:0007507(heart development)|GO:0007596(blood coagulation)|GO:0008305(integrin comple…
A_32_P162150	1.47963e-10	2.60798e-11	0.433207	down	1208.61	523.577	257397	TAB3	TGF-beta activated kinase 1/MAP3K7 binding protein 3	chrX:30846272-30846213	ENST00000378930	GO:0000187(activation of MAPK activity)|GO:0002218(activation of innate immune response)|GO:0002224(toll-like receptor signaling pathway)|GO:0002755(MyD88-dependent toll-like receptor signaling pathway)|GO:0002756(MyD88-independent toll-like receptor signaling pathway)|GO:0005515(protein binding)|GO:0005622(intracellular)|GO:0005829(cytosol)|GO:0005886(plasma membrane)|GO:0007249(I-kappaB kinase/…
A_23_P120237	1.38342e-15	1.80317e-17	0.43325	down	3577.62	1550	56910	STARD7	StAR-related lipid transfer (START) domain containing 7	chr2:96851060-96851001	ENST00000479456	GO:0005739(mitochondrion)
A_23_P144677	1.11282e-12	8.36734e-14	0.433391	down	2034.08	881.551	4012	LNPEP	leucyl/cystinyl aminopeptidase	chr5:96372835-96372894	ENST00000231368	GO:0000209(protein polyubiquitination)|GO:0002474(antigen processing and presentation of peptide antigen via MHC class I)|GO:0004177(aminopeptidase activity)|GO:0005576(extracellular region)|GO:0005622(intracellular)|GO:0005624(membrane fraction)|GO:0005792(microsome)|GO:0005829(cytosol)|GO:0005886(plasma membrane)|GO:0005887(integral to plasma membrane)|GO:0006508(proteolysis)|GO:0007267(cell-ce…
A_33_P3375541	4.37204e-14	1.49222e-15	0.43362	down	11969.6	5190.25	915	CD3D	"CD3d molecule, delta (CD3-TCR complex)"	chr11:118209862-118209803	ENST00000300692	GO:0003713(transcription coactivator activity)|GO:0004872(receptor activity)|GO:0004888(transmembrane receptor activity)|GO:0005737(cytoplasm)|GO:0005886(plasma membrane)|GO:0007166(cell surface receptor linked signaling pathway)|GO:0016021(integral to membrane)|GO:0030217(T cell differentiation)|GO:0031295(T cell costimulation)|GO:0042101(T cell receptor complex)|GO:0042105(alpha-beta T cell rec…
A_24_P319684	1.52037e-11	1.86136e-12	0.433857	down	1787.72	775.615	79635	CCDC121	coiled-coil domain containing 121	chr2:27849929-27849870	ENST00000394775
A_32_P46214	2.27927e-12	1.9981e-13	0.433895	down	556.687	241.544	285195	SLC9A9	"solute carrier family 9 (sodium/hydrogen exchanger), member 9"	chr3:142984209-142984150	ENST00000316549	GO:0006811(ion transport)|GO:0006812(cation transport)|GO:0006814(sodium ion transport)|GO:0006885(regulation of pH)|GO:0015297(antiporter activity)|GO:0015299(solute:hydrogen antiporter activity)|GO:0015385(sodium:hydrogen antiporter activity)|GO:0016020(membrane)|GO:0016021(integral to membrane)|GO:0031902(late endosome membrane)|GO:0055037(recycling endosome)|GO:0055085(transmembrane transport)
A_24_P191067	1.50762e-16	9.54455e-19	0.433951	down	1641.58	712.365	22883	CLSTN1	calsyntenin 1	chr1:9789383-9789324	ENST00000377288	GO:0000139(Golgi membrane)|GO:0005509(calcium ion binding)|GO:0005576(extracellular region)|GO:0005634(nucleus)|GO:0005783(endoplasmic reticulum)|GO:0005789(endoplasmic reticulum membrane)|GO:0005794(Golgi apparatus)|GO:0005886(plasma membrane)|GO:0007155(cell adhesion)|GO:0007156(homophilic cell adhesion)|GO:0016021(integral to membrane)|GO:0030054(cell junction)|GO:0042995(cell projection)|GO:0…
A_33_P3302796	1.32886e-12	1.04171e-13	0.434377	down	1730.59	751.729	11338	U2AF2	U2 small nuclear RNA auxiliary factor 2	chr19:56186011-56186070	ENST00000308924	"GO:0000166(nucleotide binding)|GO:0000398(nuclear mRNA splicing, via spliceosome)|GO:0003723(RNA binding)|GO:0005515(protein binding)|GO:0005634(nucleus)|GO:0005654(nucleoplasm)|GO:0005681(spliceosomal complex)|GO:0006366(transcription from RNA polymerase II promoter)|GO:0006369(termination of RNA polymerase II transcription)|GO:0006397(mRNA processing)|GO:0006406(mRNA export from nucleus)|GO:00…
A_24_P380132	2.10289e-12	1.81098e-13	0.434404	down	1456.45	632.689	9908	G3BP2	GTPase activating protein (SH3 domain) binding protein 2	chr4:76568305-76568246	ENST00000359707	GO:0000166(nucleotide binding)|GO:0003723(RNA binding)|GO:0005622(intracellular)|GO:0005737(cytoplasm)|GO:0005829(cytosol)|GO:0006810(transport)|GO:0007253(cytoplasmic sequestering of NF-kappaB)|GO:0007264(small GTPase mediated signal transduction)|GO:0007265(Ras protein signal transduction)|GO:0030159(receptor signaling complex scaffold activity)|GO:0051028(mRNA transport)|GO:0051056(regulation …
A_23_P78888	3.22315e-13	1.80408e-14	0.434878	down	5605.6	2437.75	2091	FBL	fibrillarin	chr19:40325192-40325133	ENST00000221801	GO:0001652(granular component)|GO:0003723(RNA binding)|GO:0005515(protein binding)|GO:0005634(nucleus)|GO:0005730(nucleolus)|GO:0006364(rRNA processing)|GO:0008033(tRNA processing)|GO:0008168(methyltransferase activity)|GO:0015030(Cajal body)|GO:0016074(snoRNA metabolic process)|GO:0016740(transferase activity)|GO:0030529(ribonucleoprotein complex)|GO:0031428(box C/D snoRNP complex)
A_24_P376229	3.52827e-14	1.13788e-15	0.435158	down	1245.17	541.848	10054	UBA2	ubiquitin-like modifier activating enzyme 2	chr19:34960205-34960264	ENST00000439527	GO:0000166(nucleotide binding)|GO:0005515(protein binding)|GO:0005524(ATP binding)|GO:0005634(nucleus)|GO:0006464(protein modification process)|GO:0008047(enzyme activator activity)|GO:0008134(transcription factor binding)|GO:0016874(ligase activity)|GO:0016925(protein sumoylation)|GO:0019948(SUMO activating enzyme activity)|GO:0043085(positive regulation of catalytic activity)|GO:0046872(metal i…
A_33_P3246885	0.0481572	0.0404949	0.435344	down	97.0656	42.257	93099	DMKN	dermokine	chr19:35994272-35994213	ENST00000440396	GO:0005576(extracellular region)|GO:0005615(extracellular space)
A_33_P3298775	0.000561702	0.000380792	0.435362	down	660.818	287.695	400668	PRSS57	"protease, serine, 57"	chr19:685607-685548	ENST00000329267	GO:0004252(serine-type endopeptidase activity)|GO:0005576(extracellular region)|GO:0006508(proteolysis)|GO:0008233(peptidase activity)
A_24_P148094	5.47012e-09	1.53393e-09	0.43593	down	519.494	226.463	54741	LEPROT	leptin receptor overlapping transcript	chr1:65897532-65897591	ENST00000488747	GO:0000139(Golgi membrane)|GO:0003674(molecular_function)|GO:0005768(endosome)|GO:0005794(Golgi apparatus)|GO:0005887(integral to plasma membrane)|GO:0008150(biological_process)|GO:0010008(endosome membrane)|GO:0016020(membrane)
A_23_P123727	3.35255e-11	4.70187e-12	0.435941	down	1504.8	656.003	79670	ZCCHC6	"zinc finger, CCHC domain containing 6"	chr9:88903200-88903141	ENST00000427388	GO:0003676(nucleic acid binding)|GO:0008270(zinc ion binding)|GO:0016740(transferase activity)|GO:0016779(nucleotidyltransferase activity)|GO:0031123(RNA 3'-end processing)|GO:0046872(metal ion binding)|GO:0050265(RNA uridylyltransferase activity)|GO:0071044(histone mRNA catabolic process)
A_32_P84605	9.45498e-14	3.94361e-15	0.436176	down	48881.6	21321	6228	RPS23	ribosomal protein S23	chr5:81573551-81572318	ENST00000503605	GO:0003674(molecular_function)|GO:0003735(structural constituent of ribosome)|GO:0005515(protein binding)|GO:0005622(intracellular)|GO:0005829(cytosol)|GO:0005840(ribosome)|GO:0006412(translation)|GO:0006414(translational elongation)|GO:0006415(translational termination)|GO:0010467(gene expression)|GO:0016032(viral reproduction)|GO:0016070(RNA metabolic process)|GO:0016071(mRNA metabolic process)…
A_33_P3282489	2.45942e-06	1.1893e-06	0.43625	down	358.948	156.591	2650	GCNT1	"glucosaminyl (N-acetyl) transferase 1, core 2"	chr9:79122271-79122330	ENST00000442371	"GO:0000139(Golgi membrane)|GO:0003829(beta-1,3-galactosyl-O-glycosyl-glycoprotein beta-1,6-N-acetylglucosaminyltransferase activity)|GO:0005794(Golgi apparatus)|GO:0006493(protein O-linked glycosylation)|GO:0016020(membrane)|GO:0016021(integral to membrane)|GO:0016757(transferase activity, transferring glycosyl groups)"
A_23_P63178	1.57501e-14	4.08232e-16	0.436414	down	1611.1	703.105	6883	TAF12	"TAF12 RNA polymerase II, TATA box binding protein (TBP)-associated factor, 20kDa"	chr1:28929789-28929730	ENST00000263974	"GO:0000125(PCAF complex)|GO:0003677(DNA binding)|GO:0003700(sequence-specific DNA binding transcription factor activity)|GO:0003713(transcription coactivator activity)|GO:0004402(histone acetyltransferase activity)|GO:0005515(protein binding)|GO:0005634(nucleus)|GO:0005654(nucleoplasm)|GO:0005669(transcription factor TFIID complex)|GO:0006352(transcription initiation, DNA-dependent)|GO:0006366(t…
A_24_P165259	3.02457e-13	1.66477e-14	0.436689	down	3244.77	1416.96	29920	PYCR2	"pyrroline-5-carboxylate reductase family, member 2"	chr1:226107730-226107671	ENST00000478402	"GO:0000166(nucleotide binding)|GO:0004735(pyrroline-5-carboxylate reductase activity)|GO:0005737(cytoplasm)|GO:0006561(proline biosynthetic process)|GO:0008652(cellular amino acid biosynthetic process)|GO:0016491(oxidoreductase activity)|GO:0016616(oxidoreductase activity, acting on the CH-OH group of donors, NAD or NADP as acceptor)"
A_24_P116242	1.54185e-14	3.98801e-16	0.436906	down	1049.87	458.693	23588	KLHDC2	kelch domain containing 2	chr14:50249300-50249594	ENST00000553579	GO:0005634(nucleus)
A_23_P154235	4.09055e-13	2.43506e-14	0.437683	down	4801.51	2101.54	9111	NMI	N-myc (and STAT) interactor	chr2:152127069-152127010	ENST00000243346	GO:0000166(nucleotide binding)|GO:0003712(transcription cofactor activity)|GO:0005515(protein binding)|GO:0005634(nucleus)|GO:0005730(nucleolus)|GO:0005737(cytoplasm)|GO:0006366(transcription from RNA polymerase II promoter)|GO:0006954(inflammatory response)|GO:0007259(JAK-STAT cascade)
A_33_P3317523	2.31276e-08	7.51989e-09	0.437771	down	861.963	377.343	3925	STMN1	stathmin 1	chr1:26227291-26227232	ENST00000374291	GO:0004871(signal transducer activity)|GO:0005622(intracellular)|GO:0005737(cytoplasm)|GO:0005856(cytoskeleton)|GO:0005874(microtubule)|GO:0007019(microtubule depolymerization)|GO:0007052(mitotic spindle organization)|GO:0007165(signal transduction)|GO:0007275(multicellular organismal development)|GO:0007399(nervous system development)|GO:0009615(response to virus)|GO:0015631(tubulin binding)|GO:…
A_24_P681011	2.89822e-11	3.96701e-12	0.439234	down	618.603	271.711	28996	HIPK2	homeodomain interacting protein kinase 2	chr7:139246970-139246911	ENST00000406875	"GO:0000122(negative regulation of transcription from RNA polymerase II promoter)|GO:0000166(nucleotide binding)|GO:0001654(eye development)|GO:0003714(transcription corepressor activity)|GO:0004672(protein kinase activity)|GO:0004674(protein serine/threonine kinase activity)|GO:0005515(protein binding)|GO:0005524(ATP binding)|GO:0005634(nucleus)|GO:0005737(cytoplasm)|GO:0005813(centrosome)|GO:00…
A_33_P3403075	1.54272e-08	4.81416e-09	0.439651	down	274.109	120.512	55771	PRR11	proline rich 11	chr17:57278961-57279020	ENST00000262293
A_33_P3424754	0.199055	0.179069	0.440151	down	5002.01	2201.64				chr22:22712550-22712608	ENST00000390294
A_23_P78134	1.48482e-15	1.9851e-17	0.440231	down	2172.83	956.547	83460	TMEM93	transmembrane protein 93	chr17:3572740-3572799	ENST00000397133	GO:0016020(membrane)|GO:0016021(integral to membrane)
A_23_P138665	9.5483e-12	1.08097e-12	0.440326	down	4634.76	2040.8	2746	GLUD1	glutamate dehydrogenase 1	chr10:88811085-88811026	ENST00000537649	GO:0000166(nucleotide binding)|GO:0004352(glutamate dehydrogenase activity)|GO:0004353(glutamate dehydrogenase [NAD(P)+] activity)|GO:0005515(protein binding)|GO:0005524(ATP binding)|GO:0005525(GTP binding)|GO:0005737(cytoplasm)|GO:0005739(mitochondrion)|GO:0005759(mitochondrial matrix)|GO:0006537(glutamate biosynthetic process)|GO:0006538(glutamate catabolic process)|GO:0008652(cellular amino ac…
A_24_P138713	2.45184e-05	1.38477e-05	0.440592	down	293.855	129.47	55027	HEATR3	HEAT repeat containing 3	chr16:50136324-50138886	ENST00000483299	GO:0005488(binding)
A_32_P229746	1.83337e-12	1.53654e-13	0.440841	down	3071.09	1353.86	10049	DNAJB6	"DnaJ (Hsp40) homolog, subfamily B, member 6"	chr7:157178663-157178722	ENST00000487480	"GO:0001671(ATPase activator activity)|GO:0003677(DNA binding)|GO:0005515(protein binding)|GO:0005634(nucleus)|GO:0005730(nucleolus)|GO:0005737(cytoplasm)|GO:0006457(protein folding)|GO:0006986(response to unfolded protein)|GO:0031072(heat shock protein binding)|GO:0032781(positive regulation of ATPase activity)|GO:0043154(negative regulation of caspase activity)|GO:0045109(intermediate filament …
A_23_P110661	1.72599e-13	8.36516e-15	0.440916	down	1700.34	749.708	23517	SKIV2L2	superkiller viralicidic activity 2-like 2 (S. cerevisiae)	chr5:54720638-54720697	ENST00000506750	"GO:0000166(nucleotide binding)|GO:0000178(exosome (RNase complex))|GO:0000398(nuclear mRNA splicing, via spliceosome)|GO:0000460(maturation of 5.8S rRNA)|GO:0003676(nucleic acid binding)|GO:0004386(helicase activity)|GO:0005515(protein binding)|GO:0005524(ATP binding)|GO:0005634(nucleus)|GO:0005730(nucleolus)|GO:0008026(ATP-dependent helicase activity)|GO:0008380(RNA splicing)|GO:0016818(hydrola…
A_33_P3396522	1.97028e-13	9.89085e-15	0.440988	down	1872.29	825.659	5436	POLR2G	polymerase (RNA) II (DNA directed) polypeptide G	chr11:62534122-62534181	ENST00000531944	"GO:0000398(nuclear mRNA splicing, via spliceosome)|GO:0003723(RNA binding)|GO:0003899(DNA-directed RNA polymerase activity)|GO:0004672(protein kinase activity)|GO:0005634(nucleus)|GO:0005654(nucleoplasm)|GO:0005665(DNA-directed RNA polymerase II, core complex)|GO:0006281(DNA repair)|GO:0006283(transcription-coupled nucleotide-excision repair)|GO:0006289(nucleotide-excision repair)|GO:0006366(tra…
A_33_P3373459	5.98779e-09	1.69371e-09	0.441088	down	766.845	338.246	55501	CHST12	carbohydrate (chondroitin 4) sulfotransferase 12	chr7:2473611-2473670	ENST00000258711	GO:0000139(Golgi membrane)|GO:0005794(Golgi apparatus)|GO:0008146(sulfotransferase activity)|GO:0016020(membrane)|GO:0016021(integral to membrane)|GO:0016051(carbohydrate biosynthetic process)|GO:0016740(transferase activity)|GO:0030173(integral to Golgi membrane)|GO:0030206(chondroitin sulfate biosynthetic process)|GO:0030208(dermatan sulfate biosynthetic process)|GO:0047756(chondroitin 4-sulfot…
A_32_P34589	8.21271e-12	9.03162e-13	0.441137	down	2016.78	889.676	51319	RSRC1	arginine/serine-rich coiled-coil 1	chr3:158261998-158262057	ENST00000480119	"GO:0000380(alternative nuclear mRNA splicing, via spliceosome)|GO:0000398(nuclear mRNA splicing, via spliceosome)|GO:0005515(protein binding)|GO:0005634(nucleus)|GO:0005737(cytoplasm)|GO:0006468(protein phosphorylation)|GO:0006913(nucleocytoplasmic transport)|GO:0008380(RNA splicing)|GO:0016607(nuclear speck)|GO:0046677(response to antibiotic)"
A_33_P3285018	1.0225e-09	2.35363e-10	0.441689	down	2721.59	1202.1				chr19:053409388-053409329
A_24_P221960	9.63404e-12	1.09194e-12	0.441937	down	2964.35	1310.06				chr8:71486591-71486650	ENST00000391684
A_23_P214666	4.68706e-13	2.90099e-14	0.441984	down	43742.5	19333.5	6222	RPS18	ribosomal protein S18	chr6:33243800-33243968	ENST00000461584	GO:0003674(molecular_function)|GO:0003723(RNA binding)|GO:0003735(structural constituent of ribosome)|GO:0005622(intracellular)|GO:0005737(cytoplasm)|GO:0005829(cytosol)|GO:0005840(ribosome)|GO:0006412(translation)|GO:0006414(translational elongation)|GO:0006415(translational termination)|GO:0010467(gene expression)|GO:0015935(small ribosomal subunit)|GO:0016032(viral reproduction)|GO:0016070(RNA…
A_32_P153725	9.5415e-12	1.08001e-12	0.44214	down	1723.63	762.084	23325	KIAA1033	KIAA1033	chr12:105562796-105562855	ENST00000550053	GO:0016197(endosome transport)|GO:0071203(WASH complex)
A_19_P00808453	4.74066e-11	7.05308e-12	0.442188	down	1628.7	720.189		COX5A		chr15:75212707-75212648	ENST00000322347	GO:0004129(cytochrome-c oxidase activity)|GO:0005739(mitochondrion)|GO:0005743(mitochondrial inner membrane)|GO:0009055(electron carrier activity)|GO:0016020(membrane)|GO:0022904(respiratory electron transport chain)|GO:0046872(metal ion binding)
A_23_P54000	2.21199e-12	1.92923e-13	0.442363	down	2742.88	1213.35	58533	SNX6	sorting nexin 6	chr14:35031706-35031647	ENST00000362031	"GO:0005515(protein binding)|GO:0005622(intracellular)|GO:0005634(nucleus)|GO:0005737(cytoplasm)|GO:0005768(endosome)|GO:0006886(intracellular protein transport)|GO:0007154(cell communication)|GO:0007175(negative regulation of epidermal growth factor receptor activity)|GO:0008289(lipid binding)|GO:0016020(membrane)|GO:0030512(negative regulation of transforming growth factor beta receptor signali…
A_33_P3622472	6.97594e-15	1.4626e-16	0.442367	down	5079.22	2246.88	8260	NAA10	"N(alpha)-acetyltransferase 10, NatA catalytic subunit"	chrX:153197847-153197788	ENST00000393710	"GO:0004596(peptide alpha-N-acetyltransferase activity)|GO:0005515(protein binding)|GO:0005622(intracellular)|GO:0005634(nucleus)|GO:0005737(cytoplasm)|GO:0006323(DNA packaging)|GO:0006474(N-terminal protein amino acid acetylation)|GO:0006475(internal protein amino acid acetylation)|GO:0008080(N-acetyltransferase activity)|GO:0008152(metabolic process)|GO:0016407(acetyltransferase activity)|GO:00…
A_32_P787109	1.94261e-06	9.22754e-07	0.442763	down	838.202	371.125	401124	DTHD1	death domain containing 1	chr4:36318072-36340756	ENST00000357504	GO:0007165(signal transduction)
A_23_P161237	2.71172e-14	8.13946e-16	0.442791	down	810.182	358.742	8729	GBF1	golgi brefeldin A resistant guanine nucleotide exchange factor 1	chr10:104142491-104142550	ENST00000369983	"GO:0000139(Golgi membrane)|GO:0005086(ARF guanyl-nucleotide exchange factor activity)|GO:0005622(intracellular)|GO:0006890(retrograde vesicle-mediated transport, Golgi to ER)|GO:0006892(post-Golgi vesicle-mediated transport)|GO:0016044(cellular membrane organization)|GO:0032012(regulation of ARF protein signal transduction)|GO:0048205(COPI coating of Golgi vesicle)"
A_21_P0000131	3.24472e-09	8.55329e-10	0.442994	down	736.192	326.129		CAMTA1	calmodulin binding transcription activator 1	chr1:6931984-6932043	ENST00000472283	"GO:0005516(calmodulin binding)|GO:0005634(nucleus)|GO:0005737(cytoplasm)|GO:0006355(regulation of transcription, DNA-dependent)"
A_33_P3418025	1.55034e-10	2.75108e-11	0.443404	down	1451.68	643.681	1519	CTSO	cathepsin O	chr4:156845446-156845387	ENST00000433477	GO:0004197(cysteine-type endopeptidase activity)|GO:0005764(lysosome)|GO:0006508(proteolysis)|GO:0008233(peptidase activity)
A_33_P3447304	4.62452e-08	1.60612e-08	0.443937	down	368.871	163.755	55074	OXR1	oxidation resistance 1	chr8:107763236-107763295	ENST00000442977	GO:0003674(molecular_function)|GO:0005575(cellular_component)|GO:0005730(nucleolus)|GO:0005739(mitochondrion)|GO:0006979(response to oxidative stress)|GO:0016998(cell wall macromolecule catabolic process)
A_23_P46182	3.36824e-13	1.90849e-14	0.444322	down	59319.7	26357	6202	RPS8	ribosomal protein S8	chr1:45244296-45244355	ENST00000474582	"GO:0000462(maturation of SSU-rRNA from tricistronic rRNA transcript (SSU-rRNA, 5.8S rRNA, LSU-rRNA))|GO:0003735(structural constituent of ribosome)|GO:0005622(intracellular)|GO:0005737(cytoplasm)|GO:0005829(cytosol)|GO:0005840(ribosome)|GO:0006412(translation)|GO:0006414(translational elongation)|GO:0006415(translational termination)|GO:0010467(gene expression)|GO:0016032(viral reproduction)|GO:…
A_33_P3317593	3.11518e-15	5.1553e-17	0.444571	down	2340.41	1040.48	162	AP1B1	"adaptor-related protein complex 1, beta 1 subunit"	chr22:29723913-29723854	ENST00000405198	GO:0000139(Golgi membrane)|GO:0005215(transporter activity)|GO:0005515(protein binding)|GO:0005765(lysosomal membrane)|GO:0005794(Golgi apparatus)|GO:0005829(cytosol)|GO:0006886(intracellular protein transport)|GO:0006892(post-Golgi vesicle-mediated transport)|GO:0006897(endocytosis)|GO:0008565(protein transporter activity)|GO:0016020(membrane)|GO:0016032(viral reproduction)|GO:0016044(cellular m…
A_33_P3341429	8.83645e-10	1.99632e-10	0.444806	down	2109.27	938.216	91624	NEXN	nexilin (F actin binding protein)	chr1:78383898-78383957	ENST00000401035	GO:0005737(cytoplasm)|GO:0005856(cytoskeleton)|GO:0005924(cell-substrate adherens junction)|GO:0008307(structural constituent of muscle)|GO:0030018(Z disc)|GO:0030054(cell junction)|GO:0030334(regulation of cell migration)|GO:0051015(actin filament binding)|GO:0051493(regulation of cytoskeleton organization)
A_33_P3208970	0.0504848	0.0425396	0.444966	down	846.904	376.844	257101	ZNF683	zinc finger protein 683	chr1:26688187-26688128	ENST00000349618	"GO:0003677(DNA binding)|GO:0005622(intracellular)|GO:0005634(nucleus)|GO:0006355(regulation of transcription, DNA-dependent)|GO:0008270(zinc ion binding)|GO:0046872(metal ion binding)"
A_24_P359117	1.71009e-11	2.13917e-12	0.445571	down	443.484	197.604	23131	GPATCH8	G patch domain containing 8	chr17:42472986-42472927	ENST00000335500	GO:0003674(molecular_function)|GO:0003676(nucleic acid binding)|GO:0005515(protein binding)|GO:0005575(cellular_component)|GO:0005622(intracellular)|GO:0008150(biological_process)|GO:0008270(zinc ion binding)|GO:0046872(metal ion binding)
A_23_P171255	1.56698e-15	2.11829e-17	0.446149	down	2067.51	922.419	3476	IGBP1	immunoglobulin (CD79A) binding protein 1	chrX:69366576-69366635	ENST00000342206	GO:0000122(negative regulation of transcription from RNA polymerase II promoter)|GO:0005515(protein binding)|GO:0005737(cytoplasm)|GO:0007165(signal transduction)|GO:0008601(protein phosphatase type 2A regulator activity)|GO:0009966(regulation of signal transduction)|GO:0031434(mitogen-activated protein kinase kinase binding)|GO:0032873(negative regulation of stress-activated MAPK cascade)|GO:003…
A_23_P371787	7.36098e-13	5.06586e-14	0.446249	down	8145.04	3634.71	9766	KIAA0247	KIAA0247	chr14:70181578-70181637	ENST00000342745	GO:0003674(molecular_function)|GO:0005575(cellular_component)|GO:0008150(biological_process)|GO:0016020(membrane)|GO:0016021(integral to membrane)
A_23_P218463	6.4072e-14	2.43022e-15	0.446275	down	866.707	386.79	29950	SERTAD1	SERTA domain containing 1	chr19:40928494-40928435	ENST00000357949	"GO:0000079(regulation of cyclin-dependent protein kinase activity)|GO:0008284(positive regulation of cell proliferation)|GO:0045893(positive regulation of transcription, DNA-dependent)"
A_24_P674924	5.74478e-07	2.48971e-07	0.447212	down	340.551	152.298	10128	LRPPRC	leucine-rich PPR-motif containing	chr2:44113851-44113792	ENST00000260665	"GO:0000794(condensed nuclear chromosome)|GO:0003677(DNA binding)|GO:0003697(single-stranded DNA binding)|GO:0003723(RNA binding)|GO:0005515(protein binding)|GO:0005634(nucleus)|GO:0005637(nuclear inner membrane)|GO:0005640(nuclear outer membrane)|GO:0005654(nucleoplasm)|GO:0005737(cytoplasm)|GO:0005739(mitochondrion)|GO:0005856(cytoskeleton)|GO:0006355(regulation of transcription, DNA-dependent)…
A_24_P322908	8.62818e-08	3.17067e-08	0.447505	down	376.975	168.698	389856	USP27X	"ubiquitin specific peptidase 27, X-linked"	chrX:49646597-49646656		GO:0004221(ubiquitin thiolesterase activity)|GO:0006508(proteolysis)|GO:0006511(ubiquitin-dependent protein catabolic process)|GO:0008233(peptidase activity)|GO:0008234(cysteine-type peptidase activity)
A_33_P3226085	0.900656	0.891701	0.447695	down	1387.45	621.154				chr22:23154719-23154778	ENST00000390315
A_23_P101351	7.63284e-09	2.21516e-09	0.448415	down	1068.01	478.912	79088	ZNF426	zinc finger protein 426	chr19:9639038-9638979	ENST00000535489	"GO:0003677(DNA binding)|GO:0005622(intracellular)|GO:0005634(nucleus)|GO:0006355(regulation of transcription, DNA-dependent)|GO:0008270(zinc ion binding)|GO:0046872(metal ion binding)"
A_19_P00800006	1.99162e-11	2.57033e-12	0.448922	down	14595.1	6552.04		Q59GX9		chr6:127684016-127684075
A_33_P3323722	3.22837e-13	1.80872e-14	0.448968	down	6032.51	2708.41	10123	ARL4C	ADP-ribosylation factor-like 4C	chr2:235401768-235401709	ENST00000390645	GO:0000166(nucleotide binding)|GO:0003924(GTPase activity)|GO:0005515(protein binding)|GO:0005525(GTP binding)|GO:0005622(intracellular)|GO:0005634(nucleus)|GO:0005737(cytoplasm)|GO:0005886(plasma membrane)|GO:0006184(GTP catabolic process)|GO:0006810(transport)|GO:0007264(small GTPase mediated signal transduction)|GO:0030175(filopodium)|GO:0032456(endocytic recycling)|GO:0043014(alpha-tubulin bi…
A_32_P538180	1.29595e-06	5.97047e-07	0.449401	down	387.705	174.235	164091	PAQR7	progestin and adipoQ receptor family member VII	chr1:26188759-26188700	ENST00000374296	GO:0004872(receptor activity)|GO:0005496(steroid binding)|GO:0005886(plasma membrane)|GO:0007275(multicellular organismal development)|GO:0016021(integral to membrane)|GO:0030154(cell differentiation)|GO:0048477(oogenesis)
A_23_P44932	9.78932e-13	7.13988e-14	0.449451	down	8936.3	4016.43	83939	EIF2A	"eukaryotic translation initiation factor 2A, 65kDa"	chr3:150293519-150299433	ENST00000383043	GO:0000049(tRNA binding)|GO:0003743(translation initiation factor activity)|GO:0005737(cytoplasm)|GO:0005850(eukaryotic translation initiation factor 2 complex)|GO:0006413(translational initiation)|GO:0006417(regulation of translation)|GO:0006468(protein phosphorylation)|GO:0009967(positive regulation of signal transduction)|GO:0032933(SREBP-mediated signaling pathway)|GO:0042255(ribosome assembl…
A_23_P130113	3.1236e-07	1.28527e-07	0.449545	down	608.612	273.598	433	ASGR2	asialoglycoprotein receptor 2	chr17:7004739-7004680	ENST00000380952	GO:0004872(receptor activity)|GO:0004873(asialoglycoprotein receptor activity)|GO:0005515(protein binding)|GO:0005529(sugar binding)|GO:0006897(endocytosis)|GO:0007166(cell surface receptor linked signaling pathway)|GO:0009100(glycoprotein metabolic process)|GO:0016020(membrane)|GO:0016021(integral to membrane)|GO:0030282(bone mineralization)|GO:0031647(regulation of protein stability)|GO:0055088…
A_23_P385246	1.97791e-10	3.63688e-11	0.449558	down	344.907	155.056	200845	KCTD6	potassium channel tetramerisation domain containing 6	chr3:58487734-58487793	ENST00000490264	GO:0005249(voltage-gated potassium channel activity)|GO:0006813(potassium ion transport)|GO:0008076(voltage-gated potassium channel complex)|GO:0016020(membrane)
A_23_P784	7.63489e-16	8.35921e-18	0.45086	down	2415.98	1089.27	84328	LZIC	leucine zipper and CTNNBIP1 domain containing	chr1:9992022-9991963	ENST00000471853	GO:0008013(beta-catenin binding)|GO:0010212(response to ionizing radiation)
A_33_P3372451	8.85406e-10	2.00113e-10	0.450893	down	1166.56	525.994	10591	C6orf108	chromosome 6 open reading frame 108	chr6:43193428-43193369	ENST00000230431	"GO:0005634(nucleus)|GO:0005730(nucleolus)|GO:0005737(cytoplasm)|GO:0008152(metabolic process)|GO:0008283(cell proliferation)|GO:0009117(nucleotide metabolic process)|GO:0009159(deoxyribonucleoside monophosphate catabolic process)|GO:0016798(hydrolase activity, acting on glycosyl bonds)|GO:0030307(positive regulation of cell growth)|GO:0050144(nucleoside deoxyribosyltransferase activity)|GO:00706…
A_23_P405531	2.06334e-12	1.76962e-13	0.451043	down	674.846	304.385	58525	WIZ	widely interspaced zinc finger motifs	chr19:15532996-15532937	ENST00000416927	GO:0005622(intracellular)|GO:0005634(nucleus)|GO:0008270(zinc ion binding)|GO:0046872(metal ion binding)
A_23_P11543	5.1007e-12	5.17575e-13	0.451049	down	970.023	437.528	2517	FUCA1	"fucosidase, alpha-L- 1, tissue"	chr1:24171909-24171850	ENST00000374479	"GO:0004560(alpha-L-fucosidase activity)|GO:0005529(sugar binding)|GO:0005625(soluble fraction)|GO:0005737(cytoplasm)|GO:0005764(lysosome)|GO:0005975(carbohydrate metabolic process)|GO:0006004(fucose metabolic process)|GO:0006027(glycosaminoglycan catabolic process)|GO:0016798(hydrolase activity, acting on glycosyl bonds)|GO:0043169(cation binding)"
A_33_P3351982	2.50433e-16	1.84194e-18	0.451075	down	1803.07	813.319	493753	COA5	cytochrome C oxidase assembly factor 5	chr2:99220631-99220572	ENST00000480666	GO:0005739(mitochondrion)
A_23_P207564	5.63301e-11	8.61865e-12	0.451575	down	3022.75	1365	6351	CCL4	chemokine (C-C motif) ligand 4	chr17:34432718-34432777	ENST00000250151	GO:0004716(receptor signaling protein tyrosine kinase activity)|GO:0005125(cytokine activity)|GO:0005576(extracellular region)|GO:0005615(extracellular space)|GO:0006928(cellular component movement)|GO:0006935(chemotaxis)|GO:0006954(inflammatory response)|GO:0006955(immune response)|GO:0007155(cell adhesion)|GO:0007163(establishment or maintenance of cell polarity)|GO:0007165(signal transduction)…
A_23_P146217	1.01499e-12	7.45155e-14	0.451589	down	751.673	339.447	9530	BAG4	BCL2-associated athanogene 4	chr8:38068198-38068257	ENST00000287322	GO:0005057(receptor signaling protein activity)|GO:0005634(nucleus)|GO:0005730(nucleolus)|GO:0005737(cytoplasm)|GO:0005829(cytosol)|GO:0005886(plasma membrane)|GO:0006457(protein folding)|GO:0006916(anti-apoptosis)|GO:0051087(chaperone binding)|GO:0071356(cellular response to tumor necrosis factor)
A_23_P218997	2.11471e-15	3.09498e-17	0.45163	down	2888.77	1304.66	10016	PDCD6	programmed cell death 6	chr5:314812-314871	ENST00000511482	"GO:0005509(calcium ion binding)|GO:0005515(protein binding)|GO:0005625(soluble fraction)|GO:0005634(nucleus)|GO:0005737(cytoplasm)|GO:0005783(endoplasmic reticulum)|GO:0005789(endoplasmic reticulum membrane)|GO:0005792(microsome)|GO:0006919(activation of caspase activity)|GO:0008624(induction of apoptosis by extracellular signals)|GO:0016020(membrane)|GO:0031965(nuclear membrane)|GO:0042803(prot…
A_23_P102262	2.35724e-12	2.07874e-13	0.451669	down	891.11	402.486	9801	MRPL19	mitochondrial ribosomal protein L19	chr2:75882659-75882718	ENST00000393909	GO:0003735(structural constituent of ribosome)|GO:0005622(intracellular)|GO:0005634(nucleus)|GO:0005739(mitochondrion)|GO:0005840(ribosome)|GO:0006412(translation)|GO:0031965(nuclear membrane)
A_32_P130630	8.02489e-09	2.34015e-09	0.451682	down	564.192	254.836	9194	SLC16A7	"solute carrier family 16, member 7 (monocarboxylic acid transporter 2)"	chr12:60174827-60174886	ENST00000261187	GO:0005477(pyruvate secondary active transmembrane transporter activity)|GO:0005624(membrane fraction)|GO:0005886(plasma membrane)|GO:0005887(integral to plasma membrane)|GO:0006848(pyruvate transport)|GO:0015293(symporter activity)|GO:0015355(secondary active monocarboxylate transmembrane transporter activity)|GO:0055085(transmembrane transport)
A_23_P28772	2.87555e-09	7.48751e-10	0.451946	down	456.14	206.151	55861	DBNDD2	dysbindin (dystrobrevin binding protein 1) domain containing 2	chr20:44038912-44038971	ENST00000372712	GO:0005515(protein binding)|GO:0005737(cytoplasm)|GO:0006469(negative regulation of protein kinase activity)
A_24_P252973	4.56501e-13	2.8025e-14	0.452498	down	372.66	168.628	10978	CLP1	"CLP1, cleavage and polyadenylation factor I subunit, homolog (S. cerevisiae)"	chr11:57428642-57428701	ENST00000525602	"GO:0000166(nucleotide binding)|GO:0000214(tRNA-intron endonuclease complex)|GO:0000398(nuclear mRNA splicing, via spliceosome)|GO:0005524(ATP binding)|GO:0005634(nucleus)|GO:0005654(nucleoplasm)|GO:0006366(transcription from RNA polymerase II promoter)|GO:0006369(termination of RNA polymerase II transcription)|GO:0006388(tRNA splicing, via endonucleolytic cleavage and ligation)|GO:0006397(mRNA p…
A_23_P9056	4.76978e-14	1.67238e-15	0.45255	down	2046.5	926.146	9821	RB1CC1	RB1-inducible coiled-coil 1	chr8:53536078-53536019	ENST00000435644	"GO:0000045(autophagic vacuole assembly)|GO:0001889(liver development)|GO:0001934(positive regulation of protein phosphorylation)|GO:0005515(protein binding)|GO:0005634(nucleus)|GO:0005737(cytoplasm)|GO:0005829(cytosol)|GO:0006355(regulation of transcription, DNA-dependent)|GO:0007049(cell cycle)|GO:0007254(JNK cascade)|GO:0007507(heart development)|GO:0010506(regulation of autophagy)|GO:0034045(…
A_21_P0011819	0.262884	0.239765	0.452757	down	124.136	56.2033		XLOC_l2_007433		chr2:095877948-095878007
A_24_P193093	6.0161e-11	9.2832e-12	0.452946	down	13972.4	6328.73	22914	KLRK1	"killer cell lectin-like receptor subfamily K, member 1"	chr12:10531291-10531232	ENST00000396451
A_23_P256716	7.57173e-13	5.22922e-14	0.453198	down	1765.63	800.181	8467	SMARCA5	"SWI/SNF related, matrix associated, actin dependent regulator of chromatin, subfamily a, member 5"	chr4:144469182-144469241	ENST00000508573	"GO:0000166(nucleotide binding)|GO:0000183(chromatin silencing at rDNA)|GO:0000793(condensed chromosome)|GO:0003677(DNA binding)|GO:0004386(helicase activity)|GO:0005515(protein binding)|GO:0005524(ATP binding)|GO:0005634(nucleus)|GO:0005654(nucleoplasm)|GO:0005677(chromatin silencing complex)|GO:0005730(nucleolus)|GO:0006200(ATP catabolic process)|GO:0006302(double-strand break repair)|GO:000633…
A_24_P413941	3.28549e-08	1.10571e-08	0.453265	down	1024.16	464.217	205327	C2orf69	chromosome 2 open reading frame 69	chr2:200792670-200792729	ENST00000319974	GO:0005576(extracellular region)
A_23_P115955	1.33095e-13	6.03705e-15	0.453479	down	2637.59	1196.09	219927	MRPL21	mitochondrial ribosomal protein L21	chr11:68660384-68658831	ENST00000541279	GO:0003723(RNA binding)|GO:0003735(structural constituent of ribosome)|GO:0005622(intracellular)|GO:0005739(mitochondrion)|GO:0005840(ribosome)|GO:0006412(translation)
A_24_P305467	3.6375e-13	2.10576e-14	0.453671	down	567.14	257.295	54815	GATAD2A	GATA zinc finger domain containing 2A	chr19:19619473-19619532	ENST00000358713	"GO:0001568(blood vessel development)|GO:0001701(in utero embryonic development)|GO:0001842(neural fold formation)|GO:0003700(sequence-specific DNA binding transcription factor activity)|GO:0005515(protein binding)|GO:0005634(nucleus)|GO:0005730(nucleolus)|GO:0006306(DNA methylation)|GO:0008270(zinc ion binding)|GO:0010172(embryonic body morphogenesis)|GO:0012501(programmed cell death)|GO:0016581…
A_23_P163143	2.12647e-11	2.77682e-12	0.453834	down	1116.48	506.696	97	ACYP1	"acylphosphatase 1, erythrocyte (common) type"	chr14:75520272-75520213	ENST00000357971	GO:0003998(acylphosphatase activity)|GO:0006796(phosphate metabolic process)|GO:0016787(hydrolase activity)
A_23_P107412	2.75946e-08	9.13055e-09	0.453981	down	6380.57	2896.66	5034	P4HB	"prolyl 4-hydroxylase, beta polypeptide"	chr17:79801646-79801587	ENST00000436463	GO:0003756(protein disulfide isomerase activity)|GO:0004656(procollagen-proline 4-dioxygenase activity)|GO:0005515(protein binding)|GO:0005576(extracellular region)|GO:0005783(endoplasmic reticulum)|GO:0005788(endoplasmic reticulum lumen)|GO:0005792(microsome)|GO:0005793(ER-Golgi intermediate compartment)|GO:0005886(plasma membrane)|GO:0006629(lipid metabolic process)|GO:0006662(glycerol ether me…
A_33_P3349716	2.77094e-12	2.5158e-13	0.454413	down	714.897	324.859	90321	ZNF766	zinc finger protein 766	chr19:52795893-52795952	ENST00000439461	"GO:0003677(DNA binding)|GO:0005622(intracellular)|GO:0005634(nucleus)|GO:0006355(regulation of transcription, DNA-dependent)|GO:0008270(zinc ion binding)|GO:0046872(metal ion binding)"
A_23_P100963	1.77995e-05	9.85276e-06	0.454541	down	495.64	225.289	201305	SPNS3	spinster homolog 3 (Drosophila)	chr17:4391247-4391306	ENST00000355530	GO:0006869(lipid transport)|GO:0016020(membrane)|GO:0016021(integral to membrane)|GO:0055085(transmembrane transport)
A_33_P3325018	3.19868e-11	4.44855e-12	0.454976	down	1260.97	573.713	27248	ERLEC1	endoplasmic reticulum lectin 1	chr2:54045844-54045903	ENST00000185150	GO:0001948(glycoprotein binding)|GO:0005515(protein binding)|GO:0005783(endoplasmic reticulum)|GO:0005788(endoplasmic reticulum lumen)|GO:0030433(ER-associated protein catabolic process)
A_23_P162874	7.62009e-13	5.26793e-14	0.455072	down	29626	13482	3320	HSP90AA1	"heat shock protein 90kDa alpha (cytosolic), class A member 1"	chr14:102549512-102549453	ENST00000441629	GO:0000086(G2/M transition of mitotic cell cycle)|GO:0000166(nucleotide binding)|GO:0000278(mitotic cell cycle)|GO:0004674(protein serine/threonine kinase activity)|GO:0005515(protein binding)|GO:0005524(ATP binding)|GO:0005622(intracellular)|GO:0005737(cytoplasm)|GO:0005829(cytosol)|GO:0005886(plasma membrane)|GO:0006200(ATP catabolic process)|GO:0006457(protein folding)|GO:0006839(mitochondrial…
A_24_P390403	1.1789e-14	2.84051e-16	0.455327	down	831.249	378.49	23168	RTF1	"Rtf1, Paf1/RNA polymerase II complex component, homolog (S. cerevisiae)"	chr15:41774883-41774942	ENST00000389629	"GO:0003677(DNA binding)|GO:0003697(single-stranded DNA binding)|GO:0005515(protein binding)|GO:0005634(nucleus)|GO:0005654(nucleoplasm)|GO:0005730(nucleolus)|GO:0006352(transcription initiation, DNA-dependent)|GO:0006355(regulation of transcription, DNA-dependent)|GO:0016570(histone modification)"
A_32_P148345	3.13402e-12	2.9108e-13	0.455744	down	2340.27	1066.57	302	ANXA2	annexin A2	chr15:60639647-60639588	ENST00000504475	"GO:0001501(skeletal system development)|GO:0001525(angiogenesis)|GO:0004859(phospholipase inhibitor activity)|GO:0005509(calcium ion binding)|GO:0005515(protein binding)|GO:0005544(calcium-dependent phospholipid binding)|GO:0005546(phosphatidylinositol-4,5-bisphosphate binding)|GO:0005576(extracellular region)|GO:0005604(basement membrane)|GO:0005625(soluble fraction)|GO:0005737(cytoplasm)|GO:00…
A_33_P3330099	6.66642e-12	7.08763e-13	0.455836	down	1218.36	555.375	414	ARSD	arylsulfatase D	chrX:2822073-2822014	ENST00000381154	GO:0004065(arylsulfatase activity)|GO:0005764(lysosome)|GO:0016787(hydrolase activity)|GO:0046872(metal ion binding)
A_33_P3278941	1.54958e-11	1.9026e-12	0.456002	down	811.113	369.869	9985	REC8	REC8 homolog (yeast)	chr14:24649400-24649459	ENST00000311457	"GO:0000087(M phase of mitotic cell cycle)|GO:0000236(mitotic prometaphase)|GO:0000278(mitotic cell cycle)|GO:0000780(condensed nuclear chromosome, centromeric region)|GO:0000800(lateral element)|GO:0001556(oocyte maturation)|GO:0001673(male germ cell nucleus)|GO:0005634(nucleus)|GO:0005654(nucleoplasm)|GO:0007062(sister chromatid cohesion)|GO:0007091(mitotic metaphase/anaphase transition)|GO:000…
A_33_P3329652	0.000181492	0.000115522	0.456026	down	608.366	277.431	146198	ZFP90	zinc finger protein 90 homolog (mouse)	chr16:68600971-68601030	ENST00000327567	"GO:0001078(RNA polymerase II core promoter proximal region sequence-specific DNA binding transcription factor activity involved in negative regulation of transcription)|GO:0005622(intracellular)|GO:0005634(nucleus)|GO:0008270(zinc ion binding)|GO:0043392(negative regulation of DNA binding)|GO:0045893(positive regulation of transcription, DNA-dependent)|GO:0046872(metal ion binding)"
A_32_P209989	9.66907e-13	7.04138e-14	0.456079	down	1216.22	554.694	26589	MRPL46	mitochondrial ribosomal protein L46	chr15:89010441-89010382	ENST00000312475	GO:0003674(molecular_function)|GO:0005575(cellular_component)|GO:0005739(mitochondrion)|GO:0005840(ribosome)|GO:0008150(biological_process)|GO:0016787(hydrolase activity)
A_33_P3396607	1.28486e-13	5.76818e-15	0.456243	down	685.955	312.962	7358	UGDH	UDP-glucose 6-dehydrogenase	chr4:39500471-39500412	ENST00000506179	GO:0001702(gastrulation with mouth forming second)|GO:0003979(UDP-glucose 6-dehydrogenase activity)|GO:0005829(cytosol)|GO:0006011(UDP-glucose metabolic process)|GO:0006024(glycosaminoglycan biosynthetic process)|GO:0006065(UDP-glucuronate biosynthetic process)|GO:0006805(xenobiotic metabolic process)|GO:0009055(electron carrier activity)|GO:0016491(oxidoreductase activity)|GO:0051287(NAD binding)
A_23_P129157	0.175774	0.157121	0.456383	down	209.001	95.3843	79661	NEIL1	nei endonuclease VIII-like 1 (E. coli)	chr15:75647373-75647432	ENST00000336572	"GO:0003684(damaged DNA binding)|GO:0003906(DNA-(apurinic or apyrimidinic site) lyase activity)|GO:0005634(nucleus)|GO:0005737(cytoplasm)|GO:0006284(base-excision repair)|GO:0006289(nucleotide-excision repair)|GO:0006979(response to oxidative stress)|GO:0008022(protein C-terminus binding)|GO:0008270(zinc ion binding)|GO:0016798(hydrolase activity, acting on glycosyl bonds)|GO:0016829(lyase activi…
A_23_P256542	1.91122e-12	1.61388e-13	0.456388	down	2170.55	990.615	26355	FAM162A	"family with sequence similarity 162, member A"	chr3:122128730-122128789	ENST00000477892	GO:0005739(mitochondrion)|GO:0016020(membrane)|GO:0016021(integral to membrane)
A_33_P3262814	6.74861e-12	7.19157e-13	0.456485	down	1363.56	622.445	221035	REEP3	receptor accessory protein 3	chr10:65381688-65381747	ENST00000298249	GO:0016020(membrane)|GO:0016021(integral to membrane)
A_23_P86330	1.54185e-14	3.99063e-16	0.456781	down	2695.98	1231.47	51278	IER5	immediate early response 5	chr1:181059835-181059894	ENST00000367577
A_23_P88420	3.90532e-16	3.4032e-18	0.457134	down	6389.96	2921.07	4738	NEDD8	"neural precursor cell expressed, developmentally down-regulated 8"	chr14:24686144-24686085	ENST00000531430	GO:0005634(nucleus)|GO:0006357(regulation of transcription from RNA polymerase II promoter)|GO:0006464(protein modification process)|GO:0006508(proteolysis)|GO:0006511(ubiquitin-dependent protein catabolic process)|GO:0008104(protein localization)|GO:0009653(anatomical structure morphogenesis)|GO:0014070(response to organic cyclic compound)|GO:0031625(ubiquitin protein ligase binding)|GO:0045116(…
A_32_P182156	3.54302e-14	1.14461e-15	0.457275	down	1120.03	512.16	118472	ZNF511	zinc finger protein 511	chr10:135125327-135126332	ENST00000463816	"GO:0003677(DNA binding)|GO:0005622(intracellular)|GO:0005634(nucleus)|GO:0006355(regulation of transcription, DNA-dependent)|GO:0008270(zinc ion binding)|GO:0046872(metal ion binding)"
A_24_P940059	4.27948e-13	2.581e-14	0.457311	down	567.316	259.44	26034	IPCEF1	interaction protein for cytohesin exchange factors 1	chr6:154476433-154476374	ENST00000265198	GO:0004601(peroxidase activity)|GO:0005344(oxygen transporter activity)|GO:0005737(cytoplasm)|GO:0005829(cytosol)|GO:0005886(plasma membrane)|GO:0006979(response to oxidative stress)|GO:0015671(oxygen transport)|GO:0019904(protein domain specific binding)|GO:0033126(positive regulation of GTP catabolic process)
A_23_P101374	5.35229e-07	2.30675e-07	0.457596	down	755.688	345.8	29785	CYP2S1	"cytochrome P450, family 2, subfamily S, polypeptide 1"	chr19:41713082-41713141	ENST00000310054	GO:0004497(monooxygenase activity)|GO:0005783(endoplasmic reticulum)|GO:0005789(endoplasmic reticulum membrane)|GO:0005792(microsome)|GO:0006805(xenobiotic metabolic process)|GO:0009055(electron carrier activity)|GO:0016020(membrane)|GO:0020037(heme binding)|GO:0046872(metal ion binding)|GO:0055114(oxidation-reduction process)|GO:0070330(aromatase activity)
A_23_P38346	6.10502e-14	2.28946e-15	0.457676	down	2012.42	921.037	79132	DHX58	DEXH (Asp-Glu-X-His) box polypeptide 58	chr17:40253518-40253459	ENST00000423748	"GO:0000166(nucleotide binding)|GO:0003677(DNA binding)|GO:0003723(RNA binding)|GO:0004386(helicase activity)|GO:0005515(protein binding)|GO:0005524(ATP binding)|GO:0005737(cytoplasm)|GO:0008270(zinc ion binding)|GO:0016817(hydrolase activity, acting on acid anhydrides)|GO:0045087(innate immune response)|GO:0046872(metal ion binding)"
A_33_P3380618	4.97863e-05	2.93842e-05	0.457762	down	82.7814	37.8942	3339	HSPG2	heparan sulfate proteoglycan 2	chr1:22173072-22173013	ENST00000430507	GO:0001525(angiogenesis)|GO:0004465(lipoprotein lipase activity)|GO:0005515(protein binding)|GO:0005576(extracellular region)|GO:0005604(basement membrane)|GO:0005615(extracellular space)|GO:0005886(plasma membrane)|GO:0006629(lipid metabolic process)|GO:0008022(protein C-terminus binding)|GO:0031012(extracellular matrix)|GO:0042157(lipoprotein metabolic process)
A_23_P133284	7.90979e-12	8.65586e-13	0.457824	down	1134.76	519.518	55781	RIOK2	RIO kinase 2 (yeast)	chr5:96498802-96498743	ENST00000283109	GO:0000166(nucleotide binding)|GO:0004674(protein serine/threonine kinase activity)|GO:0005524(ATP binding)|GO:0006468(protein phosphorylation)|GO:0016301(kinase activity)
A_24_P342807	1.13184e-10	1.91362e-11	0.458028	down	812.2	372.011	55676	SLC30A6	"solute carrier family 30 (zinc transporter), member 6"	chr2:32446707-32446766	ENST00000435660	GO:0000139(Golgi membrane)|GO:0005794(Golgi apparatus)|GO:0006829(zinc ion transport)|GO:0008324(cation transmembrane transporter activity)|GO:0016020(membrane)|GO:0016021(integral to membrane)|GO:0055085(transmembrane transport)
A_24_P95029	1.76736e-17	6.0223e-20	0.458491	down	13574.6	6223.82	8887	TAX1BP1	Tax1 (human T-cell leukemia virus type I) binding protein 1	chr7:27867426-27868292	ENST00000416801	GO:0005515(protein binding)|GO:0005622(intracellular)|GO:0005829(cytosol)|GO:0006915(apoptosis)|GO:0006916(anti-apoptosis)|GO:0008270(zinc ion binding)|GO:0019900(kinase binding)|GO:0032088(negative regulation of NF-kappaB transcription factor activity)|GO:0032480(negative regulation of type I interferon production)|GO:0045087(innate immune response)
A_23_P61180	0.195949	0.176119	0.458761	down	268.179	123.03	55344	PLCXD1	"phosphatidylinositol-specific phospholipase C, X domain containing 1"	chrY:169727-169786	ENST00000399012	GO:0004629(phospholipase C activity)|GO:0006629(lipid metabolic process)|GO:0035556(intracellular signal transduction)
A_23_P106002	2.80724e-14	8.49411e-16	0.458855	down	8771.89	4025.02	4792	NFKBIA	"nuclear factor of kappa light polypeptide gene enhancer in B-cells inhibitor, alpha"	chr14:35870847-35870788	ENST00000554001	"GO:0000060(protein import into nucleus, translocation)|GO:0002224(toll-like receptor signaling pathway)|GO:0002755(MyD88-dependent toll-like receptor signaling pathway)|GO:0002756(MyD88-independent toll-like receptor signaling pathway)|GO:0005515(protein binding)|GO:0005634(nucleus)|GO:0005737(cytoplasm)|GO:0005829(cytosol)|GO:0005886(plasma membrane)|GO:0006915(apoptosis)|GO:0006916(anti-apopto…
A_33_P3408212	9.68115e-12	1.09764e-12	0.458948	down	13360.3	6131.68	7184	HSP90B1	"heat shock protein 90kDa beta (Grp94), member 1"	chr12:104337650-104340452	ENST00000552051	GO:0000166(nucleotide binding)|GO:0001666(response to hypoxia)|GO:0003723(RNA binding)|GO:0005509(calcium ion binding)|GO:0005515(protein binding)|GO:0005524(ATP binding)|GO:0005783(endoplasmic reticulum)|GO:0005788(endoplasmic reticulum lumen)|GO:0005789(endoplasmic reticulum membrane)|GO:0005792(microsome)|GO:0005829(cytosol)|GO:0006457(protein folding)|GO:0006916(anti-apoptosis)|GO:0006950(res…
A_23_P397208	7.23272e-05	4.36158e-05	0.458978	down	4737.33	2174.33	2946	GSTM2	glutathione S-transferase mu 2 (muscle)	chr1:110213977-110214126	ENST00000472225	GO:0004364(glutathione transferase activity)|GO:0005737(cytoplasm)|GO:0006749(glutathione metabolic process)|GO:0008152(metabolic process)|GO:0016740(transferase activity)|GO:0042178(xenobiotic catabolic process)
A_23_P31602	4.77564e-16	4.48175e-18	0.459231	down	3522.77	1617.76	8896	BUD31	BUD31 homolog (S. cerevisiae)	chr7:99007777-99008730	ENST00000473447	GO:0003700(sequence-specific DNA binding transcription factor activity)|GO:0005634(nucleus)|GO:0006357(regulation of transcription from RNA polymerase II promoter)
A_23_P53363	6.3965e-09	1.82325e-09	0.459351	down	4285.6	1968.59	91419	XRCC6BP1	XRCC6 binding protein 1	chr12:58345669-58347438	ENST00000549257	GO:0004222(metalloendopeptidase activity)|GO:0004677(DNA-dependent protein kinase activity)|GO:0005958(DNA-dependent protein kinase-DNA ligase 4 complex)|GO:0006303(double-strand break repair via nonhomologous end joining)|GO:0006508(proteolysis)|GO:0008233(peptidase activity)|GO:0046872(metal ion binding)
A_23_P105862	3.43136e-10	6.82565e-11	0.459359	down	871.662	400.406	10129	FRY	furry homolog (Drosophila)	chr13:32870558-32870617	ENST00000380257	"GO:0006355(regulation of transcription, DNA-dependent)|GO:0016020(membrane)|GO:0016021(integral to membrane)"
A_23_P356484	1.10187e-12	8.26223e-14	0.459417	down	56230.5	25833.2	6204	RPS10	ribosomal protein S10	chr6:34385296-34385237	ENST00000494077	GO:0005515(protein binding)|GO:0005634(nucleus)|GO:0005730(nucleolus)|GO:0005737(cytoplasm)|GO:0005829(cytosol)|GO:0005840(ribosome)|GO:0006412(translation)|GO:0006414(translational elongation)|GO:0006415(translational termination)|GO:0010467(gene expression)|GO:0016032(viral reproduction)|GO:0016070(RNA metabolic process)|GO:0016071(mRNA metabolic process)|GO:0019058(viral infectious cycle)|GO:0…
A_23_P255869	4.1963e-14	1.41295e-15	0.459466	down	742.481	341.145	55848	C9orf46	chromosome 9 open reading frame 46	chr9:5361162-5361103	ENST00000223864	GO:0005739(mitochondrion)|GO:0005887(integral to plasma membrane)|GO:0010756(positive regulation of plasminogen activation)|GO:0016020(membrane)
A_33_P3233981	7.77406e-15	1.67481e-16	0.459527	down	412.284	189.456	4678	NASP	nuclear autoantigenic sperm protein (histone-binding)	chr1:46083827-46083886	ENST00000481782	GO:0001824(blastocyst development)|GO:0005488(binding)|GO:0005634(nucleus)|GO:0005737(cytoplasm)|GO:0006260(DNA replication)|GO:0007049(cell cycle)|GO:0008283(cell proliferation)|GO:0015031(protein transport)|GO:0042393(histone binding)|GO:0043486(histone exchange)|GO:0051879(Hsp90 protein binding)
A_23_P42802	1.1408e-12	8.63063e-14	0.459632	down	5896.14	2710.05	9601	PDIA4	"protein disulfide isomerase family A, member 4"	chr7:148700963-148700904	ENST00000286091	GO:0003756(protein disulfide isomerase activity)|GO:0005783(endoplasmic reticulum)|GO:0005788(endoplasmic reticulum lumen)|GO:0006662(glycerol ether metabolic process)|GO:0009055(electron carrier activity)|GO:0009306(protein secretion)|GO:0015035(protein disulfide oxidoreductase activity)|GO:0016853(isomerase activity)|GO:0042470(melanosome)|GO:0045454(cell redox homeostasis)
A_23_P127233	9.0626e-11	1.483e-11	0.459636	down	1629.82	749.125	10285	SMNDC1	survival motor neuron domain containing 1	chr10:112052932-112052873	ENST00000369603	"GO:0000375(RNA splicing, via transesterification reactions)|GO:0003723(RNA binding)|GO:0005515(protein binding)|GO:0005634(nucleus)|GO:0005681(spliceosomal complex)|GO:0005737(cytoplasm)|GO:0006397(mRNA processing)|GO:0006915(apoptosis)|GO:0006917(induction of apoptosis)|GO:0008380(RNA splicing)|GO:0015030(Cajal body)|GO:0016607(nuclear speck)"
A_23_P5586	2.43428e-13	1.28547e-14	0.460167	down	2229.08	1025.75	10199	MPHOSPH10	M-phase phosphoprotein 10 (U3 small nucleolar ribonucleoprotein)	chr2:71375141-71375200	ENST00000476969	"GO:0000375(RNA splicing, via transesterification reactions)|GO:0005515(protein binding)|GO:0005634(nucleus)|GO:0005694(chromosome)|GO:0005730(nucleolus)|GO:0005732(small nucleolar ribonucleoprotein complex)|GO:0006364(rRNA processing)|GO:0006396(RNA processing)|GO:0008380(RNA splicing)|GO:0010923(negative regulation of phosphatase activity)"
A_23_P18142	1.46946e-11	1.78782e-12	0.460291	down	34028.9	15663.2	6161	RPL32	ribosomal protein L32	chr3:12877621-12877562	ENST00000396953	GO:0003735(structural constituent of ribosome)|GO:0005622(intracellular)|GO:0005829(cytosol)|GO:0005840(ribosome)|GO:0006412(translation)|GO:0006414(translational elongation)|GO:0006415(translational termination)|GO:0010467(gene expression)|GO:0016032(viral reproduction)|GO:0016070(RNA metabolic process)|GO:0016071(mRNA metabolic process)|GO:0019058(viral infectious cycle)|GO:0019083(viral transc…
A_23_P1641	3.50363e-07	1.45655e-07	0.460325	down	220.923	101.696	9986	RCE1	"RCE1 homolog, prenyl protein peptidase (S. cerevisiae)"	chr11:66613646-66613705	ENST00000533277	GO:0004222(metalloendopeptidase activity)|GO:0005783(endoplasmic reticulum)|GO:0005789(endoplasmic reticulum membrane)|GO:0005887(integral to plasma membrane)|GO:0006508(proteolysis)|GO:0016020(membrane)|GO:0016787(hydrolase activity)
A_21_P0013306	2.32905e-05	1.31104e-05	0.46035	down	242.795	111.77		FKBP9	"FK506 binding protein 9, 63 kDa"	chr7:33020080-33020139	ENST00000472007	GO:0000413(protein peptidyl-prolyl isomerization)|GO:0003755(peptidyl-prolyl cis-trans isomerase activity)|GO:0005509(calcium ion binding)|GO:0005528(FK506 binding)|GO:0005783(endoplasmic reticulum)|GO:0006457(protein folding)|GO:0016020(membrane)|GO:0016853(isomerase activity)|GO:0018208(peptidyl-proline modification)
A_23_P77455	8.26014e-17	4.47575e-19	0.460421	down	2668.84	1228.79	51647	FAM96B	"family with sequence similarity 96, member B"	chr16:66967585-66967526	ENST00000422424	GO:0005515(protein binding)|GO:0005634(nucleus)|GO:0005730(nucleolus)|GO:0005737(cytoplasm)|GO:0005819(spindle)|GO:0005856(cytoskeleton)|GO:0007059(chromosome segregation)|GO:0071817(MMXD complex)
A_24_P331904	2.27506e-13	1.18191e-14	0.460477	down	1017.78	468.662	54939	COMMD4	COMM domain containing 4	chr15:75632493-75632552	ENST00000338995	GO:0005515(protein binding)|GO:0005737(cytoplasm)
A_23_P213102	1.61386e-06	7.56041e-07	0.46057	down	2595.8	1195.55	23022	PALLD	"palladin, cytoskeletal associated protein"	chr4:169848826-169848885	ENST00000507699	GO:0001726(ruffle)|GO:0003779(actin binding)|GO:0005515(protein binding)|GO:0005634(nucleus)|GO:0005737(cytoplasm)|GO:0005856(cytoskeleton)|GO:0005884(actin filament)|GO:0005925(focal adhesion)|GO:0007010(cytoskeleton organization)|GO:0030018(Z disc)|GO:0030027(lamellipodium)|GO:0030054(cell junction)|GO:0051371(muscle alpha-actinin binding)
A_24_P941988	1.33753e-07	5.11453e-08	0.46064	down	392.343	180.729	6683	SPAST	spastin	chr2:32382122-32382181	ENST00000345662	"GO:0000166(nucleotide binding)|GO:0001578(microtubule bundle formation)|GO:0005515(protein binding)|GO:0005524(ATP binding)|GO:0005634(nucleus)|GO:0005737(cytoplasm)|GO:0005768(endosome)|GO:0005783(endoplasmic reticulum)|GO:0005815(microtubule organizing center)|GO:0005819(spindle)|GO:0005874(microtubule)|GO:0006888(ER to Golgi vesicle-mediated transport)|GO:0007049(cell cycle)|GO:0007109(cytoki…
A_23_P128166	5.76508e-14	2.12011e-15	0.460773	down	2875.61	1325	23011	RAB21	"RAB21, member RAS oncogene family"	chr12:72180219-72180278	ENST00000261263	GO:0000139(Golgi membrane)|GO:0000166(nucleotide binding)|GO:0003924(GTPase activity)|GO:0005515(protein binding)|GO:0005525(GTP binding)|GO:0005768(endosome)|GO:0005783(endoplasmic reticulum)|GO:0005789(endoplasmic reticulum membrane)|GO:0005794(Golgi apparatus)|GO:0006184(GTP catabolic process)|GO:0007264(small GTPase mediated signal transduction)|GO:0015031(protein transport)|GO:0016020(membra…
A_33_P3239736	1.2881e-12	1.00496e-13	0.460913	down	947.828	436.866	54521	WDR44	WD repeat domain 44	chrX:117577590-117577649	ENST00000371822	GO:0005737(cytoplasm)|GO:0005768(endosome)|GO:0005794(Golgi apparatus)|GO:0005829(cytosol)|GO:0005874(microtubule)|GO:0010008(endosome membrane)|GO:0016020(membrane)|GO:0017137(Rab GTPase binding)|GO:0030334(regulation of cell migration)|GO:0048471(perinuclear region of cytoplasm)
A_23_P38154	2.43327e-09	6.20948e-10	0.461081	down	416.28	191.939	2232	FDXR	ferredoxin reductase	chr17:72858709-72858650	ENST00000455107	GO:0000166(nucleotide binding)|GO:0004324(ferredoxin-NADP+ reductase activity)|GO:0005515(protein binding)|GO:0005739(mitochondrion)|GO:0005743(mitochondrial inner membrane)|GO:0005759(mitochondrial matrix)|GO:0006091(generation of precursor metabolites and energy)|GO:0006694(steroid biosynthetic process)|GO:0006810(transport)|GO:0008203(cholesterol metabolic process)|GO:0015039(NADPH-adrenodoxin…
A_23_P256682	1.55054e-10	2.75202e-11	0.461169	down	334.825	154.411	27301	APEX2	APEX nuclease (apurinic/apyrimidinic endonuclease) 2	chrX:55034072-55034131	ENST00000374987	GO:0003677(DNA binding)|GO:0003906(DNA-(apurinic or apyrimidinic site) lyase activity)|GO:0004519(endonuclease activity)|GO:0004527(exonuclease activity)|GO:0005622(intracellular)|GO:0005634(nucleus)|GO:0005737(cytoplasm)|GO:0005739(mitochondrion)|GO:0005743(mitochondrial inner membrane)|GO:0006281(DNA repair)|GO:0006310(DNA recombination)|GO:0007049(cell cycle)|GO:0008270(zinc ion binding)|GO:00…
A_23_P79426	1.60003e-12	1.30016e-13	0.461359	down	1756.03	810.162	51719	CAB39	calcium binding protein 39	chr2:231684957-231685016	ENST00000258418	GO:0001934(positive regulation of protein phosphorylation)|GO:0004674(protein serine/threonine kinase activity)|GO:0005515(protein binding)|GO:0005737(cytoplasm)|GO:0005829(cytosol)|GO:0007050(cell cycle arrest)|GO:0008286(insulin receptor signaling pathway)|GO:0019900(kinase binding)|GO:0030295(protein kinase activator activity)|GO:0043234(protein complex)|GO:0046320(regulation of fatty acid oxi…
A_33_P3310780	4.57476e-07	1.9455e-07	0.461601	down	633.581	292.461	2017	CTTN	cortactin	chr11:70282582-70282641	ENST00000301843	GO:0001726(ruffle)|GO:0005515(protein binding)|GO:0005625(soluble fraction)|GO:0005737(cytoplasm)|GO:0005856(cytoskeleton)|GO:0005938(cell cortex)|GO:0030027(lamellipodium)
A_33_P3305497	0.000209724	0.000134687	0.461963	down	185.499	85.6938	57701	NCKAP5L	NCK-associated protein 5-like	chr12:50196792-50196733	ENST00000491441
A_24_P29445	3.111e-12	2.88711e-13	0.46203	down	2403.47	1110.48	81853	TMEM14B	transmembrane protein 14B	chr6:10751451-10755417	ENST00000480194	GO:0016020(membrane)|GO:0016021(integral to membrane)
A_23_P126057	2.08028e-14	5.79481e-16	0.462572	down	1645	760.931	6342	SCP2	sterol carrier protein 2	chr1:53516467-53516526	ENST00000533119	"GO:0003824(catalytic activity)|GO:0005515(protein binding)|GO:0005634(nucleus)|GO:0005730(nucleolus)|GO:0005737(cytoplasm)|GO:0005739(mitochondrion)|GO:0005777(peroxisome)|GO:0005782(peroxisomal matrix)|GO:0006694(steroid biosynthetic process)|GO:0006699(bile acid biosynthetic process)|GO:0006810(transport)|GO:0006869(lipid transport)|GO:0007031(peroxisome organization)|GO:0008206(bile acid meta…
A_23_P169437	0.00141183	0.00100336	0.462727	down	2387.56	1104.79	3934	LCN2	lipocalin 2	chr9:130914244-130914303	ENST00000373017	GO:0002020(protease binding)|GO:0005215(transporter activity)|GO:0005488(binding)|GO:0005506(iron ion binding)|GO:0005576(extracellular region)|GO:0005615(extracellular space)|GO:0005829(cytosol)|GO:0006811(ion transport)|GO:0006979(response to oxidative stress)|GO:0009615(response to virus)|GO:0009617(response to bacterium)|GO:0009635(response to herbicide)|GO:0010628(positive regulation of gene…
A_23_P47527	1.17881e-15	1.44868e-17	0.46317	down	2165.3	1002.9	746	C11orf10	chromosome 11 open reading frame 10	chr11:61557336-61557277	ENST00000545210	GO:0016020(membrane)|GO:0016021(integral to membrane)
A_19_P00812587	2.90568e-12	2.66357e-13	0.463195	down	22446.2	10397		RPL5	ribosomal protein L5	chr1:93300402-93300460	ENST00000461952	GO:0003723(RNA binding)|GO:0003735(structural constituent of ribosome)|GO:0005515(protein binding)|GO:0005622(intracellular)|GO:0005634(nucleus)|GO:0005730(nucleolus)|GO:0005737(cytoplasm)|GO:0005829(cytosol)|GO:0005840(ribosome)|GO:0006364(rRNA processing)|GO:0006412(translation)|GO:0006414(translational elongation)|GO:0006415(translational termination)|GO:0008097(5S rRNA binding)|GO:0010467(gen…
A_23_P101742	1.30726e-13	5.90133e-15	0.464046	down	1649.84	765.604	116541	MRPL54	mitochondrial ribosomal protein L54	chr19:3765301-3767289	ENST00000330133	GO:0005739(mitochondrion)|GO:0005840(ribosome)
A_23_P75204	8.92927e-10	2.02062e-10	0.464227	down	1361.57	632.077	54780	NSMCE4A	non-SMC element 4 homolog A (S. cerevisiae)	chr10:123721025-123720966	ENST00000468209
A_23_P65157	4.77564e-16	4.44998e-18	0.464416	down	2932.41	1361.86	10063	COX17	COX17 cytochrome c oxidase assembly homolog (S. cerevisiae)	chr3:119396074-119394045	ENST00000468918	GO:0005507(copper ion binding)|GO:0005737(cytoplasm)|GO:0005739(mitochondrion)|GO:0005758(mitochondrial intermembrane space)|GO:0006091(generation of precursor metabolites and energy)|GO:0006825(copper ion transport)|GO:0007420(brain development)|GO:0007507(heart development)|GO:0008047(enzyme activator activity)|GO:0016531(copper chaperone activity)|GO:0046872(metal ion binding)
A_33_P3347108	6.81423e-08	2.45455e-08	0.464527	down	376.36	174.83	91875	TTC5	tetratricopeptide repeat domain 5	chr14:20757363-20757304	ENST00000554157	GO:0005488(binding)|GO:0005634(nucleus)|GO:0005737(cytoplasm)|GO:0006281(DNA repair)
A_32_P118258	2.21584e-12	1.93383e-13	0.464663	down	47553.4	22096.3	6144	RPL21	ribosomal protein L21	chr13:27830613-27830672	ENST00000483765	GO:0003723(RNA binding)|GO:0003735(structural constituent of ribosome)|GO:0005622(intracellular)|GO:0005829(cytosol)|GO:0005840(ribosome)|GO:0006412(translation)|GO:0006414(translational elongation)|GO:0006415(translational termination)|GO:0010467(gene expression)|GO:0016032(viral reproduction)|GO:0016070(RNA metabolic process)|GO:0016071(mRNA metabolic process)|GO:0019058(viral infectious cycle)…
A_24_P337397	2.35415e-13	1.23134e-14	0.465049	down	1186.7	551.872	57763	ANKRA2	"ankyrin repeat, family A (RFXANK-like), 2"	chr5:72850205-72849311	ENST00000515249	GO:0005624(membrane fraction)|GO:0005634(nucleus)|GO:0005737(cytoplasm)|GO:0005829(cytosol)|GO:0005856(cytoskeleton)|GO:0008150(biological_process)|GO:0016020(membrane)|GO:0030169(low-density lipoprotein particle binding)|GO:0042826(histone deacetylase binding)
A_24_P138361	3.1195e-13	1.73154e-14	0.465439	down	11430.7	5320.31	10480	EIF3M	"eukaryotic translation initiation factor 3, subunit M"	chr11:32623862-32623921	ENST00000531120	GO:0003743(translation initiation factor activity)|GO:0005515(protein binding)|GO:0005737(cytoplasm)|GO:0005852(eukaryotic translation initiation factor 3 complex)|GO:0006413(translational initiation)
A_33_P3252093	1.18531e-14	2.85817e-16	0.465455	down	4223.99	1966.08	10972	TMED10	transmembrane emp24-like trafficking protein 10 (yeast)	chr14:75598261-75598202	ENST00000303575	"GO:0005515(protein binding)|GO:0005783(endoplasmic reticulum)|GO:0005789(endoplasmic reticulum membrane)|GO:0005792(microsome)|GO:0005793(ER-Golgi intermediate compartment)|GO:0005794(Golgi apparatus)|GO:0005801(cis-Golgi network)|GO:0005886(plasma membrane)|GO:0006886(intracellular protein transport)|GO:0006888(ER to Golgi vesicle-mediated transport)|GO:0006890(retrograde vesicle-mediated trans…
A_23_P152344	3.27132e-08	1.10069e-08	0.465503	down	410.16	190.931	2975	GTF3C1	"general transcription factor IIIC, polypeptide 1, alpha 220kDa"	chr16:27473768-27473709	ENST00000356183	"GO:0000127(transcription factor TFIIIC complex)|GO:0003677(DNA binding)|GO:0005515(protein binding)|GO:0005634(nucleus)|GO:0005654(nucleoplasm)|GO:0006351(transcription, DNA-dependent)|GO:0006383(transcription from RNA polymerase III promoter)|GO:0009303(rRNA transcription)|GO:0009304(tRNA transcription)|GO:0030529(ribonucleoprotein complex)|GO:0042791(5S class rRNA transcription from RNA polyme…
A_24_P924591	4.71778e-15	8.89881e-17	0.466012	down	4167.89	1942.28	7716	VEZF1	vascular endothelial zinc finger 1	chr17:56049012-56048953	ENST00000258963	GO:0001525(angiogenesis)|GO:0001885(endothelial cell development)|GO:0003677(DNA binding)|GO:0005622(intracellular)|GO:0005634(nucleus)|GO:0005730(nucleolus)|GO:0006357(regulation of transcription from RNA polymerase II promoter)|GO:0006366(transcription from RNA polymerase II promoter)|GO:0006968(cellular defense response)|GO:0008270(zinc ion binding)|GO:0046872(metal ion binding)
A_33_P3219469	4.576e-12	4.5645e-13	0.46621	down	2010.28	937.213	9169	SCAF11	SR-related CTD-associated factor 11	chr12:46313030-46312971	ENST00000550629	"GO:0000245(spliceosome assembly)|GO:0000375(RNA splicing, via transesterification reactions)|GO:0005515(protein binding)|GO:0005634(nucleus)|GO:0005730(nucleolus)|GO:0006397(mRNA processing)|GO:0008270(zinc ion binding)|GO:0008380(RNA splicing)|GO:0046872(metal ion binding)"
A_23_P152984	9.84708e-12	1.1198e-12	0.466347	down	671.863	313.321	10189	THOC4	THO complex 4	chr17:79845823-79845764	ENST00000505490	"GO:0000166(nucleotide binding)|GO:0000346(transcription export complex)|GO:0000398(nuclear mRNA splicing, via spliceosome)|GO:0003723(RNA binding)|GO:0005515(protein binding)|GO:0005634(nucleus)|GO:0005654(nucleoplasm)|GO:0005730(nucleolus)|GO:0005737(cytoplasm)|GO:0005829(cytosol)|GO:0006366(transcription from RNA polymerase II promoter)|GO:0006369(termination of RNA polymerase II transcription…
A_24_P377277	2.12042e-14	5.96585e-16	0.46645	down	4053.39	1890.7	3308	HSPA4	heat shock 70kDa protein 4	chr5:132435328-132437493	ENST00000304858	GO:0000166(nucleotide binding)|GO:0005524(ATP binding)|GO:0005634(nucleus)|GO:0005730(nucleolus)|GO:0005737(cytoplasm)|GO:0005811(lipid particle)|GO:0005829(cytosol)|GO:0006950(response to stress)|GO:0006986(response to unfolded protein)|GO:0009408(response to heat)|GO:0032092(positive regulation of protein binding)|GO:0034619(cellular chaperone-mediated protein complex assembly)|GO:0045040(prote…
A_23_P69810	1.38764e-10	2.42285e-11	0.46686	down	3007.8	1404.22	84803	AGPAT9	1-acylglycerol-3-phosphate O-acyltransferase 9	chr4:84526584-84526643	ENST00000395226	"GO:0004366(glycerol-3-phosphate O-acyltransferase activity)|GO:0005783(endoplasmic reticulum)|GO:0005789(endoplasmic reticulum membrane)|GO:0008152(metabolic process)|GO:0008654(phospholipid biosynthetic process)|GO:0016020(membrane)|GO:0016021(integral to membrane)|GO:0016746(transferase activity, transferring acyl groups)|GO:0019432(triglyceride biosynthetic process)|GO:0032006(regulation of T…
A_23_P106720	4.20839e-07	1.77598e-07	0.467799	down	710.691	332.46	10607	TBL3	transducin (beta)-like 3	chr16:2026105-2026260	ENST00000332704	"GO:0005057(receptor signaling protein activity)|GO:0005634(nucleus)|GO:0005730(nucleolus)|GO:0006364(rRNA processing)|GO:0007199(G-protein signaling, coupled to cGMP nucleotide second messenger)|GO:0032040(small-subunit processome)"
A_23_P319133	1.82183e-10	3.31224e-11	0.468407	down	1033.63	484.161	54431	DNAJC10	"DnaJ (Hsp40) homolog, subfamily C, member 10"	chr2:183643075-183643134	ENST00000264065	GO:0001671(ATPase activator activity)|GO:0001933(negative regulation of protein phosphorylation)|GO:0005515(protein binding)|GO:0005576(extracellular region)|GO:0005783(endoplasmic reticulum)|GO:0005788(endoplasmic reticulum lumen)|GO:0005792(microsome)|GO:0006457(protein folding)|GO:0006662(glycerol ether metabolic process)|GO:0009055(electron carrier activity)|GO:0015035(protein disulfide oxido…
A_24_P325176	1.71936e-13	8.31749e-15	0.469256	down	742.45	348.399	84162	KIAA1109	KIAA1109	chr4:123283212-123283271	ENST00000431755	GO:0001558(regulation of cell growth)|GO:0005515(protein binding)|GO:0005634(nucleus)|GO:0016020(membrane)|GO:0016021(integral to membrane)|GO:0030856(regulation of epithelial cell differentiation)
A_24_P396994	2.24226e-14	6.37545e-16	0.469422	down	6141.69	2883.05	523	ATP6V1A	"ATPase, H+ transporting, lysosomal 70kDa, V1 subunit A"	chr3:113530539-113530598	ENST00000273398	"GO:0000166(nucleotide binding)|GO:0005524(ATP binding)|GO:0005739(mitochondrion)|GO:0005829(cytosol)|GO:0005886(plasma membrane)|GO:0005887(integral to plasma membrane)|GO:0005902(microvillus)|GO:0006810(transport)|GO:0006811(ion transport)|GO:0006879(cellular iron ion homeostasis)|GO:0008286(insulin receptor signaling pathway)|GO:0015991(ATP hydrolysis coupled proton transport)|GO:0015992(proto…
A_23_P82206	1.13729e-15	1.38283e-17	0.469563	down	2416.44	1134.67	55862	ECHDC1	enoyl CoA hydratase domain containing 1	chr6:127611418-127611359	ENST00000488087	GO:0003824(catalytic activity)|GO:0016853(isomerase activity)
A_33_P3361348	0.0426138	0.035647	0.469922	down	1782.55	837.66	246	ALOX15	arachidonate 15-lipoxygenase	chr17:4539114-4539055	ENST00000545513	GO:0004052(arachidonate 12-lipoxygenase activity)|GO:0005506(iron ion binding)|GO:0005634(nucleus)|GO:0005730(nucleolus)|GO:0005737(cytoplasm)|GO:0005829(cytosol)|GO:0006629(lipid metabolic process)|GO:0006954(inflammatory response)|GO:0016165(lipoxygenase activity)|GO:0016491(oxidoreductase activity)|GO:0019370(leukotriene biosynthetic process)|GO:0019372(lipoxygenase pathway)|GO:0030282(bone mi…
A_23_P154840	1.36793e-12	1.07998e-13	0.470001	down	8375.9	3936.68	6647	SOD1	"superoxide dismutase 1, soluble"	chr21:33040890-33040949	ENST00000535823	GO:0000187(activation of MAPK activity)|GO:0000303(response to superoxide)|GO:0001541(ovarian follicle development)|GO:0001819(positive regulation of cytokine production)|GO:0001890(placenta development)|GO:0001895(retina homeostasis)|GO:0001975(response to amphetamine)|GO:0002262(myeloid cell homeostasis)|GO:0002576(platelet degranulation)|GO:0004784(superoxide dismutase activity)|GO:0005507(cop…
A_33_P3832852	1.02141e-05	5.44566e-06	0.470048	down	294.327	138.347	55142	HAUS2	"HAUS augmin-like complex, subunit 2"	chr15:42860987-42861046	ENST00000391623	GO:0000086(G2/M transition of mitotic cell cycle)|GO:0000278(mitotic cell cycle)|GO:0003674(molecular_function)|GO:0005634(nucleus)|GO:0005730(nucleolus)|GO:0005737(cytoplasm)|GO:0005794(Golgi apparatus)|GO:0005813(centrosome)|GO:0005819(spindle)|GO:0005829(cytosol)|GO:0005856(cytoskeleton)|GO:0005874(microtubule)|GO:0007067(mitosis)|GO:0051225(spindle assembly)|GO:0051297(centrosome organization…
A_24_P396167	1.88415e-06	8.93257e-07	0.470417	down	20250.3	9526.12	1521	CTSW	cathepsin W	chr11:65650345-65650568	ENST00000307886	GO:0004197(cysteine-type endopeptidase activity)|GO:0006508(proteolysis)|GO:0006955(immune response)|GO:0008233(peptidase activity)|GO:0008234(cysteine-type peptidase activity)
A_23_P156209	1.56058e-14	4.04201e-16	0.470448	down	775.98	365.058	90441	ZNF622	zinc finger protein 622	chr5:16458670-16453251	ENST00000308683	GO:0003676(nucleic acid binding)|GO:0005515(protein binding)|GO:0005622(intracellular)|GO:0005634(nucleus)|GO:0005730(nucleolus)|GO:0005737(cytoplasm)|GO:0005794(Golgi apparatus)|GO:0008270(zinc ion binding)|GO:0008631(induction of apoptosis by oxidative stress)|GO:0033674(positive regulation of kinase activity)|GO:0043065(positive regulation of apoptosis)|GO:0043410(positive regulation of MAPKKK…
A_21_P0000202	4.50907e-12	4.48515e-13	0.470602	down	1602.73	754.248		MGAT4B	"mannosyl (alpha-1,3-)-glycoprotein beta-1,4-N-acetylglucosaminyltransferase, isozyme B"	chr5:179224659-179224600	ENST00000337755	"GO:0000139(Golgi membrane)|GO:0005794(Golgi apparatus)|GO:0005975(carbohydrate metabolic process)|GO:0006491(N-glycan processing)|GO:0008454(alpha-1,3-mannosylglycoprotein 4-beta-N-acetylglucosaminyltransferase activity)|GO:0016020(membrane)|GO:0016021(integral to membrane)|GO:0016758(transferase activity, transferring hexosyl groups)|GO:0018279(protein N-linked glycosylation via asparagine)|GO:…
A_23_P145074	2.18127e-10	4.06969e-11	0.470752	down	14594.8	6870.52	10957	PNRC1	proline-rich nuclear receptor coactivator 1	chr6:89794426-89794485	ENST00000336032	"GO:0005515(protein binding)|GO:0005634(nucleus)|GO:0006355(regulation of transcription, DNA-dependent)"
A_23_P148546	4.21281e-14	1.42156e-15	0.470794	down	5821.02	2740.5	8260	NAA10	"N(alpha)-acetyltransferase 10, NatA catalytic subunit"	chrX:153197807-153197548	ENST00000393710	"GO:0004596(peptide alpha-N-acetyltransferase activity)|GO:0005515(protein binding)|GO:0005622(intracellular)|GO:0005634(nucleus)|GO:0005737(cytoplasm)|GO:0006323(DNA packaging)|GO:0006474(N-terminal protein amino acid acetylation)|GO:0006475(internal protein amino acid acetylation)|GO:0008080(N-acetyltransferase activity)|GO:0008152(metabolic process)|GO:0016407(acetyltransferase activity)|GO:00…
A_23_P121182	1.50386e-11	1.83807e-12	0.471084	down	913.984	430.563	26061	HACL1	2-hydroxyacyl-CoA lyase 1	chr3:15602366-15602307	ENST00000383779	GO:0000287(magnesium ion binding)|GO:0001561(fatty acid alpha-oxidation)|GO:0005777(peroxisome)|GO:0005782(peroxisomal matrix)|GO:0016830(carbon-carbon lyase activity)|GO:0030976(thiamine pyrophosphate binding)|GO:0042802(identical protein binding)|GO:0044255(cellular lipid metabolic process)
A_23_P251051	1.41321e-13	6.50752e-15	0.471154	down	785.242	369.97	4771	NF2	neurofibromin 2 (merlin)	chr22:30094507-30094566	ENST00000361452	GO:0001707(mesoderm formation)|GO:0001953(negative regulation of cell-matrix adhesion)|GO:0005515(protein binding)|GO:0005634(nucleus)|GO:0005730(nucleolus)|GO:0005737(cytoplasm)|GO:0005769(early endosome)|GO:0005856(cytoskeleton)|GO:0005886(plasma membrane)|GO:0005912(adherens junction)|GO:0006469(negative regulation of protein kinase activity)|GO:0007398(ectoderm development)|GO:0008092(cytoske…
A_24_P282108	5.14946e-18	1.12767e-20	0.471281	down	2295.23	1081.7	23140	ZZEF1	"zinc finger, ZZ-type with EF-hand domain 1"	chr17:3907936-3907877	ENST00000381638	GO:0005509(calcium ion binding)|GO:0008270(zinc ion binding)
A_23_P118002	4.68093e-14	1.62902e-15	0.471311	down	4877.37	2298.76	7385	UQCRC2	ubiquinol-cytochrome c reductase core protein II	chr16:21994578-21994637	ENST00000268379	GO:0003824(catalytic activity)|GO:0004222(metalloendopeptidase activity)|GO:0005739(mitochondrion)|GO:0005743(mitochondrial inner membrane)|GO:0005750(mitochondrial respiratory chain complex III)|GO:0006119(oxidative phosphorylation)|GO:0006508(proteolysis)|GO:0006810(transport)|GO:0008270(zinc ion binding)|GO:0009060(aerobic respiration)|GO:0016020(membrane)|GO:0022904(respiratory electron trans…
A_23_P144384	3.50649e-11	4.95694e-12	0.471465	down	1065.38	502.288	51809	GALNT7	UDP-N-acetyl-alpha-D-galactosamine:polypeptide N-acetylgalactosaminyltransferase 7 (GalNAc-T7)	chr4:174244878-174244937	ENST00000265000	"GO:0000139(Golgi membrane)|GO:0004653(polypeptide N-acetylgalactosaminyltransferase activity)|GO:0005529(sugar binding)|GO:0005794(Golgi apparatus)|GO:0005975(carbohydrate metabolic process)|GO:0006493(protein O-linked glycosylation)|GO:0016020(membrane)|GO:0016021(integral to membrane)|GO:0016757(transferase activity, transferring glycosyl groups)"
A_23_P128281	4.16302e-07	1.75559e-07	0.471896	down	2770.32	1307.3	3823	KLRC3	"killer cell lectin-like receptor subfamily C, member 3"	chr12:10569289-10568358	ENST00000381903	GO:0004872(receptor activity)|GO:0004888(transmembrane receptor activity)|GO:0005488(binding)|GO:0005529(sugar binding)|GO:0006968(cellular defense response)|GO:0016020(membrane)|GO:0016021(integral to membrane)
A_23_P167227	2.28122e-09	5.7777e-10	0.472121	down	563.257	265.925	3033	HADH	hydroxyacyl-CoA dehydrogenase	chr4:108956110-108956169	ENST00000505878	GO:0000166(nucleotide binding)|GO:0003857(3-hydroxyacyl-CoA dehydrogenase activity)|GO:0005634(nucleus)|GO:0005730(nucleolus)|GO:0005737(cytoplasm)|GO:0005739(mitochondrion)|GO:0005743(mitochondrial inner membrane)|GO:0005759(mitochondrial matrix)|GO:0006631(fatty acid metabolic process)|GO:0006635(fatty acid beta-oxidation)|GO:0009725(response to hormone stimulus)|GO:0014823(response to activity…
A_33_P3422258	1.19777e-15	1.47867e-17	0.472151	down	3429.29	1619.14	401466	C8orf59	chromosome 8 open reading frame 59	chr8:86129724-86129665	ENST00000321777
A_33_P3354607	2.76305e-11	3.75064e-12	0.472179	down	1985.91	937.704	6351	CCL4	chemokine (C-C motif) ligand 4	chr17:34432641-34432700	ENST00000250151	GO:0004716(receptor signaling protein tyrosine kinase activity)|GO:0005125(cytokine activity)|GO:0005576(extracellular region)|GO:0005615(extracellular space)|GO:0006928(cellular component movement)|GO:0006935(chemotaxis)|GO:0006954(inflammatory response)|GO:0006955(immune response)|GO:0007155(cell adhesion)|GO:0007163(establishment or maintenance of cell polarity)|GO:0007165(signal transduction)…
A_23_P218988	1.66487e-14	4.39275e-16	0.472294	down	1487.88	702.715	64924	SLC30A5	"solute carrier family 30 (zinc transporter), member 5"	chr5:68425352-68425411	ENST00000438236	GO:0000139(Golgi membrane)|GO:0005385(zinc ion transmembrane transporter activity)|GO:0005624(membrane fraction)|GO:0005634(nucleus)|GO:0005730(nucleolus)|GO:0005794(Golgi apparatus)|GO:0005887(integral to plasma membrane)|GO:0006824(cobalt ion transport)|GO:0006829(zinc ion transport)|GO:0006882(cellular zinc ion homeostasis)|GO:0008270(zinc ion binding)|GO:0008324(cation transmembrane transport…
A_24_P391526	7.02329e-09	2.02048e-09	0.472542	down	631.334	298.332	9500	MAGED1	"melanoma antigen family D, 1"	chrX:51643374-51644689	ENST00000485420	"GO:0005515(protein binding)|GO:0005737(cytoplasm)|GO:0005886(plasma membrane)|GO:0006355(regulation of transcription, DNA-dependent)|GO:0006915(apoptosis)|GO:0008624(induction of apoptosis by extracellular signals)|GO:0042981(regulation of apoptosis)|GO:0043234(protein complex)|GO:0048011(nerve growth factor receptor signaling pathway)|GO:0050680(negative regulation of epithelial cell proliferat…
A_33_P3839334	7.79741e-11	1.2479e-11	0.47301	down	710.989	336.305	153546	LOC153546	uncharacterized LOC153546	chr5:32175300-32175359
A_23_P387943	4.11253e-13	2.45197e-14	0.47313	down	431.227	204.027	835	CASP2	"caspase 2, apoptosis-related cysteine peptidase"	chr7:143004450-143004509	ENST00000310447	GO:0001554(luteolysis)|GO:0003407(neural retina development)|GO:0004197(cysteine-type endopeptidase activity)|GO:0005515(protein binding)|GO:0005622(intracellular)|GO:0005624(membrane fraction)|GO:0005625(soluble fraction)|GO:0005634(nucleus)|GO:0005737(cytoplasm)|GO:0005739(mitochondrion)|GO:0005829(cytosol)|GO:0006508(proteolysis)|GO:0006915(apoptosis)|GO:0007420(brain development)|GO:0007568(a…
A_23_P13914	2.9996e-07	1.23067e-07	0.47318	down	341.123	161.412	57647	DHX37	DEAH (Asp-Glu-Ala-His) box polypeptide 37	chr12:125431661-125431602	ENST00000308736	GO:0000166(nucleotide binding)|GO:0003676(nucleic acid binding)|GO:0004386(helicase activity)|GO:0005524(ATP binding)|GO:0008026(ATP-dependent helicase activity)|GO:0016787(hydrolase activity)
A_23_P56680	2.00815e-13	1.01258e-14	0.473209	down	4997.21	2364.72	518	ATP5G3	"ATP synthase, H+ transporting, mitochondrial Fo complex, subunit C3 (subunit 9)"	chr2:176043073-176043014	ENST00000497075	"GO:0005215(transporter activity)|GO:0005739(mitochondrion)|GO:0005753(mitochondrial proton-transporting ATP synthase complex)|GO:0006810(transport)|GO:0006811(ion transport)|GO:0007568(aging)|GO:0008289(lipid binding)|GO:0015078(hydrogen ion transmembrane transporter activity)|GO:0015986(ATP synthesis coupled proton transport)|GO:0015991(ATP hydrolysis coupled proton transport)|GO:0016020(membra…
A_33_P3218138	7.45112e-12	8.08586e-13	0.473234	down	1496.06	707.988	5430	POLR2A	"polymerase (RNA) II (DNA directed) polypeptide A, 220kDa"	chr17:7417838-7417897	ENST00000322644	"GO:0000398(nuclear mRNA splicing, via spliceosome)|GO:0003677(DNA binding)|GO:0003899(DNA-directed RNA polymerase activity)|GO:0003968(RNA-directed RNA polymerase activity)|GO:0004672(protein kinase activity)|GO:0005515(protein binding)|GO:0005634(nucleus)|GO:0005654(nucleoplasm)|GO:0005665(DNA-directed RNA polymerase II, core complex)|GO:0005730(nucleolus)|GO:0006281(DNA repair)|GO:0006283(tran…
A_23_P64669	3.39659e-14	1.08086e-15	0.473249	down	1103.63	522.29	55596	ZCCHC8	"zinc finger, CCHC domain containing 8"	chr12:122957778-122957719	ENST00000336229	"GO:0000398(nuclear mRNA splicing, via spliceosome)|GO:0003676(nucleic acid binding)|GO:0005515(protein binding)|GO:0005634(nucleus)|GO:0005730(nucleolus)|GO:0008270(zinc ion binding)|GO:0008380(RNA splicing)|GO:0046872(metal ion binding)|GO:0071013(catalytic step 2 spliceosome)"
A_33_P3394075	1.59523e-13	7.55361e-15	0.473406	down	1558.22	737.671	6016	RIT1	Ras-like without CAAX 1	chr1:155867726-155867667	ENST00000368323	GO:0000166(nucleotide binding)|GO:0003924(GTPase activity)|GO:0005515(protein binding)|GO:0005516(calmodulin binding)|GO:0005525(GTP binding)|GO:0005886(plasma membrane)|GO:0007165(signal transduction)|GO:0007264(small GTPase mediated signal transduction)|GO:0048011(nerve growth factor receptor signaling pathway)
A_24_P365327	6.63528e-16	6.91883e-18	0.473576	down	12828.9	6075.46	26065	LSM14A	"LSM14A, SCD6 homolog A (S. cerevisiae)"	chr19:34718765-34718824	ENST00000433627	GO:0000932(cytoplasmic mRNA processing body)|GO:0005737(cytoplasm)|GO:0006417(regulation of translation)|GO:0007275(multicellular organismal development)|GO:0010494(stress granule)|GO:0030529(ribonucleoprotein complex)|GO:0033962(cytoplasmic mRNA processing body assembly)|GO:0043231(intracellular membrane-bounded organelle)
A_24_P81841	1.91397e-14	5.22461e-16	0.473622	down	3686.61	1746.06	1027	CDKN1B	"cyclin-dependent kinase inhibitor 1B (p27, Kip1)"	chr12:12874940-12874999	ENST00000228872	"GO:0000075(cell cycle checkpoint)|GO:0000079(regulation of cyclin-dependent protein kinase activity)|GO:0000080(G1 phase of mitotic cell cycle)|GO:0000082(G1/S transition of mitotic cell cycle)|GO:0000084(S phase of mitotic cell cycle)|GO:0000278(mitotic cell cycle)|GO:0004693(cyclin-dependent protein kinase activity)|GO:0004860(protein kinase inhibitor activity)|GO:0004861(cyclin-dependent prot…
A_33_P3334037	3.78571e-08	1.29132e-08	0.473754	down	4095.54	1940.28	51729	WBP11	WW domain binding protein 11	chr2:128007803-128007862	ENST00000261167	GO:0003697(single-stranded DNA binding)|GO:0005515(protein binding)|GO:0005634(nucleus)|GO:0005737(cytoplasm)|GO:0006364(rRNA processing)|GO:0006397(mRNA processing)|GO:0008380(RNA splicing)|GO:0008599(protein phosphatase type 1 regulator activity)|GO:0016607(nuclear speck)|GO:0050699(WW domain binding)
A_23_P168898	1.09135e-13	4.71248e-15	0.47377	down	63140.6	29914.1	6224	RPS20	ribosomal protein S20	chr8:56985718-56985659	ENST00000521262	GO:0003723(RNA binding)|GO:0003735(structural constituent of ribosome)|GO:0005622(intracellular)|GO:0005737(cytoplasm)|GO:0005829(cytosol)|GO:0006412(translation)|GO:0006414(translational elongation)|GO:0006415(translational termination)|GO:0010467(gene expression)|GO:0016032(viral reproduction)|GO:0016070(RNA metabolic process)|GO:0016071(mRNA metabolic process)|GO:0019058(viral infectious cycle…
A_23_P26254	2.16938e-17	7.94829e-20	0.474142	down	878.131	416.359	51103	NDUFAF1	"NADH dehydrogenase (ubiquinone) 1 alpha subcomplex, assembly factor 1"	chr15:41679773-41679714	ENST00000260361	"GO:0005515(protein binding)|GO:0005737(cytoplasm)|GO:0005739(mitochondrion)|GO:0005747(mitochondrial respiratory chain complex I)|GO:0006120(mitochondrial electron transport, NADH to ubiquinone)|GO:0006461(protein complex assembly)|GO:0051082(unfolded protein binding)"
A_24_P71153	1.49865e-07	5.79816e-08	0.474156	down	367.617	174.307	5051	PAFAH2	"platelet-activating factor acetylhydrolase 2, 40kDa"	chr1:26286933-26286874	ENST00000374282	GO:0003847(1-alkyl-2-acetylglycerophosphocholine esterase activity)|GO:0005543(phospholipid binding)|GO:0005737(cytoplasm)|GO:0006629(lipid metabolic process)|GO:0006916(anti-apoptosis)|GO:0016042(lipid catabolic process)|GO:0016787(hydrolase activity)
A_23_P404005	5.91937e-15	1.1992e-16	0.474237	down	1814.54	860.521	92002	FAM58A	"family with sequence similarity 58, member A"	chrX:152853470-152853411	ENST00000276345	"GO:0000079(regulation of cyclin-dependent protein kinase activity)|GO:0005515(protein binding)|GO:0006355(regulation of transcription, DNA-dependent)|GO:0019901(protein kinase binding)"
A_33_P3305851	5.52824e-09	1.55157e-09	0.474441	down	544.528	258.346	51714	SELT	selenoprotein T	chr3:150346997-150347056	ENST00000471696	GO:0001514(selenocysteine incorporation)|GO:0008430(selenium binding)|GO:0045454(cell redox homeostasis)
A_24_P153511	5.90424e-12	6.15325e-13	0.474452	down	1206.83	572.581	114882	OSBPL8	oxysterol binding protein-like 8	chr12:76746619-76746560	ENST00000446075	GO:0006810(transport)|GO:0006869(lipid transport)|GO:0008289(lipid binding)
A_23_P90533	9.48593e-14	3.96712e-15	0.474683	down	1137.87	540.127	10775	POP4	"processing of precursor 4, ribonuclease P/MRP subunit (S. cerevisiae)"	chr19:30106427-30106486	ENST00000392279	GO:0000172(ribonuclease MRP complex)|GO:0003723(RNA binding)|GO:0004526(ribonuclease P activity)|GO:0004540(ribonuclease activity)|GO:0005515(protein binding)|GO:0005634(nucleus)|GO:0005655(nucleolar ribonuclease P complex)|GO:0005730(nucleolus)|GO:0006364(rRNA processing)|GO:0006379(mRNA cleavage)|GO:0008033(tRNA processing)|GO:0016787(hydrolase activity)|GO:0030677(ribonuclease P complex)
A_33_P3278265	1.46549e-12	1.16973e-13	0.475256	down	2088.55	992.594	79912	PYROXD1	pyridine nucleotide-disulphide oxidoreductase domain 1	chr12:21622722-21622781	ENST00000240651	GO:0016491(oxidoreductase activity)
A_33_P3211513	3.70878e-14	1.2099e-15	0.476735	down	7573.97	3610.78	1195	CLK1	CDC-like kinase 1	chr2:201726021-201725962	ENST00000357369	GO:0000166(nucleotide binding)|GO:0004674(protein serine/threonine kinase activity)|GO:0004712(protein serine/threonine/tyrosine kinase activity)|GO:0004715(non-membrane spanning protein tyrosine kinase activity)|GO:0005524(ATP binding)|GO:0005634(nucleus)|GO:0005737(cytoplasm)|GO:0008283(cell proliferation)|GO:0018105(peptidyl-serine phosphorylation)|GO:0018107(peptidyl-threonine phosphorylation…
A_23_P210348	1.29986e-13	5.86065e-15	0.476783	down	2728.44	1300.87	9167	COX7A2L	cytochrome c oxidase subunit VIIa polypeptide 2 like	chr2:42577932-42577873	ENST00000482463	GO:0004129(cytochrome-c oxidase activity)|GO:0005739(mitochondrion)|GO:0005743(mitochondrial inner membrane)|GO:0005746(mitochondrial respiratory chain)|GO:0009055(electron carrier activity)|GO:0016020(membrane)|GO:0022904(respiratory electron transport chain)
A_32_P192545	7.43135e-07	3.28014e-07	0.476994	down	436.347	208.135	158931	TCEAL6	transcription elongation factor A (SII)-like 6	chrX:101395635-101395576	ENST00000372774	"GO:0005634(nucleus)|GO:0006355(regulation of transcription, DNA-dependent)"
A_23_P85969	1.48649e-05	8.13591e-06	0.477304	down	299.113	142.768	284695	ZNF326	zinc finger protein 326	chr1:90493706-90493765	ENST00000394583	"GO:0003677(DNA binding)|GO:0005622(intracellular)|GO:0005626(insoluble fraction)|GO:0005634(nucleus)|GO:0008270(zinc ion binding)|GO:0016363(nuclear matrix)|GO:0045893(positive regulation of transcription, DNA-dependent)|GO:0046872(metal ion binding)"
A_19_P00800114	1.44071e-10	2.52999e-11	0.477464	down	504.567	240.913		HIGD1A	"HIG1 hypoxia inducible domain family, member 1A"	chr3:42826599-42826540	ENST00000470543	GO:0005739(mitochondrion)|GO:0006950(response to stress)|GO:0016020(membrane)|GO:0016021(integral to membrane)|GO:0043234(protein complex)
A_24_P329600	9.31031e-12	1.04675e-12	0.477479	down	2077.05	991.748	29979	UBQLN1	ubiquilin 1	chr9:86275876-86275817	ENST00000533705	GO:0000502(proteasome complex)|GO:0001666(response to hypoxia)|GO:0005515(protein binding)|GO:0005634(nucleus)|GO:0005737(cytoplasm)|GO:0005783(endoplasmic reticulum)|GO:0006915(apoptosis)|GO:0019900(kinase binding)|GO:0019904(protein domain specific binding)|GO:0031396(regulation of protein ubiquitination)|GO:0043234(protein complex)|GO:0048471(perinuclear region of cytoplasm)
A_33_P3219260	4.14699e-09	1.12553e-09	0.477624	down	581.95	277.953	51248	PDZD11	PDZ domain containing 11	chrX:69506801-69506742	ENST00000374454	GO:0005515(protein binding)|GO:0005576(extracellular region)|GO:0005829(cytosol)|GO:0008022(protein C-terminus binding)|GO:0016323(basolateral plasma membrane)
A_33_P3261625	3.56739e-11	5.05419e-12	0.477857	down	2359.41	1127.46	57819	LSM2	"LSM2 homolog, U6 small nuclear RNA associated (S. cerevisiae)"	chr6:31765235-31765176	ENST00000375661	"GO:0000288(nuclear-transcribed mRNA catabolic process, deadenylation-dependent decay)|GO:0000398(nuclear mRNA splicing, via spliceosome)|GO:0003723(RNA binding)|GO:0005515(protein binding)|GO:0005634(nucleus)|GO:0005654(nucleoplasm)|GO:0005829(cytosol)|GO:0008380(RNA splicing)|GO:0010467(gene expression)|GO:0016070(RNA metabolic process)|GO:0016071(mRNA metabolic process)|GO:0017070(U6 snRNA bin…
A_24_P171983	1.58972e-12	1.2906e-13	0.477944	down	2538.9	1213.45	29078	NDUFAF4	"NADH dehydrogenase (ubiquinone) 1 alpha subcomplex, assembly factor 4"	chr6:97339244-97339185	ENST00000489477	GO:0005515(protein binding)|GO:0005516(calmodulin binding)|GO:0005739(mitochondrion)|GO:0031966(mitochondrial membrane)|GO:0032981(mitochondrial respiratory chain complex I assembly)
A_23_P128067	7.58397e-11	1.20753e-11	0.478008	down	87071.1	41620.7	6171	RPL41	ribosomal protein L41	chr12:56511329-56511388	ENST00000552314	GO:0003723(RNA binding)|GO:0003735(structural constituent of ribosome)|GO:0005829(cytosol)|GO:0005840(ribosome)|GO:0006412(translation)|GO:0006414(translational elongation)|GO:0006415(translational termination)|GO:0010467(gene expression)|GO:0016032(viral reproduction)|GO:0016070(RNA metabolic process)|GO:0016071(mRNA metabolic process)|GO:0019058(viral infectious cycle)|GO:0019083(viral transcri…
A_23_P258251	6.58515e-11	1.02643e-11	0.478629	down	556.289	266.256	10495	ENOX2	ecto-NOX disulfide-thiol exchanger 2	chrX:129757373-129757355	ENST00000338144	GO:0000166(nucleotide binding)|GO:0003676(nucleic acid binding)|GO:0005576(extracellular region)|GO:0005615(extracellular space)|GO:0005829(cytosol)|GO:0005886(plasma membrane)|GO:0006810(transport)|GO:0007624(ultradian rhythm)|GO:0009897(external side of plasma membrane)|GO:0015035(protein disulfide oxidoreductase activity)|GO:0016049(cell growth)|GO:0016491(oxidoreductase activity)|GO:0022900(e…
A_33_P3278968	0.00254202	0.00185673	0.478823	down	396.323	189.768	3111	HLA-DOA	"major histocompatibility complex, class II, DO alpha"	chr6:32977336-32977277	ENST00000457663	GO:0002504(antigen processing and presentation of peptide or polysaccharide antigen via MHC class II)|GO:0005765(lysosomal membrane)|GO:0005768(endosome)|GO:0005886(plasma membrane)|GO:0006955(immune response)|GO:0010008(endosome membrane)|GO:0016021(integral to membrane)|GO:0019221(cytokine-mediated signaling pathway)|GO:0031295(T cell costimulation)|GO:0032395(MHC class II receptor activity)|GO…
A_23_P309619	3.59093e-07	1.49575e-07	0.479256	down	3624.64	1737.13	85379	KIAA1671	KIAA1671	chr22:25592703-25592762	ENST00000358431
A_23_P58266	0.000390343	0.000259616	0.4795	down	3314.92	1589.5	6286	S100P	S100 calcium binding protein P	chr4:6698819-6698878	ENST00000296370	GO:0000287(magnesium ion binding)|GO:0005509(calcium ion binding)|GO:0005515(protein binding)|GO:0005634(nucleus)|GO:0005737(cytoplasm)|GO:0043542(endothelial cell migration)|GO:0048306(calcium-dependent protein binding)
A_33_P3340404	6.49689e-09	1.85441e-09	0.479601	down	454.399	217.931	132320	SCLT1	sodium channel and clathrin linker 1	chr4:129805401-129805342	ENST00000506233	GO:0005737(cytoplasm)|GO:0005813(centrosome)|GO:0005886(plasma membrane)|GO:0017080(sodium channel regulator activity)|GO:0045111(intermediate filament cytoskeleton)|GO:0045162(clustering of voltage-gated sodium channels)
A_23_P78458	9.7479e-16	1.14144e-17	0.479781	down	2569.83	1232.96	59348	ZNF350	zinc finger protein 350	chr19:52467706-52467647	ENST00000243644	"GO:0003677(DNA binding)|GO:0005515(protein binding)|GO:0005622(intracellular)|GO:0005634(nucleus)|GO:0005730(nucleolus)|GO:0006355(regulation of transcription, DNA-dependent)|GO:0008270(zinc ion binding)|GO:0016363(nuclear matrix)|GO:0017053(transcriptional repressor complex)|GO:0045892(negative regulation of transcription, DNA-dependent)|GO:0046872(metal ion binding)"
A_23_P13073	2.90401e-11	3.97602e-12	0.479828	down	1163.2	558.137	83480	PUS3	pseudouridylate synthase 3	chr11:125763766-125763707	ENST00000530811	GO:0003723(RNA binding)|GO:0005634(nucleus)|GO:0008033(tRNA processing)|GO:0009982(pseudouridine synthase activity)|GO:0016853(isomerase activity)|GO:0031119(tRNA pseudouridine synthesis)
A_23_P325690	0.00314265	0.00231996	0.480028	down	147.807	70.9513	148741	ANKRD35	ankyrin repeat domain 35	chr1:145568429-145568488	ENST00000453670
A_23_P100292	8.22491e-14	3.31416e-15	0.480181	down	1713.28	822.686	90850	ZNF598	zinc finger protein 598	chr16:2047756-2047697		GO:0005622(intracellular)|GO:0008270(zinc ion binding)|GO:0046872(metal ion binding)
A_33_P3339860	8.69894e-15	1.93238e-16	0.480391	down	4339.85	2084.82	59339	PLEKHA2	"pleckstrin homology domain containing, family A (phosphoinositide binding specific) member 2"	chr8:38831317-38831376	ENST00000420274	GO:0001954(positive regulation of cell-matrix adhesion)|GO:0001968(fibronectin binding)|GO:0005515(protein binding)|GO:0005545(1-phosphatidylinositol binding)|GO:0005634(nucleus)|GO:0005737(cytoplasm)|GO:0005886(plasma membrane)|GO:0008289(lipid binding)|GO:0016020(membrane)|GO:0030165(PDZ domain binding)|GO:0043234(protein complex)|GO:0043236(laminin binding)
A_23_P73780	2.14987e-08	6.94059e-09	0.480479	down	832.944	400.212	3654	IRAK1	interleukin-1 receptor-associated kinase 1	chrX:153276900-153276841	ENST00000393682	"GO:0000166(nucleotide binding)|GO:0000187(activation of MAPK activity)|GO:0001959(regulation of cytokine-mediated signaling pathway)|GO:0002218(activation of innate immune response)|GO:0002224(toll-like receptor signaling pathway)|GO:0002755(MyD88-dependent toll-like receptor signaling pathway)|GO:0002756(MyD88-independent toll-like receptor signaling pathway)|GO:0004672(protein kinase activity)…
A_21_P0009385	1.00279e-10	1.665e-11	0.480723	down	970.353	466.471		XLOC_012162
A_23_P256223	3.52372e-15	6.04948e-17	0.480745	down	2574.19	1237.53	7411	VBP1	von Hippel-Lindau binding protein 1	chrX:154464539-154464598	ENST00000460509	GO:0005634(nucleus)|GO:0005737(cytoplasm)|GO:0006457(protein folding)|GO:0016272(prefoldin complex)|GO:0043231(intracellular membrane-bounded organelle)|GO:0044267(cellular protein metabolic process)|GO:0051082(unfolded protein binding)|GO:0051084(de novo' posttranslational protein folding)
A_32_P191859	1.04214e-14	2.41785e-16	0.480881	down	760.709	365.81	387893	SETD8	SET domain containing (lysine methyltransferase) 8	chr12:123892757-123892816	ENST00000437519	"GO:0000122(negative regulation of transcription from RNA polymerase II promoter)|GO:0002039(p53 binding)|GO:0003714(transcription corepressor activity)|GO:0005515(protein binding)|GO:0005634(nucleus)|GO:0005694(chromosome)|GO:0007049(cell cycle)|GO:0007067(mitosis)|GO:0008168(methyltransferase activity)|GO:0016279(protein-lysine N-methyltransferase activity)|GO:0016568(chromatin modification)|GO…
A_33_P3288047	2.12408e-12	1.83358e-13	0.481104	down	1416.21	681.343				chr6:86445567-86445508	ENST00000369586
A_23_P137578	2.58044e-10	4.93505e-11	0.481249	down	610.027	293.575	23219	FBXO28	F-box protein 28	chr1:224346716-224346775	ENST00000366862
A_23_P155288	1.89271e-13	9.36049e-15	0.481251	down	499.758	240.509	85476	GFM1	"G elongation factor, mitochondrial 1"	chr3:158409282-158409341	ENST00000478254	GO:0000166(nucleotide binding)|GO:0003746(translation elongation factor activity)|GO:0003924(GTPase activity)|GO:0005525(GTP binding)|GO:0005622(intracellular)|GO:0005739(mitochondrion)|GO:0006184(GTP catabolic process)|GO:0070125(mitochondrial translational elongation)
A_23_P110362	1.26778e-14	3.10991e-16	0.481304	down	5610.45	2700.33	8649	LAMTOR3	"late endosomal/lysosomal adaptor, MAPK and MTOR activator 3"	chr4:100803178-100803119	ENST00000515100	GO:0005515(protein binding)|GO:0005768(endosome)|GO:0016020(membrane)|GO:0032008(positive regulation of TOR signaling cascade)|GO:0034613(cellular protein localization)|GO:0071230(cellular response to amino acid stimulus)|GO:0071986(Ragulator complex)
A_23_P110167	2.63543e-09	6.79175e-10	0.481596	down	1235.68	595.097	4258	MGST2	microsomal glutathione S-transferase 2	chr4:140625256-140625315	ENST00000265498	GO:0002540(leukotriene production involved in inflammatory response)|GO:0004364(glutathione transferase activity)|GO:0004464(leukotriene-C4 synthase activity)|GO:0004602(glutathione peroxidase activity)|GO:0005624(membrane fraction)|GO:0005737(cytoplasm)|GO:0005783(endoplasmic reticulum)|GO:0005789(endoplasmic reticulum membrane)|GO:0005792(microsome)|GO:0005886(plasma membrane)|GO:0006750(glutat…
A_21_P0001365	7.54712e-07	3.3363e-07	0.481728	down	324.037	156.098		XLOC_000350		chr1:113674687-113674746
A_23_P24926	9.27086e-12	1.04093e-12	0.481968	down	3516.98	1695.07	2339	FNTA	"farnesyltransferase, CAAX box, alpha"	chr8:42940715-42940774	ENST00000525099	GO:0004660(protein farnesyltransferase activity)|GO:0004661(protein geranylgeranyltransferase activity)|GO:0004662(CAAX-protein geranylgeranyltransferase activity)|GO:0005515(protein binding)|GO:0005737(cytoplasm)|GO:0005829(cytosol)|GO:0005875(microtubule associated complex)|GO:0006915(apoptosis)|GO:0006921(cellular component disassembly involved in apoptosis)|GO:0007179(transforming growth fact…
A_23_P79545	3.18517e-13	1.77841e-14	0.482025	down	1293.67	623.581	8802	SUCLG1	"succinate-CoA ligase, alpha subunit"	chr2:84658770-84658711	ENST00000487809	GO:0000166(nucleotide binding)|GO:0003878(ATP citrate synthase activity)|GO:0004775(succinate-CoA ligase (ADP-forming) activity)|GO:0004776(succinate-CoA ligase (GDP-forming) activity)|GO:0005525(GTP binding)|GO:0005737(cytoplasm)|GO:0005739(mitochondrion)|GO:0005743(mitochondrial inner membrane)|GO:0005759(mitochondrial matrix)|GO:0005886(plasma membrane)|GO:0006099(tricarboxylic acid cycle)|GO:…
A_23_P2446	2.50144e-09	6.40206e-10	0.482035	down	434.683	209.532	10329	TMEM5	transmembrane protein 5	chr12:64202507-64202566	ENST00000433461	GO:0005887(integral to plasma membrane)|GO:0016020(membrane)
A_23_P167444	1.82681e-13	8.9597e-15	0.482278	down	13871.3	6689.84	10412	NSA2	NSA2 ribosome biogenesis homolog (S. cerevisiae)	chr5:74066571-74066630	ENST00000513356	GO:0005634(nucleus)|GO:0005730(nucleolus)|GO:0006364(rRNA processing)|GO:0030529(ribonucleoprotein complex)
A_23_P68717	8.39198e-12	9.25689e-13	0.482481	down	580.025	279.851	8624	PSMG1	"proteasome (prosome, macropain) assembly chaperone 1"	chr21:40547460-40547401	ENST00000481921	GO:0005515(protein binding)|GO:0005737(cytoplasm)|GO:0005783(endoplasmic reticulum)|GO:0043248(proteasome assembly)
A_24_P412976	0.527515	0.50124	0.48267	down	313.358	151.249	55260	TMEM143	transmembrane protein 143	chr19:48835676-48835617	ENST00000293261	GO:0003674(molecular_function)|GO:0005739(mitochondrion)|GO:0008150(biological_process)|GO:0016020(membrane)|GO:0016021(integral to membrane)
A_23_P131789	0.0776828	0.0667157	0.482682	down	2359.36	1138.82	671	BPI	bactericidal/permeability-increasing protein	chr20:36953190-36954680	ENST00000489102	GO:0001530(lipopolysaccharide binding)|GO:0005576(extracellular region)|GO:0005737(cytoplasm)|GO:0005887(integral to plasma membrane)|GO:0006955(immune response)|GO:0008289(lipid binding)|GO:0016020(membrane)|GO:0032715(negative regulation of interleukin-6 production)|GO:0032717(negative regulation of interleukin-8 production)|GO:0032720(negative regulation of tumor necrosis factor production)|GO…
A_33_P3294392	5.6272e-12	5.81213e-13	0.482791	down	890.452	429.902	23644	EDC4	enhancer of mRNA decapping 4	chr16:67918296-67918355	ENST00000358933	"GO:0000288(nuclear-transcribed mRNA catabolic process, deadenylation-dependent decay)|GO:0000932(cytoplasmic mRNA processing body)|GO:0005515(protein binding)|GO:0005634(nucleus)|GO:0005737(cytoplasm)|GO:0005829(cytosol)|GO:0008150(biological_process)|GO:0016070(RNA metabolic process)|GO:0016071(mRNA metabolic process)|GO:0043928(exonucleolytic nuclear-transcribed mRNA catabolic process involved…
A_23_P18465	1.64708e-10	2.94576e-11	0.483263	down	514.756	248.763	5981	RFC1	"replication factor C (activator 1) 1, 145kDa"	chr4:39290134-39290075	ENST00000381897	"GO:0000084(S phase of mitotic cell cycle)|GO:0000166(nucleotide binding)|GO:0000278(mitotic cell cycle)|GO:0000722(telomere maintenance via recombination)|GO:0000723(telomere maintenance)|GO:0003689(DNA clamp loader activity)|GO:0005515(protein binding)|GO:0005524(ATP binding)|GO:0005622(intracellular)|GO:0005634(nucleus)|GO:0005654(nucleoplasm)|GO:0005663(DNA replication factor C complex)|GO:00…
A_24_P343095	1.68556e-07	6.5919e-08	0.483323	down	582.658	281.612	1719	DHFR	dihydrofolate reductase	chr5:79924927-79924868	ENST00000513048
A_23_P408996	2.8164e-10	5.44559e-11	0.483485	down	635.706	307.354	154141	MBOAT1	membrane bound O-acyltransferase domain containing 1	chr6:20101206-20101147	ENST00000541730	"GO:0008654(phospholipid biosynthetic process)|GO:0016020(membrane)|GO:0016021(integral to membrane)|GO:0016747(transferase activity, transferring acyl groups other than amino-acyl groups)"
A_24_P244356	1.82252e-10	3.31417e-11	0.483552	down	505.75	244.556	79671	NLRX1	NLR family member X1	chr11:119054656-119054715	ENST00000397884	GO:0000166(nucleotide binding)|GO:0005524(ATP binding)|GO:0005739(mitochondrion)|GO:0005741(mitochondrial outer membrane)|GO:0016020(membrane)|GO:0032480(negative regulation of type I interferon production)|GO:0044419(interspecies interaction between organisms)|GO:0045087(innate immune response)
A_23_P113623	8.30808e-14	3.35386e-15	0.483697	down	1312.4	634.803	84311	MRPL45	mitochondrial ribosomal protein L45	chr17:36478912-36478971	ENST00000312513	GO:0003735(structural constituent of ribosome)|GO:0005739(mitochondrion)|GO:0005744(mitochondrial inner membrane presequence translocase complex)|GO:0005840(ribosome)|GO:0006412(translation)|GO:0006886(intracellular protein transport)|GO:0015450(P-P-bond-hydrolysis-driven protein transmembrane transporter activity)
A_33_P3415923	1.88225e-11	2.40183e-12	0.483752	down	858.457	415.28	91010	FMNL3	formin-like 3	chr12:50038814-50038755	ENST00000352151	GO:0003779(actin binding)|GO:0005488(binding)|GO:0005737(cytoplasm)|GO:0007010(cytoskeleton organization)|GO:0008360(regulation of cell shape)|GO:0016043(cellular component organization)|GO:0016477(cell migration)|GO:0017048(Rho GTPase binding)|GO:0030036(actin cytoskeleton organization)
A_33_P3619819	6.36157e-11	9.86971e-12	0.483851	down	10493.3	5077.19	100289388	LOC100289388	uncharacterized LOC100289388	chr11:77854072-77854131
A_33_P3338011	3.55153e-07	1.47828e-07	0.484194	down	6071.55	2939.81	147657	ZNF480	zinc finger protein 480	chr19:52826052-52826111	ENST00000335090	"GO:0003676(nucleic acid binding)|GO:0005622(intracellular)|GO:0005634(nucleus)|GO:0005730(nucleolus)|GO:0005737(cytoplasm)|GO:0006355(regulation of transcription, DNA-dependent)|GO:0008270(zinc ion binding)|GO:0046872(metal ion binding)"
A_23_P132248	2.8787e-07	1.1778e-07	0.48432	down	158.122	76.5814	55954	ZMAT5	"zinc finger, matrin-type 5"	chr22:30138432-30136686	ENST00000397781	GO:0003676(nucleic acid binding)|GO:0005634(nucleus)|GO:0005689(U12-type spliceosomal complex)|GO:0005730(nucleolus)|GO:0005737(cytoplasm)|GO:0006397(mRNA processing)|GO:0008270(zinc ion binding)|GO:0008380(RNA splicing)|GO:0046872(metal ion binding)
A_23_P216679	2.3873e-07	9.61765e-08	0.484406	down	636.787	308.463	8555	CDC14B	CDC14 cell division cycle 14 homolog B (S. cerevisiae)	chr9:99263578-99263519	ENST00000375241	GO:0004722(protein serine/threonine phosphatase activity)|GO:0004725(protein tyrosine phosphatase activity)|GO:0005634(nucleus)|GO:0005654(nucleoplasm)|GO:0005730(nucleolus)|GO:0006281(DNA repair)|GO:0006470(protein dephosphorylation)|GO:0008138(protein tyrosine/serine/threonine phosphatase activity)|GO:0016787(hydrolase activity)|GO:0031572(G2/M transition DNA damage checkpoint)|GO:0035335(pepti…
A_23_P129569	5.28642e-08	1.85726e-08	0.48448	down	650.34	315.077	79728	PALB2	partner and localizer of BRCA2	chr16:23625395-23625336	ENST00000261584	GO:0000724(double-strand break repair via homologous recombination)|GO:0003677(DNA binding)|GO:0005515(protein binding)|GO:0005634(nucleus)|GO:0005654(nucleoplasm)|GO:0006281(DNA repair)|GO:0006310(DNA recombination)
A_23_P28590	6.48253e-12	6.86616e-13	0.485053	down	679.158	329.428	79675	FASTKD1	FAST kinase domains 1	chr2:170393797-170393738	ENST00000488516	GO:0004672(protein kinase activity)|GO:0005739(mitochondrion)|GO:0045333(cellular respiration)
A_33_P3377261	2.04953e-15	2.96907e-17	0.485418	down	1509.83	732.896	9616	RNF7	ring finger protein 7	chr3:141462378-141464039	ENST00000477393	GO:0005507(copper ion binding)|GO:0005515(protein binding)|GO:0005634(nucleus)|GO:0005730(nucleolus)|GO:0005737(cytoplasm)|GO:0006916(anti-apoptosis)|GO:0008270(zinc ion binding)|GO:0008631(induction of apoptosis by oxidative stress)|GO:0019788(NEDD8 ligase activity)|GO:0045116(protein neddylation)|GO:0046872(metal ion binding)|GO:0051775(response to redox state)
A_23_P7423	1.34512e-11	1.6151e-12	0.485456	down	1144.79	555.745	54888	NSUN2	"NOP2/Sun domain family, member 2"	chr5:6599588-6599529	ENST00000513888	GO:0000049(tRNA binding)|GO:0005634(nucleus)|GO:0005730(nucleolus)|GO:0005737(cytoplasm)|GO:0008033(tRNA processing)|GO:0008168(methyltransferase activity)|GO:0016428(tRNA (cytosine-5-)-methyltransferase activity)|GO:0016740(transferase activity)|GO:0030488(tRNA methylation)
A_23_P501849	2.99215e-11	4.12065e-12	0.485557	down	7385.06	3585.87	6137	RPL13	ribosomal protein L13	chr16:89629585-89629644	ENST00000472354	GO:0003723(RNA binding)|GO:0003735(structural constituent of ribosome)|GO:0005515(protein binding)|GO:0005622(intracellular)|GO:0005829(cytosol)|GO:0006412(translation)|GO:0006414(translational elongation)|GO:0006415(translational termination)|GO:0010467(gene expression)|GO:0016032(viral reproduction)|GO:0016070(RNA metabolic process)|GO:0016071(mRNA metabolic process)|GO:0019058(viral infectious…
A_33_P3417950	3.74776e-13	2.18494e-14	0.485641	down	1577.47	766.085	10270	AKAP8	A kinase (PRKA) anchor protein 8	chr19:15464414-15464355	ENST00000269701	GO:0000793(condensed chromosome)|GO:0001939(female pronucleus)|GO:0003677(DNA binding)|GO:0003690(double-stranded DNA binding)|GO:0005622(intracellular)|GO:0005634(nucleus)|GO:0005730(nucleolus)|GO:0005739(mitochondrion)|GO:0005794(Golgi apparatus)|GO:0007067(mitosis)|GO:0007076(mitotic chromosome condensation)|GO:0007165(signal transduction)|GO:0008270(zinc ion binding)|GO:0016363(nuclear matrix…
A_33_P3347639	0.000232648	0.00015025	0.485908	down	353.218	171.631	54797	MED18	mediator complex subunit 18	chr1:28661487-28661546	ENST00000373842	GO:0001104(RNA polymerase II transcription cofactor activity)|GO:0005515(protein binding)|GO:0005634(nucleus)|GO:0006357(regulation of transcription from RNA polymerase II promoter)|GO:0016592(mediator complex)
A_23_P71148	2.32985e-12	2.04852e-13	0.486099	down	4805.54	2335.97	644	BLVRA	biliverdin reductase A	chr7:43846842-43846901	ENST00000265523	GO:0000166(nucleotide binding)|GO:0004074(biliverdin reductase activity)|GO:0005737(cytoplasm)|GO:0005829(cytosol)|GO:0006778(porphyrin metabolic process)|GO:0008270(zinc ion binding)|GO:0016491(oxidoreductase activity)|GO:0042167(heme catabolic process)|GO:0046872(metal ion binding)|GO:0055114(oxidation-reduction process)
A_32_P131050	5.23231e-10	1.10258e-10	0.486404	down	426.145	207.279	7707	ZNF148	zinc finger protein 148	chr3:124944735-124944676	ENST00000360647	"GO:0000122(negative regulation of transcription from RNA polymerase II promoter)|GO:0003676(nucleic acid binding)|GO:0003690(double-stranded DNA binding)|GO:0003700(sequence-specific DNA binding transcription factor activity)|GO:0005515(protein binding)|GO:0005622(intracellular)|GO:0005634(nucleus)|GO:0005730(nucleolus)|GO:0005794(Golgi apparatus)|GO:0006366(transcription from RNA polymerase II …
A_24_P57367	2.39923e-09	6.11189e-10	0.486736	down	669.728	325.981	191	AHCY	adenosylhomocysteinase	chr20:32878215-32878156	ENST00000538132	GO:0004013(adenosylhomocysteinase activity)|GO:0005737(cytoplasm)|GO:0005829(cytosol)|GO:0006730(one-carbon metabolic process)|GO:0006805(xenobiotic metabolic process)|GO:0016787(hydrolase activity)|GO:0032259(methylation)|GO:0042470(melanosome)
A_24_P409330	1.12464e-12	8.47693e-14	0.486841	down	2694.08	1311.59	122704	MRPL52	mitochondrial ribosomal protein L52	chr14:23303471-23303530	ENST00000553711	GO:0003735(structural constituent of ribosome)|GO:0005739(mitochondrion)|GO:0005762(mitochondrial large ribosomal subunit)|GO:0005840(ribosome)|GO:0006412(translation)
A_23_P349676	5.34002e-07	2.30087e-07	0.486875	down	426.837	207.817	150726	FBXO41	F-box protein 41	chr2:73481927-73481868	ENST00000521871	GO:0005622(intracellular)|GO:0008270(zinc ion binding)
A_33_P3250463	1.27997e-10	2.20816e-11	0.487091	down	1110.89	541.106	5378	PMS1	PMS1 postmeiotic segregation increased 1 (S. cerevisiae)	chr2:190670420-190670479	ENST00000424766	GO:0003677(DNA binding)|GO:0005524(ATP binding)|GO:0005634(nucleus)|GO:0006200(ATP catabolic process)|GO:0006298(mismatch repair)|GO:0007131(reciprocal meiotic recombination)|GO:0016887(ATPase activity)|GO:0030983(mismatched DNA binding)|GO:0032389(MutLalpha complex)
A_24_P218587	4.29545e-06	2.15864e-06	0.487188	down	217.795	106.107	9440	MED17	mediator complex subunit 17	chr11:93546270-93546329	ENST00000251871	"GO:0001104(RNA polymerase II transcription cofactor activity)|GO:0003712(transcription cofactor activity)|GO:0003713(transcription coactivator activity)|GO:0004872(receptor activity)|GO:0005634(nucleus)|GO:0005654(nucleoplasm)|GO:0005667(transcription factor complex)|GO:0006357(regulation of transcription from RNA polymerase II promoter)|GO:0006367(transcription initiation from RNA polymerase II…
A_23_P112652	5.73777e-17	2.70302e-19	0.487212	down	957.969	466.734	25904	CNOT10	"CCR4-NOT transcription complex, subunit 10"	chr3:32815146-32815205	ENST00000331889	"GO:0000288(nuclear-transcribed mRNA catabolic process, deadenylation-dependent decay)|GO:0000289(nuclear-transcribed mRNA poly(A) tail shortening)|GO:0005488(binding)|GO:0005829(cytosol)|GO:0016070(RNA metabolic process)|GO:0016071(mRNA metabolic process)"
A_33_P3240507	3.43637e-10	6.83691e-11	0.487474	down	10432	5085.34	115207	KCTD12	potassium channel tetramerisation domain containing 12	chr13:77456107-77456048	ENST00000317765	GO:0005249(voltage-gated potassium channel activity)|GO:0005886(plasma membrane)|GO:0006813(potassium ion transport)|GO:0008076(voltage-gated potassium channel complex)|GO:0030054(cell junction)|GO:0042734(presynaptic membrane)|GO:0045202(synapse)|GO:0045211(postsynaptic membrane)
A_23_P23584	7.18321e-11	1.13489e-11	0.488078	down	527.634	257.526	56998	CTNNBIP1	"catenin, beta interacting protein 1"	chr1:9908447-9908388	ENST00000377263	GO:0000122(negative regulation of transcription from RNA polymerase II promoter)|GO:0001658(branching involved in ureteric bud morphogenesis)|GO:0002528(regulation of vascular permeability involved in acute inflammatory response)|GO:0005515(protein binding)|GO:0005634(nucleus)|GO:0005737(cytoplasm)|GO:0005829(cytosol)|GO:0008013(beta-catenin binding)|GO:0009952(anterior/posterior pattern formatio…
A_24_P297098	1.22777e-17	3.74926e-20	0.488341	down	3084.16	1506.12	51230	PHF20	PHD finger protein 20	chr20:34537631-34537690	ENST00000439301	"GO:0003677(DNA binding)|GO:0005622(intracellular)|GO:0005634(nucleus)|GO:0006355(regulation of transcription, DNA-dependent)|GO:0008270(zinc ion binding)|GO:0046872(metal ion binding)|GO:0071339(MLL1 complex)"
A_24_P132383	1.70918e-10	3.07443e-11	0.488393	down	3516.39	1717.38	155038	GIMAP8	"GTPase, IMAP family member 8"	chr7:150175990-150176049	ENST00000307271	GO:0000166(nucleotide binding)|GO:0005525(GTP binding)|GO:0005634(nucleus)|GO:0005730(nucleolus)|GO:0005737(cytoplasm)|GO:0005739(mitochondrion)|GO:0005783(endoplasmic reticulum)|GO:0005794(Golgi apparatus)
A_24_P167052	1.05949e-14	2.46796e-16	0.488427	down	2010.05	981.763	10730	YME1L1	YME1-like 1 (S. cerevisiae)	chr10:27399712-27399653	ENST00000326799	GO:0000166(nucleotide binding)|GO:0004222(metalloendopeptidase activity)|GO:0005524(ATP binding)|GO:0005739(mitochondrion)|GO:0006508(proteolysis)|GO:0008233(peptidase activity)|GO:0016020(membrane)|GO:0017111(nucleoside-triphosphatase activity)|GO:0030163(protein catabolic process)|GO:0046872(metal ion binding)
A_24_P40229	4.32766e-14	1.47304e-15	0.488581	down	4644.21	2269.07	51340	CRNKL1	crooked neck pre-mRNA splicing factor-like 1 (Drosophila)	chr20:20018171-20018112	ENST00000490258	"GO:0000245(spliceosome assembly)|GO:0000398(nuclear mRNA splicing, via spliceosome)|GO:0003723(RNA binding)|GO:0005488(binding)|GO:0005622(intracellular)|GO:0005634(nucleus)|GO:0005681(spliceosomal complex)|GO:0005737(cytoplasm)|GO:0006396(RNA processing)|GO:0008380(RNA splicing)|GO:0016607(nuclear speck)|GO:0071013(catalytic step 2 spliceosome)"
A_23_P76598	8.72279e-13	6.20283e-14	0.488784	down	3764.94	1840.24	221154	EFHA1	"EF-hand domain family, member A1"	chr13:22067057-22066998	ENST00000382374	GO:0005509(calcium ion binding)|GO:0005739(mitochondrion)
A_23_P4190	4.08514e-06	2.04572e-06	0.489066	down	632.946	309.553	80221	ACSF2	acyl-CoA synthetase family member 2	chr17:48551355-48551608	ENST00000511147	GO:0000166(nucleotide binding)|GO:0005524(ATP binding)|GO:0005739(mitochondrion)|GO:0006629(lipid metabolic process)|GO:0006631(fatty acid metabolic process)|GO:0016874(ligase activity)
A_23_P19673	3.9961e-10	8.10456e-11	0.48907	down	2398.88	1173.22	6446	SGK1	serum/glucocorticoid regulated kinase 1	chr6:134490715-134490656	ENST00000367857	GO:0000166(nucleotide binding)|GO:0001558(regulation of cell growth)|GO:0004674(protein serine/threonine kinase activity)|GO:0005246(calcium channel regulator activity)|GO:0005524(ATP binding)|GO:0005634(nucleus)|GO:0005737(cytoplasm)|GO:0005783(endoplasmic reticulum)|GO:0005886(plasma membrane)|GO:0006468(protein phosphorylation)|GO:0006814(sodium ion transport)|GO:0006950(response to stress)|GO…
A_21_P0013817	1.59156e-13	7.52737e-15	0.48927	down	2467.81	1207.42		ZCRB1	zinc finger CCHC-type and RNA binding motif 1	chr12:42707680-42707513	ENST00000266529	GO:0000166(nucleotide binding)|GO:0003723(RNA binding)|GO:0005634(nucleus)|GO:0005654(nucleoplasm)|GO:0005689(U12-type spliceosomal complex)|GO:0006397(mRNA processing)|GO:0008270(zinc ion binding)|GO:0008380(RNA splicing)|GO:0046872(metal ion binding)
A_33_P3332130	5.98655e-09	1.69324e-09	0.489457	down	2012.15	984.863	10857	PGRMC1	progesterone receptor membrane component 1	chrX:118378206-118378265	ENST00000535419	GO:0004872(receptor activity)|GO:0005496(steroid binding)|GO:0005634(nucleus)|GO:0005730(nucleolus)|GO:0005783(endoplasmic reticulum)|GO:0005789(endoplasmic reticulum membrane)|GO:0005792(microsome)|GO:0009986(cell surface)|GO:0016020(membrane)|GO:0016021(integral to membrane)|GO:0020037(heme binding)
A_23_P133691	6.58169e-11	1.02577e-11	0.489571	down	2052.32	1004.76	58528	RRAGD	Ras-related GTP binding D	chr6:90087437-90082293	ENST00000359203	GO:0000166(nucleotide binding)|GO:0005515(protein binding)|GO:0005525(GTP binding)|GO:0005634(nucleus)|GO:0005737(cytoplasm)|GO:0005764(lysosome)|GO:0032008(positive regulation of TOR signaling cascade)|GO:0034613(cellular protein localization)|GO:0046982(protein heterodimerization activity)|GO:0071230(cellular response to amino acid stimulus)
A_33_P3358740	4.96912e-08	1.73542e-08	0.489597	down	603.06	295.256	114881	OSBPL7	oxysterol binding protein-like 7	chr17:45884793-45884734	ENST00000007414	GO:0006810(transport)|GO:0006869(lipid transport)|GO:0008289(lipid binding)
A_24_P118247	2.37756e-05	1.34012e-05	0.489772	down	303.349	148.572	348180	CTU2	cytosolic thiouridylase subunit 2 homolog (S. pombe)	chr16:88780105-88780164	ENST00000312060	GO:0002098(tRNA wobble uridine modification)|GO:0005515(protein binding)|GO:0005625(soluble fraction)|GO:0005737(cytoplasm)|GO:0008033(tRNA processing)|GO:0034227(tRNA thio-modification)|GO:0043234(protein complex)
A_24_P68079	8.34727e-09	2.44566e-09	0.490068	down	509.313	249.598	9881	TRANK1	tetratricopeptide repeat and ankyrin repeat containing 1	chr3:36868467-36868408	ENST00000301807	GO:0003677(DNA binding)|GO:0004003(ATP-dependent DNA helicase activity)|GO:0005488(binding)|GO:0005524(ATP binding)
A_23_P7101	7.33203e-13	5.04184e-14	0.490098	down	1640.53	804.018	7884	SLBP	stem-loop binding protein	chr4:1695032-1694973	ENST00000489418	GO:0003729(mRNA binding)|GO:0005515(protein binding)|GO:0005634(nucleus)|GO:0005654(nucleoplasm)|GO:0005737(cytoplasm)|GO:0005829(cytosol)|GO:0006366(transcription from RNA polymerase II promoter)|GO:0006369(termination of RNA polymerase II transcription)|GO:0006397(mRNA processing)|GO:0006398(histone mRNA 3'-end processing)|GO:0006406(mRNA export from nucleus)|GO:0008334(histone mRNA metabolic p…
A_33_P3406623	6.57823e-11	1.0251e-11	0.490192	down	3053.84	1496.96	8742	TNFSF12	"tumor necrosis factor (ligand) superfamily, member 12"	chr17:7453452-7453511	ENST00000322272	GO:0001938(positive regulation of endothelial cell proliferation)|GO:0005102(receptor binding)|GO:0005125(cytokine activity)|GO:0005164(tumor necrosis factor receptor binding)|GO:0005515(protein binding)|GO:0005576(extracellular region)|GO:0005615(extracellular space)|GO:0005886(plasma membrane)|GO:0005887(integral to plasma membrane)|GO:0006915(apoptosis)|GO:0006917(induction of apoptosis)|GO:00…
A_23_P103282	6.74562e-16	7.07156e-18	0.490584	down	10634.6	5217.14	9528	TMEM59	transmembrane protein 59	chr1:54497886-54497827	ENST00000470395	GO:0000139(Golgi membrane)|GO:0005794(Golgi apparatus)|GO:0016020(membrane)|GO:0016021(integral to membrane)
A_24_P190472	4.44676e-09	1.2174e-09	0.490626	down	2775.51	1361.74	6590	SLPI	secretory leukocyte peptidase inhibitor	chr20:43882279-43882220	ENST00000338380	GO:0004866(endopeptidase inhibitor activity)|GO:0004867(serine-type endopeptidase inhibitor activity)|GO:0005515(protein binding)|GO:0005576(extracellular region)|GO:0010951(negative regulation of endopeptidase activity)|GO:0019899(enzyme binding)|GO:0031012(extracellular matrix)|GO:0032091(negative regulation of protein binding)|GO:0045071(negative regulation of viral genome replication)
A_32_P136402	6.62847e-15	1.37247e-16	0.490779	down	2404.07	1179.87	80145	THOC7	THO complex 7 homolog (Drosophila)	chr3:63821001-63820842	ENST00000469153	GO:0000346(transcription export complex)|GO:0000347(THO complex)|GO:0000445(THO complex part of transcription export complex)|GO:0003723(RNA binding)|GO:0005515(protein binding)|GO:0005634(nucleus)|GO:0005730(nucleolus)|GO:0005737(cytoplasm)|GO:0006397(mRNA processing)|GO:0006406(mRNA export from nucleus)|GO:0006810(transport)|GO:0008380(RNA splicing)|GO:0046784(intronless viral mRNA export from …
A_33_P3402414	5.14995e-13	3.26458e-14	0.491275	down	1986.15	975.748	989	7-Sep	septin 7	chr7:35944081-35944140	ENST00000494488	GO:0000166(nucleotide binding)|GO:0000777(condensed chromosome kinetochore)|GO:0000910(cytokinesis)|GO:0001725(stress fiber)|GO:0005198(structural molecule activity)|GO:0005515(protein binding)|GO:0005525(GTP binding)|GO:0005634(nucleus)|GO:0005694(chromosome)|GO:0005730(nucleolus)|GO:0005737(cytoplasm)|GO:0005819(spindle)|GO:0005886(plasma membrane)|GO:0005929(cilium)|GO:0007049(cell cycle)|GO:0…
A_24_P268786	1.16066e-12	8.82411e-14	0.491719	down	618.466	304.111	55892	MYNN	myoneurin	chr3:169504229-169504288	ENST00000356716	"GO:0003677(DNA binding)|GO:0003700(sequence-specific DNA binding transcription factor activity)|GO:0005622(intracellular)|GO:0005634(nucleus)|GO:0006351(transcription, DNA-dependent)|GO:0006355(regulation of transcription, DNA-dependent)|GO:0008270(zinc ion binding)|GO:0046872(metal ion binding)"
A_33_P3351914	3.58861e-13	2.06927e-14	0.491895	down	1041.25	512.187	4705	NDUFA10	"NADH dehydrogenase (ubiquinone) 1 alpha subcomplex, 10, 42kDa"	chr2:240900217-240900158	ENST00000485344	"GO:0005524(ATP binding)|GO:0005739(mitochondrion)|GO:0005743(mitochondrial inner membrane)|GO:0005747(mitochondrial respiratory chain complex I)|GO:0005759(mitochondrial matrix)|GO:0006120(mitochondrial electron transport, NADH to ubiquinone)|GO:0006139(nucleobase, nucleoside, nucleotide and nucleic acid metabolic process)|GO:0006810(transport)|GO:0008137(NADH dehydrogenase (ubiquinone) activity…
A_23_P215461	3.45849e-14	1.10764e-15	0.49199	down	963.006	473.789	3984	LIMK1	LIM domain kinase 1	chr7:73536663-73536722	ENST00000336180	GO:0000166(nucleotide binding)|GO:0004672(protein kinase activity)|GO:0004674(protein serine/threonine kinase activity)|GO:0005515(protein binding)|GO:0005524(ATP binding)|GO:0005634(nucleus)|GO:0005730(nucleolus)|GO:0005737(cytoplasm)|GO:0005829(cytosol)|GO:0006468(protein phosphorylation)|GO:0007165(signal transduction)|GO:0007266(Rho protein signal transduction)|GO:0007399(nervous system devel…
A_23_P502590	1.17174e-07	4.4284e-08	0.492015	down	2765	1360.42	3809	KIR2DS4	"killer cell immunoglobulin-like receptor, two domains, short cytoplasmic tail, 4"	chr19:55351092-55351151	ENST00000391729	GO:0004872(receptor activity)|GO:0005886(plasma membrane)|GO:0005887(integral to plasma membrane)
A_24_P113686	5.33812e-07	2.29995e-07	0.492921	down	330.391	162.857	54680	ZNHIT6	"zinc finger, HIT-type containing 6"	chr1:86118985-86118926	ENST00000370574	GO:0000492(box C/D snoRNP assembly)|GO:0005515(protein binding)|GO:0042254(ribosome biogenesis)|GO:0042802(identical protein binding)|GO:0046872(metal ion binding)|GO:0070761(pre-snoRNP complex)
A_23_P63655	5.59931e-13	3.61498e-14	0.493233	down	3542.63	1747.34	509	ATP5C1	"ATP synthase, H+ transporting, mitochondrial F1 complex, gamma polypeptide 1"	chr10:7839099-7840969	ENST00000460820	"GO:0000275(mitochondrial proton-transporting ATP synthase complex, catalytic core F(1))|GO:0005739(mitochondrion)|GO:0005743(mitochondrial inner membrane)|GO:0005753(mitochondrial proton-transporting ATP synthase complex)|GO:0005759(mitochondrial matrix)|GO:0006119(oxidative phosphorylation)|GO:0006200(ATP catabolic process)|GO:0006754(ATP biosynthetic process)|GO:0006811(ion transport)|GO:00159…
A_33_P3285824	5.24504e-16	5.05963e-18	0.493927	down	7679.62	3793.17	401152	C4orf3	chromosome 4 open reading frame 3	chr4:120221550-120221491	ENST00000504110	GO:0016020(membrane)|GO:0016021(integral to membrane)
A_24_P5890	3.94423e-07	1.65584e-07	0.494186	down	2421.75	1196.8	57292	KIR2DL5A	"killer cell immunoglobulin-like receptor, two domains, long cytoplasmic tail, 5A"	chr19_gl000209_random:91939-94763	ENST00000391731	GO:0004872(receptor activity)|GO:0005886(plasma membrane)|GO:0016021(integral to membrane)
A_24_P54178	1.38765e-12	1.09891e-13	0.494214	down	1388.78	686.352	50999	TMED5	transmembrane emp24 protein transport domain containing 5	chr1:93617749-93617690	ENST00000370290	GO:0005783(endoplasmic reticulum)|GO:0005789(endoplasmic reticulum membrane)|GO:0005793(ER-Golgi intermediate compartment)|GO:0005794(Golgi apparatus)|GO:0005801(cis-Golgi network)|GO:0015031(protein transport)|GO:0016020(membrane)|GO:0016021(integral to membrane)|GO:0033116(ER-Golgi intermediate compartment membrane)|GO:0070971(endoplasmic reticulum exit site)|GO:0090161(Golgi ribbon formation)
A_23_P34956	3.30354e-13	1.85769e-14	0.494366	down	1629.11	805.374	65005	MRPL9	mitochondrial ribosomal protein L9	chr1:151732274-151732215	ENST00000468006	GO:0003735(structural constituent of ribosome)|GO:0005622(intracellular)|GO:0005739(mitochondrion)|GO:0005761(mitochondrial ribosome)|GO:0005840(ribosome)|GO:0006412(translation)
A_33_P3301286	2.17624e-08	7.03138e-09	0.494515	down	429.203	212.247	8065	CUL5	cullin 5	chr11:107978373-107978432	ENST00000393094	GO:0000082(G1/S transition of mitotic cell cycle)|GO:0004872(receptor activity)|GO:0005262(calcium channel activity)|GO:0005515(protein binding)|GO:0005624(membrane fraction)|GO:0005634(nucleus)|GO:0005737(cytoplasm)|GO:0005829(cytosol)|GO:0006511(ubiquitin-dependent protein catabolic process)|GO:0006970(response to osmotic stress)|GO:0007050(cell cycle arrest)|GO:0008283(cell proliferation)|GO:0…
A_24_P916141	4.38231e-15	8.09468e-17	0.494684	down	581.698	287.756	10238	DCAF7	DDB1 and CUL4 associated factor 7	chr17:61671181-61671240	ENST00000310827	GO:0005515(protein binding)|GO:0005634(nucleus)|GO:0005730(nucleolus)|GO:0005737(cytoplasm)|GO:0007275(multicellular organismal development)|GO:0016567(protein ubiquitination)|GO:0080008(CUL4 RING ubiquitin ligase complex)
A_23_P15639	2.15859e-06	1.03365e-06	0.494987	down	384.713	190.428	64149	C17orf75	chromosome 17 open reading frame 75	chr17:30662372-30661830	ENST00000225805	GO:0003674(molecular_function)|GO:0005575(cellular_component)|GO:0007283(spermatogenesis)
A_33_P3334185	8.55061e-13	6.0597e-14	0.495441	down	13582.1	6729.11	23287	AGTPBP1	ATP/GTP binding protein 1	chr9:88284464-88284405	ENST00000376081	GO:0001754(eye photoreceptor cell differentiation)|GO:0004181(metallocarboxypeptidase activity)|GO:0005488(binding)|GO:0005634(nucleus)|GO:0005737(cytoplasm)|GO:0005739(mitochondrion)|GO:0005829(cytosol)|GO:0006508(proteolysis)|GO:0007005(mitochondrion organization)|GO:0008233(peptidase activity)|GO:0008237(metallopeptidase activity)|GO:0008270(zinc ion binding)|GO:0015631(tubulin binding)|GO:002…
A_21_P0007158	0.00209742	0.00151805	0.49562	down	582.622	288.759		XLOC_009463		chr11:64162033-64161974	ENST00000457725
A_23_P146512	3.82423e-09	1.02789e-09	0.495672	down	876.21	434.313	51280	GOLM1	golgi membrane protein 1	chr9:88641621-88641562	ENST00000388711	GO:0005794(Golgi apparatus)|GO:0005887(integral to plasma membrane)|GO:0016020(membrane)
A_23_P151634	1.01598e-14	2.3477e-16	0.495702	down	1441.84	714.721	11198	SUPT16H	suppressor of Ty 16 homolog (S. cerevisiae)	chr14:21820393-21820334	ENST00000557394	"GO:0005525(GTP binding)|GO:0005634(nucleus)|GO:0005654(nucleoplasm)|GO:0005694(chromosome)|GO:0006260(DNA replication)|GO:0006281(DNA repair)|GO:0006337(nucleosome disassembly)|GO:0006355(regulation of transcription, DNA-dependent)|GO:0006366(transcription from RNA polymerase II promoter)|GO:0006368(transcription elongation from RNA polymerase II promoter)|GO:0009987(cellular process)|GO:0010467…
A_24_P8494	2.13735e-14	6.02541e-16	0.496057	down	6045.5	2998.91	10952	SEC61B	Sec61 beta subunit	chr9:101992669-101992728	ENST00000498603	"GO:0000060(protein import into nucleus, translocation)|GO:0005515(protein binding)|GO:0005783(endoplasmic reticulum)|GO:0005789(endoplasmic reticulum membrane)|GO:0015031(protein transport)|GO:0016020(membrane)|GO:0016021(integral to membrane)|GO:0030433(ER-associated protein catabolic process)|GO:0030970(retrograde protein transport, ER to cytosol)|GO:0031205(endoplasmic reticulum Sec complex)|…
A_23_P28869	1.72792e-11	2.16565e-12	0.49639	down	1642.41	815.276	5786	PTPRA	"protein tyrosine phosphatase, receptor type, A"	chr20:3018788-3018847	ENST00000425918	GO:0004725(protein tyrosine phosphatase activity)|GO:0004872(receptor activity)|GO:0005001(transmembrane receptor protein tyrosine phosphatase activity)|GO:0005886(plasma membrane)|GO:0005887(integral to plasma membrane)|GO:0006468(protein phosphorylation)|GO:0007411(axon guidance)|GO:0008286(insulin receptor signaling pathway)|GO:0016787(hydrolase activity)|GO:0035335(peptidyl-tyrosine dephospho…
A_23_P48535	2.98247e-06	1.46227e-06	0.496542	down	567.236	281.656	394	ARHGAP5	Rho GTPase activating protein 5	chr14:32624171-32624230	ENST00000539826	GO:0003924(GTPase activity)|GO:0005096(GTPase activator activity)|GO:0005100(Rho GTPase activator activity)|GO:0005525(GTP binding)|GO:0005622(intracellular)|GO:0005737(cytoplasm)|GO:0005829(cytosol)|GO:0006184(GTP catabolic process)|GO:0007155(cell adhesion)|GO:0007165(signal transduction)|GO:0007264(small GTPase mediated signal transduction)|GO:0007266(Rho protein signal transduction)|GO:001602…
A_33_P3323347	0.59623	0.571139	0.496555	down	209.777	104.166	147687	ZNF417	zinc finger protein 417	chr19:58417239-58417180	ENST00000312026	"GO:0003677(DNA binding)|GO:0005622(intracellular)|GO:0005634(nucleus)|GO:0006355(regulation of transcription, DNA-dependent)|GO:0008270(zinc ion binding)|GO:0046872(metal ion binding)"
A_23_P19226	1.49723e-11	1.82885e-12	0.496574	down	1081.4	536.994	29940	DSE	dermatan sulfate epimerase	chr6:116758440-116758499	ENST00000537543	GO:0005783(endoplasmic reticulum)|GO:0005794(Golgi apparatus)|GO:0016020(membrane)|GO:0016021(integral to membrane)|GO:0016853(isomerase activity)|GO:0030208(dermatan sulfate biosynthetic process)|GO:0047757(chondroitin-glucuronate 5-epimerase activity)
A_23_P156667	2.3532e-13	1.22951e-14	0.496595	down	678.165	336.773	5514	PPP1R10	"protein phosphatase 1, regulatory subunit 10"	chr6:30568347-30568288	ENST00000376511	"GO:0000785(chromatin)|GO:0000790(nuclear chromatin)|GO:0003677(DNA binding)|GO:0003723(RNA binding)|GO:0004864(protein phosphatase inhibitor activity)|GO:0005634(nucleus)|GO:0006351(transcription, DNA-dependent)|GO:0006606(protein import into nucleus)|GO:0008157(protein phosphatase 1 binding)|GO:0008270(zinc ion binding)|GO:0046872(metal ion binding)|GO:0072357(PTW/PP1 phosphatase complex)"
A_33_P3223467	1.13385e-11	1.32164e-12	0.496775	down	1443.86	717.272	80124	VCPIP1	valosin containing protein (p97)/p47 complex interacting protein 1	chr8:67542631-67542572	ENST00000310421	GO:0004843(ubiquitin-specific protease activity)|GO:0005737(cytoplasm)|GO:0005783(endoplasmic reticulum)|GO:0005794(Golgi apparatus)|GO:0005795(Golgi stack)|GO:0006508(proteolysis)|GO:0007067(mitosis)|GO:0008233(peptidase activity)|GO:0008234(cysteine-type peptidase activity)|GO:0016320(endoplasmic reticulum membrane fusion)|GO:0016567(protein ubiquitination)|GO:0090168(Golgi reassembly)
A_23_P29495	3.83087e-11	5.49112e-12	0.497647	down	2046.58	1018.47	1499	CTNNB1	"catenin (cadherin-associated protein), beta 1, 88kDa"	chr3:41281749-41281808	ENST00000396185	GO:0000122(negative regulation of transcription from RNA polymerase II promoter)|GO:0000578(embryonic axis specification)|GO:0000922(spindle pole)|GO:0001501(skeletal system development)|GO:0001569(patterning of blood vessels)|GO:0001658(branching involved in ureteric bud morphogenesis)|GO:0001701(in utero embryonic development)|GO:0001702(gastrulation with mouth forming second)|GO:0001706(endode…
A_23_P32328	1.45679e-09	3.49e-10	0.497867	down	456.926	227.489	57128	LYRM4	LYR motif containing 4	chr6:5109509-5109450	ENST00000463032	GO:0005634(nucleus)|GO:0005739(mitochondrion)
A_24_P941487	1.23657e-05	6.68422e-06	0.498171	down	530.357	264.208	388561	ZNF761	zinc finger protein 761	chr19:53960813-53960872	ENST00000454407	"GO:0003677(DNA binding)|GO:0005622(intracellular)|GO:0005634(nucleus)|GO:0006355(regulation of transcription, DNA-dependent)|GO:0008270(zinc ion binding)|GO:0046872(metal ion binding)"
A_24_P72394	5.48256e-07	2.36688e-07	0.498235	down	1384.65	689.882	57786	RBAK	RB-associated KRAB zinc finger	chr7:5106063-5106122	ENST00000353796	"GO:0003676(nucleic acid binding)|GO:0005622(intracellular)|GO:0005634(nucleus)|GO:0006355(regulation of transcription, DNA-dependent)|GO:0008270(zinc ion binding)|GO:0045892(negative regulation of transcription, DNA-dependent)|GO:0046872(metal ion binding)"
A_23_P420361	3.02927e-15	4.98062e-17	0.498492	down	5124.28	2554.41	55845	BRK1	"BRICK1, SCAR/WAVE actin-nucleating complex subunit"	chr3:10168506-10168565	ENST00000256463	GO:0005737(cytoplasm)|GO:0005856(cytoskeleton)
A_32_P14610	8.75066e-13	6.22917e-14	0.498668	down	683.014	340.597	10611	PDLIM5	PDZ and LIM domain 5	chr4:95589078-95589137	ENST00000317968	GO:0003779(actin binding)|GO:0005080(protein kinase C binding)|GO:0005624(membrane fraction)|GO:0005737(cytoplasm)|GO:0005829(cytosol)|GO:0005886(plasma membrane)|GO:0008270(zinc ion binding)|GO:0014069(postsynaptic density)|GO:0015629(actin cytoskeleton)|GO:0019717(synaptosome)|GO:0030018(Z disc)|GO:0030054(cell junction)|GO:0042805(actinin binding)|GO:0045202(synapse)|GO:0045211(postsynaptic me…
A_33_P3306983	2.02301e-13	1.02158e-14	0.499239	down	5388.07	2689.94	280636	C11orf31	chromosome 11 open reading frame 31	chr11:57509630-57509689	ENST00000388857	GO:0008430(selenium binding)|GO:0045454(cell redox homeostasis)
A_33_P3700794	0.227246	0.205776	0.499548	down	154.984	77.422	4234	METTL1	methyltransferase like 1	chr12:58163171-58163112	ENST00000551117	GO:0000049(tRNA binding)|GO:0005515(protein binding)|GO:0005634(nucleus)|GO:0005730(nucleolus)|GO:0005737(cytoplasm)|GO:0006400(tRNA modification)|GO:0008168(methyltransferase activity)|GO:0008176(tRNA (guanine-N7-)-methyltransferase activity)|GO:0016740(transferase activity)|GO:0043231(intracellular membrane-bounded organelle)
A_23_P77073	3.56308e-13	2.05206e-14	0.499891	down	1844.17	921.885	84888	SPPL2A	signal peptide peptidase-like 2A	chr15:51014368-51012286	ENST00000261854	GO:0004190(aspartic-type endopeptidase activity)|GO:0006508(proteolysis)|GO:0008233(peptidase activity)|GO:0016020(membrane)|GO:0016021(integral to membrane)
A_33_P3210168	2.93699e-14	9.0289e-16	0.499983	down	2016.98	1008.46	5300	PIN1	"peptidylprolyl cis/trans isomerase, NIMA-interacting 1"	chr19:9960239-9960298	ENST00000380889	GO:0000413(protein peptidyl-prolyl isomerization)|GO:0003755(peptidyl-prolyl cis-trans isomerase activity)|GO:0005515(protein binding)|GO:0005634(nucleus)|GO:0005654(nucleoplasm)|GO:0006457(protein folding)|GO:0007049(cell cycle)|GO:0007088(regulation of mitosis)|GO:0016853(isomerase activity)|GO:0030512(negative regulation of transforming growth factor beta receptor signaling pathway)|GO:0031434…
A_23_P373799	1.12684e-13	4.9014e-15	0.500141	down	5222.01	2611.74	57703	CWC22	CWC22 spliceosome-associated protein homolog (S. cerevisiae)	chr2:180810231-180810172	ENST00000295749	"GO:0000398(nuclear mRNA splicing, via spliceosome)|GO:0003723(RNA binding)|GO:0005488(binding)|GO:0005634(nucleus)|GO:0005681(spliceosomal complex)|GO:0005730(nucleolus)|GO:0005737(cytoplasm)|GO:0008380(RNA splicing)|GO:0016070(RNA metabolic process)|GO:0048024(regulation of nuclear mRNA splicing, via spliceosome)|GO:0071013(catalytic step 2 spliceosome)"
A_33_P3385461	1.20005e-12	9.21291e-14	0.500543	down	2891.87	1447.51	79184	BRCC3	"BRCA1/BRCA2-containing complex, subunit 3"	chrX:154348363-154348422	ENST00000399042	GO:0000151(ubiquitin ligase complex)|GO:0000152(nuclear ubiquitin ligase complex)|GO:0004221(ubiquitin thiolesterase activity)|GO:0004843(ubiquitin-specific protease activity)|GO:0005515(protein binding)|GO:0005634(nucleus)|GO:0006302(double-strand break repair)|GO:0006508(proteolysis)|GO:0008233(peptidase activity)|GO:0008237(metallopeptidase activity)|GO:0010165(response to X-ray)|GO:0010212(re…
A_23_P102508	1.14684e-06	5.23075e-07	0.50077	down	256.273	128.334	8884	SLC5A6	"solute carrier family 5 (sodium-dependent vitamin transporter), member 6"	chr2:27423111-27423052	ENST00000488743	GO:0005215(transporter activity)|GO:0005624(membrane fraction)|GO:0005886(plasma membrane)|GO:0005887(integral to plasma membrane)|GO:0006766(vitamin metabolic process)|GO:0006767(water-soluble vitamin metabolic process)|GO:0006768(biotin metabolic process)|GO:0006810(transport)|GO:0006811(ion transport)|GO:0006814(sodium ion transport)|GO:0008523(sodium-dependent multivitamin transmembrane trans…
A_24_P80338	1.47336e-09	3.53408e-10	0.500771	down	1322.54	662.288	6787	NEK4	NIMA (never in mitosis gene a)-related kinase 4	chr3:52744873-52744814	ENST00000233027	GO:0000166(nucleotide binding)|GO:0004674(protein serine/threonine kinase activity)|GO:0005524(ATP binding)|GO:0005634(nucleus)|GO:0005730(nucleolus)|GO:0006468(protein phosphorylation)|GO:0007049(cell cycle)|GO:0007067(mitosis)|GO:0046872(metal ion binding)|GO:0051301(cell division)
A_33_P3312897	0.0745412	0.0639038	0.501846	down	1083.43	543.713				chr14:107199076-107199017	ENST00000433072
A_23_P73493	2.48369e-10	4.72134e-11	0.502471	down	962.738	483.748	1069	CETN2	"centrin, EF-hand protein, 2"	chrX:151996240-151996181	ENST00000370277	GO:0000086(G2/M transition of mitotic cell cycle)|GO:0000278(mitotic cell cycle)|GO:0003676(nucleic acid binding)|GO:0005509(calcium ion binding)|GO:0005515(protein binding)|GO:0005524(ATP binding)|GO:0005622(intracellular)|GO:0005634(nucleus)|GO:0005737(cytoplasm)|GO:0005813(centrosome)|GO:0005814(centriole)|GO:0005829(cytosol)|GO:0005856(cytoskeleton)|GO:0005932(microtubule basal body)|GO:00062…
A_24_P103886	7.07889e-11	1.11525e-11	0.502576	down	2831.41	1423	3422	IDI1	isopentenyl-diphosphate delta isomerase 1	chr10:1086678-1086619	ENST00000381344	GO:0004452(isopentenyl-diphosphate delta-isomerase activity)|GO:0005739(mitochondrion)|GO:0005777(peroxisome)|GO:0005829(cytosol)|GO:0006695(cholesterol biosynthetic process)|GO:0008299(isoprenoid biosynthetic process)|GO:0016787(hydrolase activity)|GO:0016853(isomerase activity)|GO:0035634(response to stilbenoid)|GO:0046872(metal ion binding)
A_23_P339633	3.02314e-09	7.92078e-10	0.502763	down	614.024	308.708	253635	CCDC75	coiled-coil domain containing 75	chr2:37319374-37321259	ENST00000473067	GO:0003676(nucleic acid binding)|GO:0005622(intracellular)
A_24_P202717	4.02075e-12	3.90883e-13	0.502771	down	977.863	491.641	55111	PLEKHJ1	"pleckstrin homology domain containing, family J member 1"	chr19:2234154-2234007	ENST00000326631
A_23_P95594	9.81349e-13	7.163e-14	0.502995	down	2397.21	1205.78	9	NAT1	N-acetyltransferase 1 (arylamine N-acetyltransferase)	chr8:18080376-18080435	ENST00000520546	"GO:0004060(arylamine N-acetyltransferase activity)|GO:0005737(cytoplasm)|GO:0005829(cytosol)|GO:0006805(xenobiotic metabolic process)|GO:0008152(metabolic process)|GO:0016407(acetyltransferase activity)|GO:0016746(transferase activity, transferring acyl groups)"
A_24_P380919	4.73215e-15	8.96722e-17	0.503106	down	7937.09	3993.2	3190	HNRNPK	heterogeneous nuclear ribonucleoprotein K	chr9:86583500-86583441	ENST00000435158	"GO:0000398(nuclear mRNA splicing, via spliceosome)|GO:0000790(nuclear chromatin)|GO:0000978(RNA polymerase II core promoter proximal region sequence-specific DNA binding)|GO:0001077(RNA polymerase II core promoter proximal region sequence-specific DNA binding transcription factor activity involved in positive regulation of transcription)|GO:0003677(DNA binding)|GO:0003697(single-stranded DNA bin…
A_24_P346368	5.16348e-14	1.84599e-15	0.503196	down	956.436	481.275	55069	C7orf42	chromosome 7 open reading frame 42	chr7:66423250-66423309	ENST00000341567	GO:0016020(membrane)|GO:0016021(integral to membrane)
A_24_P289383	3.64168e-11	5.18129e-12	0.50324	down	916.509	461.224	55636	CHD7	chromodomain helicase DNA binding protein 7	chr8:61779398-61779457	ENST00000423902	"GO:0000166(nucleotide binding)|GO:0001501(skeletal system development)|GO:0001568(blood vessel development)|GO:0001701(in utero embryonic development)|GO:0003007(heart morphogenesis)|GO:0003677(DNA binding)|GO:0003682(chromatin binding)|GO:0004386(helicase activity)|GO:0005515(protein binding)|GO:0005524(ATP binding)|GO:0005634(nucleus)|GO:0006355(regulation of transcription, DNA-dependent)|GO:0…
A_24_P169148	6.42506e-16	6.65177e-18	0.503281	down	22459.7	11303.6	3146	HMGB1	high mobility group box 1	chr13:31037696-31037459	ENST00000426225	"GO:0000122(negative regulation of transcription from RNA polymerase II promoter)|GO:0000793(condensed chromosome)|GO:0001654(eye development)|GO:0001773(myeloid dendritic cell activation)|GO:0002407(dendritic cell chemotaxis)|GO:0002437(inflammatory response to antigenic stimulus)|GO:0003677(DNA binding)|GO:0003684(damaged DNA binding)|GO:0003690(double-stranded DNA binding)|GO:0003697(single-st…
A_33_P3397418	1.48888e-11	1.81605e-12	0.503452	down	1047.85	527.544	56829	ZC3HAV1	"zinc finger CCCH-type, antiviral 1"	chr7:138728410-138728351	ENST00000242351	GO:0003723(RNA binding)|GO:0003950(NAD+ ADP-ribosyltransferase activity)|GO:0005515(protein binding)|GO:0005634(nucleus)|GO:0005737(cytoplasm)|GO:0008270(zinc ion binding)|GO:0009615(response to virus)|GO:0032481(positive regulation of type I interferon production)|GO:0046872(metal ion binding)|GO:0050691(regulation of defense response to virus by host)|GO:0071360(cellular response to exogenous d…
A_23_P114947	8.84822e-15	1.9766e-16	0.503529	down	35864	18058.6	5997	RGS2	"regulator of G-protein signaling 2, 24kDa"	chr1:192781051-192781110	ENST00000235382	GO:0004871(signal transducer activity)|GO:0005096(GTPase activator activity)|GO:0005516(calmodulin binding)|GO:0005634(nucleus)|GO:0005730(nucleolus)|GO:0005737(cytoplasm)|GO:0005739(mitochondrion)|GO:0005829(cytosol)|GO:0005886(plasma membrane)|GO:0006417(regulation of translation)|GO:0007049(cell cycle)|GO:0008277(regulation of G-protein coupled receptor protein signaling pathway)|GO:0009898(in…
A_23_P501745	1.77583e-10	3.21405e-11	0.503789	down	4013.59	2022	5192	PEX10	peroxisomal biogenesis factor 10	chr1:2336914-2336855	ENST00000447513	GO:0005515(protein binding)|GO:0005777(peroxisome)|GO:0005778(peroxisomal membrane)|GO:0005779(integral to peroxisomal membrane)|GO:0007031(peroxisome organization)|GO:0008022(protein C-terminus binding)|GO:0008270(zinc ion binding)|GO:0016020(membrane)|GO:0016558(protein import into peroxisome matrix)|GO:0046872(metal ion binding)
A_33_P3727762	1.74944e-16	1.15641e-18	0.504129	down	7697.45	3880.51	6418	SET	SET nuclear oncogene	chr9:131457367-131457426	ENST00000494141	"GO:0004864(protein phosphatase inhibitor activity)|GO:0005515(protein binding)|GO:0005634(nucleus)|GO:0005654(nucleoplasm)|GO:0005737(cytoplasm)|GO:0005783(endoplasmic reticulum)|GO:0005829(cytosol)|GO:0006260(DNA replication)|GO:0006334(nucleosome assembly)|GO:0006337(nucleosome disassembly)|GO:0006913(nucleocytoplasmic transport)|GO:0008601(protein phosphatase type 2A regulator activity)|GO:00…
A_24_P363477	3.27916e-10	6.48688e-11	0.504186	down	662.555	334.051	29960	FTSJ2	FtsJ homolog 2 (E. coli)	chr7:2274904-2274845	ENST00000440306	GO:0003676(nucleic acid binding)|GO:0005634(nucleus)|GO:0005730(nucleolus)|GO:0005739(mitochondrion)|GO:0006364(rRNA processing)|GO:0008168(methyltransferase activity)|GO:0008283(cell proliferation)|GO:0008650(rRNA (uridine-2'-O-)-methyltransferase activity)|GO:0016740(transferase activity)|GO:0031167(rRNA methylation)
A_33_P3369581	8.92851e-11	1.45719e-11	0.504714	down	22013.1	11110.3	8666	EIF3G	"eukaryotic translation initiation factor 3, subunit G"	chr19:10227636-10227577	ENST00000253108	GO:0000166(nucleotide binding)|GO:0003723(RNA binding)|GO:0003743(translation initiation factor activity)|GO:0005515(protein binding)|GO:0005634(nucleus)|GO:0005737(cytoplasm)|GO:0005829(cytosol)|GO:0005852(eukaryotic translation initiation factor 3 complex)|GO:0006412(translation)|GO:0006413(translational initiation)|GO:0010467(gene expression)|GO:0044267(cellular protein metabolic process)|GO:0…
A_33_P3298413	9.87115e-07	4.45079e-07	0.504767	down	420.382	212.195	10465	PPIH	peptidylprolyl isomerase H (cyclophilin H)	chr1:43142350-43142409	ENST00000304979	"GO:0000398(nuclear mRNA splicing, via spliceosome)|GO:0000413(protein peptidyl-prolyl isomerization)|GO:0003755(peptidyl-prolyl cis-trans isomerase activity)|GO:0005515(protein binding)|GO:0005634(nucleus)|GO:0005681(spliceosomal complex)|GO:0005737(cytoplasm)|GO:0006457(protein folding)|GO:0006461(protein complex assembly)|GO:0008380(RNA splicing)|GO:0016018(cyclosporin A binding)|GO:0016607(nu…
A_23_P8240	2.10866e-08	6.79719e-09	0.504808	down	630.634	318.349	26240	FAM50B	"family with sequence similarity 50, member B"	chr6:3851193-3851252	ENST00000380274	GO:0005634(nucleus)
A_33_P3400263	2.21838e-11	2.91007e-12	0.504946	down	450.633	227.545	54108	CHRAC1	chromatin accessibility complex 1	chr8:141527098-141527157	ENST00000220913	GO:0003677(DNA binding)|GO:0003887(DNA-directed DNA polymerase activity)|GO:0005622(intracellular)|GO:0005634(nucleus)|GO:0006338(chromatin remodeling)|GO:0008622(epsilon DNA polymerase complex)|GO:0008623(chromatin accessibility complex)|GO:0016740(transferase activity)|GO:0016779(nucleotidyltransferase activity)|GO:0043565(sequence-specific DNA binding)
A_23_P255663	1.45091e-05	7.92793e-06	0.505125	down	445.774	225.171	79694	MANEA	"mannosidase, endo-alpha"	chr6:96056776-96056835	ENST00000358812	"GO:0000139(Golgi membrane)|GO:0004569(glycoprotein endo-alpha-1,2-mannosidase activity)|GO:0005794(Golgi apparatus)|GO:0016020(membrane)|GO:0016021(integral to membrane)|GO:0016787(hydrolase activity)|GO:0018279(protein N-linked glycosylation via asparagine)|GO:0043687(post-translational protein modification)|GO:0044267(cellular protein metabolic process)"
A_23_P67864	2.00227e-07	7.95316e-08	0.505404	down	340.813	172.248	109	ADCY3	adenylate cyclase 3	chr2:25042332-25042273	ENST00000415879	GO:0000166(nucleotide binding)|GO:0003924(GTPase activity)|GO:0004016(adenylate cyclase activity)|GO:0005516(calmodulin binding)|GO:0005524(ATP binding)|GO:0005624(membrane fraction)|GO:0005634(nucleus)|GO:0005737(cytoplasm)|GO:0005886(plasma membrane)|GO:0005887(integral to plasma membrane)|GO:0006112(energy reserve metabolic process)|GO:0006171(cAMP biosynthetic process)|GO:0006184(GTP cataboli…
A_23_P122624	6.98612e-11	1.09894e-11	0.505655	down	2336.26	1181.34	84946	LTV1	LTV1 homolog (S. cerevisiae)	chr6:144184627-144184686	ENST00000367576	GO:0005634(nucleus)|GO:0005730(nucleolus)|GO:0005737(cytoplasm)
A_33_P3772996	6.42455e-09	1.83184e-09	0.505783	down	8244.68	4170.02	5567	PRKACB	"protein kinase, cAMP-dependent, catalytic, beta"	chr1:84702761-84702820	ENST00000394838	"GO:0000166(nucleotide binding)|GO:0000287(magnesium ion binding)|GO:0004674(protein serine/threonine kinase activity)|GO:0004691(cAMP-dependent protein kinase activity)|GO:0005524(ATP binding)|GO:0005634(nucleus)|GO:0005654(nucleoplasm)|GO:0005737(cytoplasm)|GO:0005813(centrosome)|GO:0005829(cytosol)|GO:0005886(plasma membrane)|GO:0005952(cAMP-dependent protein kinase complex)|GO:0005975(carbohy…
A_23_P43580	6.55717e-13	4.39668e-14	0.506088	down	1736.83	878.99	11064	CNTRL	centriolin	chr9:123935686-123935745	ENST00000454238	GO:0000086(G2/M transition of mitotic cell cycle)|GO:0000278(mitotic cell cycle)|GO:0005515(protein binding)|GO:0005737(cytoplasm)|GO:0005813(centrosome)|GO:0005829(cytosol)|GO:0005856(cytoskeleton)|GO:0051301(cell division)
A_24_P70002	4.94327e-11	7.40502e-12	0.506272	down	935.735	473.737	26524	LATS2	"LATS, large tumor suppressor, homolog 2 (Drosophila)"	chr13:21547988-21547929	ENST00000382592	GO:0000082(G1/S transition of mitotic cell cycle)|GO:0000166(nucleotide binding)|GO:0000922(spindle pole)|GO:0004674(protein serine/threonine kinase activity)|GO:0005515(protein binding)|GO:0005524(ATP binding)|GO:0005634(nucleus)|GO:0005737(cytoplasm)|GO:0005815(microtubule organizing center)|GO:0005856(cytoskeleton)|GO:0006468(protein phosphorylation)|GO:0007049(cell cycle)|GO:0007067(mitosis)|…
A_23_P366230	0.00147209	0.00104832	0.506332	down	485.873	246.013	9113	LATS1	"LATS, large tumor suppressor, homolog 1 (Drosophila)"	chr6:149982442-149982383	ENST00000253339	GO:0000086(G2/M transition of mitotic cell cycle)|GO:0000166(nucleotide binding)|GO:0000287(magnesium ion binding)|GO:0000819(sister chromatid segregation)|GO:0000922(spindle pole)|GO:0004674(protein serine/threonine kinase activity)|GO:0005515(protein binding)|GO:0005524(ATP binding)|GO:0005737(cytoplasm)|GO:0005815(microtubule organizing center)|GO:0005856(cytoskeleton)|GO:0006468(protein phosp…
A_23_P23221	1.68002e-09	4.09829e-10	0.506472	down	574.804	291.122	1647	GADD45A	"growth arrest and DNA-damage-inducible, alpha"	chr1:68153371-68153430	ENST00000370985	GO:0000079(regulation of cyclin-dependent protein kinase activity)|GO:0000086(G2/M transition of mitotic cell cycle)|GO:0005515(protein binding)|GO:0005634(nucleus)|GO:0006281(DNA repair)|GO:0006469(negative regulation of protein kinase activity)|GO:0006915(apoptosis)|GO:0007050(cell cycle arrest)|GO:0007098(centrosome cycle)|GO:0042770(signal transduction in response to DNA damage)|GO:0071260(ce…
A_23_P205830	8.92223e-14	3.66326e-15	0.507217	down	1604.05	813.602	53339	BTBD1	BTB (POZ) domain containing 1	chr15:83685175-83685163	ENST00000379403	GO:0000932(cytoplasmic mRNA processing body)|GO:0005737(cytoplasm)|GO:0008150(biological_process)|GO:0043234(protein complex)
A_23_P501435	1.62792e-08	5.1067e-09	0.507277	down	691.148	350.603	57325	CSRP2BP	CSRP2 binding protein	chr20:18168563-18168622	ENST00000278816	GO:0005515(protein binding)|GO:0005634(nucleus)|GO:0005671(Ada2/Gcn5/Ada3 transcription activator complex)|GO:0005737(cytoplasm)|GO:0008080(N-acetyltransferase activity)|GO:0008152(metabolic process)|GO:0009790(embryo development)|GO:0022402(cell cycle process)|GO:0030274(LIM domain binding)|GO:0043966(histone H3 acetylation)
A_24_P271049	6.55425e-14	2.50285e-15	0.507278	down	6921.89	3511.32	497661	C18orf32	chromosome 18 open reading frame 32	chr18:47008752-47008693	ENST00000318240	GO:0004871(signal transducer activity)|GO:0007165(signal transduction)|GO:0043123(positive regulation of I-kappaB kinase/NF-kappaB cascade)
A_23_P11295	1.42493e-12	1.13267e-13	0.508018	down	914.278	464.47	100272147	MTCP1NB	mature T-cell proliferation 1 neighbor	chrX:154290221-154290162	ENST00000369479	GO:0005739(mitochondrion)|GO:0008283(cell proliferation)
A_23_P200143	7.7053e-12	8.399e-13	0.508093	down	3001.98	1525.29	50717	DCAF8	DDB1 and CUL4 associated factor 8	chr1:160186380-160186321	ENST00000368073	GO:0005515(protein binding)|GO:0016567(protein ubiquitination)|GO:0080008(CUL4 RING ubiquitin ligase complex)
A_33_P3332112	7.44396e-10	1.64554e-10	0.508224	down	2465.5	1253.02	355	FAS	"Fas (TNF receptor superfamily, member 6)"	chr10:90774148-90774207	ENST00000540197	GO:0001666(response to hypoxia)|GO:0002377(immunoglobulin production)|GO:0003014(renal system process)|GO:0004871(signal transducer activity)|GO:0004872(receptor activity)|GO:0004888(transmembrane receptor activity)|GO:0005031(tumor necrosis factor receptor activity)|GO:0005488(binding)|GO:0005515(protein binding)|GO:0005576(extracellular region)|GO:0005625(soluble fraction)|GO:0005634(nucleus)|G…
A_23_P136012	2.01042e-12	1.71263e-13	0.508326	down	757.213	384.911	26269	FBXO8	F-box protein 8	chr4:175160186-175158733	ENST00000515664	GO:0000151(ubiquitin ligase complex)|GO:0005086(ARF guanyl-nucleotide exchange factor activity)|GO:0005622(intracellular)|GO:0005737(cytoplasm)|GO:0006511(ubiquitin-dependent protein catabolic process)|GO:0032012(regulation of ARF protein signal transduction)
A_23_P98686	2.87539e-08	9.54627e-09	0.508339	down	3523.29	1791.03	80162	ATHL1	"ATH1, acid trehalase-like 1 (yeast)"	chr11:295251-295310	ENST00000474221	"GO:0005975(carbohydrate metabolic process)|GO:0016798(hydrolase activity, acting on glycosyl bonds)"
A_23_P372334	2.22749e-15	3.32834e-17	0.508353	down	2461.1	1251.11	151903	CCDC12	coiled-coil domain containing 12	chr3:46963448-46963389	ENST00000292314
A_23_P88904	7.60243e-05	4.59968e-05	0.508372	down	264.864	134.65	4913	NTHL1	nth endonuclease III-like 1 (E. coli)	chr16:2094667-2093705	ENST00000219066	"GO:0003677(DNA binding)|GO:0003690(double-stranded DNA binding)|GO:0003906(DNA-(apurinic or apyrimidinic site) lyase activity)|GO:0004519(endonuclease activity)|GO:0005515(protein binding)|GO:0005634(nucleus)|GO:0005654(nucleoplasm)|GO:0005739(mitochondrion)|GO:0006281(DNA repair)|GO:0006284(base-excision repair)|GO:0006285(base-excision repair, AP site formation)|GO:0006296(nucleotide-excision …
A_24_P687582	7.79741e-11	1.24787e-11	0.508458	down	878.182	446.519	93624	TADA2B	transcriptional adaptor 2B	chr4:7058918-7058977		"GO:0003677(DNA binding)|GO:0005634(nucleus)|GO:0006355(regulation of transcription, DNA-dependent)|GO:0008270(zinc ion binding)|GO:0030914(STAGA complex)|GO:0046872(metal ion binding)|GO:0070461(SAGA-type complex)"
A_24_P212152	3.79718e-12	3.64976e-13	0.508522	down	11732.7	5966.31	80097	MZT2B	mitotic spindle organizing protein 2B	chr2:130948209-130948268	ENST00000281871	GO:0005515(protein binding)|GO:0005737(cytoplasm)|GO:0005813(centrosome)|GO:0005819(spindle)|GO:0005856(cytoskeleton)|GO:0008274(gamma-tubulin ring complex)
A_33_P3404052	1.53594e-13	7.21853e-15	0.508538	down	6621.79	3367.44	25816	TNFAIP8	"tumor necrosis factor, alpha-induced protein 8"	chr5:118729017-118729076	ENST00000274456	GO:0005737(cytoplasm)|GO:0006916(anti-apoptosis)|GO:0019987(negative regulation of anti-apoptosis)|GO:0043027(caspase inhibitor activity)|GO:0043154(negative regulation of caspase activity)
A_33_P3386364	8.28462e-10	1.85484e-10	0.50918	down	1464.29	745.587	2188	FANCF	"Fanconi anemia, complementation group F"	chr11:22646292-22646233	ENST00000327470	GO:0003674(molecular_function)|GO:0005515(protein binding)|GO:0005634(nucleus)|GO:0005654(nucleoplasm)|GO:0006281(DNA repair)|GO:0008150(biological_process)|GO:0043240(Fanconi anaemia nuclear complex)
A_24_P206736	2.10352e-15	3.06686e-17	0.509274	down	1485.41	756.483	7702	ZNF143	zinc finger protein 143	chr11:9549384-9549443	ENST00000532305	GO:0003677(DNA binding)|GO:0005622(intracellular)|GO:0005634(nucleus)|GO:0005654(nucleoplasm)|GO:0006357(regulation of transcription from RNA polymerase II promoter)|GO:0006359(regulation of transcription from RNA polymerase III promoter)|GO:0006366(transcription from RNA polymerase II promoter)|GO:0006383(transcription from RNA polymerase III promoter)|GO:0008270(zinc ion binding)|GO:0046872(met…
A_24_P278299	0.0248541	0.0202633	0.509305	down	349.951	178.232	79754	ASB13	ankyrin repeat and SOCS box containing 13	chr10:5681088-5681029	ENST00000459912	GO:0005515(protein binding)|GO:0035556(intracellular signal transduction)
A_24_P396231	6.03647e-11	9.31688e-12	0.509401	down	1046.96	533.324	3920	LAMP2	lysosomal-associated membrane protein 2	chrX:119560132-119560073		GO:0002576(platelet degranulation)|GO:0005624(membrane fraction)|GO:0005764(lysosome)|GO:0005765(lysosomal membrane)|GO:0005768(endosome)|GO:0005770(late endosome)|GO:0005886(plasma membrane)|GO:0007596(blood coagulation)|GO:0010008(endosome membrane)|GO:0016020(membrane)|GO:0016021(integral to membrane)|GO:0030168(platelet activation)|GO:0031088(platelet dense granule membrane)
A_24_P222684	9.51679e-14	3.98534e-15	0.509566	down	3128.34	1594.1	6738	TROVE2	"TROVE domain family, member 2"	chr1:193053711-193053770	ENST00000416058	GO:0003723(RNA binding)|GO:0005634(nucleus)|GO:0005730(nucleolus)|GO:0005737(cytoplasm)|GO:0006383(transcription from RNA polymerase III promoter)|GO:0030529(ribonucleoprotein complex)
A_23_P60101	0.000100847	6.21116e-05	0.509595	down	372.286	189.715	79943	ZNF696	zinc finger protein 696	chr8:144379467-144379526	ENST00000330143	"GO:0003677(DNA binding)|GO:0005622(intracellular)|GO:0005634(nucleus)|GO:0006355(regulation of transcription, DNA-dependent)|GO:0008270(zinc ion binding)|GO:0046872(metal ion binding)"
A_23_P144453	9.71954e-16	1.13212e-17	0.509751	down	3215.37	1639.04	93621	MRFAP1	Morf4 family associated protein 1	chr4:6643751-6643810	ENST00000512914	GO:0005515(protein binding)|GO:0005634(nucleus)|GO:0005737(cytoplasm)|GO:0048471(perinuclear region of cytoplasm)
A_23_P355385	2.45051e-12	2.17514e-13	0.509797	down	3267.61	1665.82	5537	PPP6C	"protein phosphatase 6, catalytic subunit"	chr9:127911554-127911495	ENST00000451402	GO:0000082(G1/S transition of mitotic cell cycle)|GO:0004722(protein serine/threonine phosphatase activity)|GO:0005515(protein binding)|GO:0005737(cytoplasm)|GO:0005829(cytosol)|GO:0006470(protein dephosphorylation)|GO:0007049(cell cycle)|GO:0016787(hydrolase activity)|GO:0046872(metal ion binding)
A_32_P72394	0.334266	0.308815	0.509964	down	180.665	92.1326	5575	PRKAR1B	"protein kinase, cAMP-dependent, regulatory, type I, beta"	chr7:720361-720302	ENST00000417852	GO:0000166(nucleotide binding)|GO:0001932(regulation of protein phosphorylation)|GO:0005829(cytosol)|GO:0005952(cAMP-dependent protein kinase complex)|GO:0006112(energy reserve metabolic process)|GO:0006468(protein phosphorylation)|GO:0006833(water transport)|GO:0007165(signal transduction)|GO:0007202(activation of phospholipase C activity)|GO:0007596(blood coagulation)|GO:0008603(cAMP-dependent …
A_33_P3239287	8.42326e-06	4.43458e-06	0.51	down	749.732	382.363	1107	CHD3	chromodomain helicase DNA binding protein 3	chr17:7816010-7816069	ENST00000330494	"GO:0000166(nucleotide binding)|GO:0003677(DNA binding)|GO:0004003(ATP-dependent DNA helicase activity)|GO:0004386(helicase activity)|GO:0005515(protein binding)|GO:0005524(ATP binding)|GO:0005634(nucleus)|GO:0005737(cytoplasm)|GO:0005813(centrosome)|GO:0005856(cytoskeleton)|GO:0006355(regulation of transcription, DNA-dependent)|GO:0006357(regulation of transcription from RNA polymerase II promot…
A_33_P3371055	1.87956e-13	9.27094e-15	0.510123	down	2584.37	1318.35	5861	RAB1A	"RAB1A, member RAS oncogene family"	chr2:65315237-65315178	ENST00000260638	GO:0000166(nucleotide binding)|GO:0003924(GTPase activity)|GO:0005525(GTP binding)|GO:0005783(endoplasmic reticulum)|GO:0005794(Golgi apparatus)|GO:0006184(GTP catabolic process)|GO:0007264(small GTPase mediated signal transduction)|GO:0015031(protein transport)|GO:0016192(vesicle-mediated transport)
A_33_P3338559	1.92864e-11	2.47432e-12	0.510141	down	1760.77	898.243	5928	RBBP4	retinoblastoma binding protein 4	chr1:33146199-33146258	ENST00000373485	"GO:0005515(protein binding)|GO:0005634(nucleus)|GO:0005654(nucleoplasm)|GO:0006260(DNA replication)|GO:0006334(nucleosome assembly)|GO:0006338(chromatin remodeling)|GO:0006355(regulation of transcription, DNA-dependent)|GO:0007049(cell cycle)|GO:0008094(DNA-dependent ATPase activity)|GO:0008285(negative regulation of cell proliferation)|GO:0016580(Sin3 complex)|GO:0016581(NuRD complex)|GO:001658…
A_23_P358221	1.41393e-11	1.71143e-12	0.510246	down	532.453	271.682	26043	UBXN7	UBX domain protein 7	chr3:196081140-196081081	ENST00000296328	GO:0005515(protein binding)|GO:0008134(transcription factor binding)|GO:0031625(ubiquitin protein ligase binding)|GO:0034098(Cdc48p-Npl4p-Ufd1p AAA ATPase complex)|GO:0043130(ubiquitin binding)
A_23_P30495	6.56909e-11	1.02343e-11	0.510257	down	672.303	343.047	3156	HMGCR	3-hydroxy-3-methylglutaryl-CoA reductase	chr5:74657651-74657710	ENST00000429286	GO:0004420(hydroxymethylglutaryl-CoA reductase (NADPH) activity)|GO:0005777(peroxisome)|GO:0005778(peroxisomal membrane)|GO:0005783(endoplasmic reticulum)|GO:0005789(endoplasmic reticulum membrane)|GO:0006695(cholesterol biosynthetic process)|GO:0008299(isoprenoid biosynthetic process)|GO:0008354(germ cell migration)|GO:0008406(gonad development)|GO:0015936(coenzyme A metabolic process)|GO:001602…
A_19_P00805291	9.09235e-13	6.51981e-14	0.510502	down	9221.11	4707.4				chr15:25154544-25154485	ENST00000441797
A_24_P322444	1.39341e-13	6.3904e-15	0.511088	down	2093.65	1070.04	23636	NUP62	nucleoporin 62kDa	chr19:50410195-50410136	ENST00000352066	"GO:0000922(spindle pole)|GO:0003682(chromatin binding)|GO:0004674(protein serine/threonine kinase activity)|GO:0005487(nucleocytoplasmic transporter activity)|GO:0005515(protein binding)|GO:0005634(nucleus)|GO:0005635(nuclear envelope)|GO:0005643(nuclear pore)|GO:0005737(cytoplasm)|GO:0005856(cytoskeleton)|GO:0005975(carbohydrate metabolic process)|GO:0006351(transcription, DNA-dependent)|GO:000…
A_23_P5912	4.75755e-15	9.03825e-17	0.511287	down	2184.87	1117.09	54915	YTHDF1	"YTH domain family, member 1"	chr20:61826871-61826812	ENST00000370339
A_24_P353638	3.93415e-10	7.96279e-11	0.511317	down	3701.64	1892.71	57823	SLAMF7	SLAM family member 7	chr1:160724402-160724461	ENST00000466792	GO:0004872(receptor activity)|GO:0005886(plasma membrane)|GO:0007155(cell adhesion)|GO:0016020(membrane)|GO:0016021(integral to membrane)|GO:0030101(natural killer cell activation)|GO:0032814(regulation of natural killer cell activation)|GO:0042267(natural killer cell mediated cytotoxicity)
A_33_P3316786	1.77056e-10	3.2032e-11	0.511413	down	610.977	312.462	1602	DACH1	dachshund homolog 1 (Drosophila)	chr13:72049898-72049839	ENST00000359684	"GO:0000166(nucleotide binding)|GO:0003677(DNA binding)|GO:0005515(protein binding)|GO:0005634(nucleus)|GO:0005730(nucleolus)|GO:0006355(regulation of transcription, DNA-dependent)|GO:0007275(multicellular organismal development)"
A_24_P208567	2.67455e-08	8.81923e-09	0.51156	down	394.158	201.636	8809	IL18R1	interleukin 18 receptor 1	chr2:103014718-103014777	ENST00000409599	GO:0004872(receptor activity)|GO:0004888(transmembrane receptor activity)|GO:0004908(interleukin-1 receptor activity)|GO:0005622(intracellular)|GO:0005886(plasma membrane)|GO:0006955(immune response)|GO:0007165(signal transduction)|GO:0016021(integral to membrane)|GO:0045087(innate immune response)
A_23_P71591	1.27728e-12	9.96284e-14	0.511772	down	3229.88	1652.96	55035	NOL8	nucleolar protein 8	chr9:95060577-95060148	ENST00000544867	GO:0000166(nucleotide binding)|GO:0003723(RNA binding)|GO:0005515(protein binding)|GO:0005634(nucleus)|GO:0005730(nucleolus)|GO:0005737(cytoplasm)|GO:0006260(DNA replication)|GO:0006364(rRNA processing)|GO:0030307(positive regulation of cell growth)
A_23_P60002	2.16713e-10	4.04009e-11	0.511814	down	1107.74	566.955	9694	TTC35	tetratricopeptide repeat domain 35	chr8:109498816-109498875	ENST00000220853	GO:0005488(binding)|GO:0005634(nucleus)|GO:0005739(mitochondrion)|GO:0005783(endoplasmic reticulum)
A_33_P3366039	1.05563e-11	1.21514e-12	0.512041	down	8849.47	4531.29	6159	RPL29	ribosomal protein L29	chr3:52029100-52028126	ENST00000458386	GO:0003723(RNA binding)|GO:0003735(structural constituent of ribosome)|GO:0005622(intracellular)|GO:0005829(cytosol)|GO:0005840(ribosome)|GO:0006412(translation)|GO:0006414(translational elongation)|GO:0006415(translational termination)|GO:0007566(embryo implantation)|GO:0008201(heparin binding)|GO:0010467(gene expression)|GO:0016032(viral reproduction)|GO:0016070(RNA metabolic process)|GO:001607…
A_33_P3290672	2.72762e-10	5.2531e-11	0.512454	down	852.237	436.732	51714	SELT	selenoprotein T	chr3:150348174-150348233		GO:0001514(selenocysteine incorporation)|GO:0008430(selenium binding)|GO:0045454(cell redox homeostasis)
A_23_P103765	0.00269223	0.00197176	0.512892	down	4671.04	2395.74	2205	FCER1A	"Fc fragment of IgE, high affinity I, receptor for; alpha polypeptide"	chr1:159276034-159277595	ENST00000368115	GO:0001812(positive regulation of type I hypersensitivity)|GO:0001820(serotonin secretion)|GO:0004872(receptor activity)|GO:0005886(plasma membrane)|GO:0005887(integral to plasma membrane)|GO:0007166(cell surface receptor linked signaling pathway)|GO:0007257(activation of JUN kinase activity)|GO:0009897(external side of plasma membrane)|GO:0019370(leukotriene biosynthetic process)|GO:0019863(IgE …
A_33_P3295650	0.893336	0.883904	0.513244	down	306.652	157.387	320	APBA1	"amyloid beta (A4) precursor protein-binding, family A, member 1"	chr9:72045529-72045470	ENST00000265381	"GO:0001540(beta-amyloid binding)|GO:0005515(protein binding)|GO:0005546(phosphatidylinositol-4,5-bisphosphate binding)|GO:0005886(plasma membrane)|GO:0006461(protein complex assembly)|GO:0006886(intracellular protein transport)|GO:0007155(cell adhesion)|GO:0007268(synaptic transmission)|GO:0007399(nervous system development)|GO:0007626(locomotory behavior)|GO:0008021(synaptic vesicle)|GO:0008088…
A_23_P26945	1.11678e-12	8.4052e-14	0.513302	down	779.425	400.08	4669	NAGLU	"N-acetylglucosaminidase, alpha"	chr17:40696244-40696303	ENST00000225927	"GO:0004561(alpha-N-acetylglucosaminidase activity)|GO:0005764(lysosome)|GO:0007040(lysosome organization)|GO:0007399(nervous system development)|GO:0008152(metabolic process)|GO:0016798(hydrolase activity, acting on glycosyl bonds)|GO:0021680(cerebellar Purkinje cell layer development)|GO:0042474(middle ear morphogenesis)|GO:0045475(locomotor rhythm)|GO:0046548(retinal rod cell development)|GO:0…
A_23_P104318	4.03894e-10	8.20499e-11	0.513702	down	3308.61	1699.64	54541	DDIT4	DNA-damage-inducible transcript 4	chr10:74035363-74035422	ENST00000307365	GO:0001666(response to hypoxia)|GO:0005622(intracellular)|GO:0005737(cytoplasm)|GO:0005739(mitochondrion)|GO:0006915(apoptosis)|GO:0032007(negative regulation of TOR signaling cascade)|GO:0043241(protein complex disassembly)|GO:0045820(negative regulation of glycolysis)|GO:0071889(14-3-3 protein binding)|GO:0072593(reactive oxygen species metabolic process)
A_24_P564030	0.244851	0.222484	0.514038	down	91.7912	47.1841	284697	BTBD8	BTB (POZ) domain containing 8	chr1:92612820-92613294	ENST00000540648	GO:0005634(nucleus)|GO:0005730(nucleolus)
A_32_P16854	1.76253e-11	2.2192e-12	0.514131	down	4724.73	2429.13	25847	ANAPC13	anaphase promoting complex subunit 13	chr3:134201667-134197518	ENST00000508755	GO:0005634(nucleus)|GO:0005680(anaphase-promoting complex)|GO:0007049(cell cycle)|GO:0007067(mitosis)|GO:0051301(cell division)|GO:0070979(protein K11-linked ubiquitination)
A_32_P195647	1.18024e-13	5.17984e-15	0.514318	down	1311.04	674.294	80311	KLHL15	kelch-like 15 (Drosophila)	chrX:24006653-24006594	ENST00000328046
A_23_P251881	0.00013721	8.59812e-05	0.514498	down	763.654	392.899	259197	NCR3	natural cytotoxicity triggering receptor 3	chr6:31556758-31556699	ENST00000376073	GO:0004872(receptor activity)|GO:0005886(plasma membrane)|GO:0005887(integral to plasma membrane)|GO:0006954(inflammatory response)|GO:0006955(immune response)|GO:0008037(cell recognition)|GO:0045954(positive regulation of natural killer cell mediated cytotoxicity)
A_24_P47547	2.6782e-10	5.14645e-11	0.514771	down	4402.27	2266.16	5901	RAN	"RAN, member RAS oncogene family"	chr12:131357427-131357568	ENST00000477395	"GO:0000166(nucleotide binding)|GO:0000785(chromatin)|GO:0003682(chromatin binding)|GO:0003713(transcription coactivator activity)|GO:0003924(GTPase activity)|GO:0005515(protein binding)|GO:0005525(GTP binding)|GO:0005634(nucleus)|GO:0005643(nuclear pore)|GO:0005654(nucleoplasm)|GO:0005737(cytoplasm)|GO:0005829(cytosol)|GO:0006184(GTP catabolic process)|GO:0006259(DNA metabolic process)|GO:000640…
A_33_P3221788	1.37711e-08	4.24711e-09	0.515016	down	1092.04	562.419	57403	RAB22A	"RAB22A, member RAS oncogene family"	chr20:56942283-56942342	ENST00000244040	GO:0000166(nucleotide binding)|GO:0003924(GTPase activity)|GO:0005515(protein binding)|GO:0005525(GTP binding)|GO:0005769(early endosome)|GO:0005886(plasma membrane)|GO:0006184(GTP catabolic process)|GO:0006897(endocytosis)|GO:0007032(endosome organization)|GO:0007264(small GTPase mediated signal transduction)|GO:0010008(endosome membrane)|GO:0015031(protein transport)
A_23_P259054	3.46305e-12	3.27572e-13	0.515523	down	1879.43	968.887	57231	SNX14	sorting nexin 14	chr6:86217734-86216997	ENST00000503491	GO:0004871(signal transducer activity)|GO:0015031(protein transport)|GO:0016020(membrane)|GO:0016021(integral to membrane)|GO:0035091(phosphatidylinositol binding)
A_23_P312718	4.30645e-14	1.46021e-15	0.515532	down	3474.49	1791.21	50640	PNPLA8	patatin-like phospholipase domain containing 8	chr7:108119645-108113078	ENST00000257694	GO:0000139(Golgi membrane)|GO:0004622(lysophospholipase activity)|GO:0005524(ATP binding)|GO:0005622(intracellular)|GO:0005624(membrane fraction)|GO:0005737(cytoplasm)|GO:0005778(peroxisomal membrane)|GO:0005783(endoplasmic reticulum)|GO:0005789(endoplasmic reticulum membrane)|GO:0005794(Golgi apparatus)|GO:0006631(fatty acid metabolic process)|GO:0008152(metabolic process)|GO:0016020(membrane)|G…
A_23_P300150	2.86946e-13	1.56497e-14	0.515571	down	760.809	392.251	4772	NFATC1	"nuclear factor of activated T-cells, cytoplasmic, calcineurin-dependent 1"	chr18:77289219-77289278	ENST00000318065	"GO:0003677(DNA binding)|GO:0003700(sequence-specific DNA binding transcription factor activity)|GO:0005515(protein binding)|GO:0005528(FK506 binding)|GO:0005622(intracellular)|GO:0005634(nucleus)|GO:0005737(cytoplasm)|GO:0006355(regulation of transcription, DNA-dependent)|GO:0006366(transcription from RNA polymerase II promoter)|GO:0035556(intracellular signal transduction)|GO:0044212(transcript…
A_23_P105519	2.01897e-09	5.03605e-10	0.515824	down	4060.7	2094.61	51729	WBP11	WW domain binding protein 11	chr12:14939934-14939875	ENST00000261167	GO:0003697(single-stranded DNA binding)|GO:0005515(protein binding)|GO:0005634(nucleus)|GO:0005737(cytoplasm)|GO:0006364(rRNA processing)|GO:0006397(mRNA processing)|GO:0008380(RNA splicing)|GO:0008599(protein phosphatase type 1 regulator activity)|GO:0016607(nuclear speck)|GO:0050699(WW domain binding)
A_23_P160582	0.000200329	0.000128288	0.515961	down	200.672	103.539	81888	HYI	hydroxypyruvate isomerase (putative)	chr1:43917493-43917354	ENST00000496142	GO:0008903(hydroxypyruvate isomerase activity)|GO:0016853(isomerase activity)
A_23_P2143	5.14038e-13	3.25527e-14	0.516318	down	1813.95	936.576	9789	SPCS2	signal peptidase complex subunit 2 homolog (S. cerevisiae)	chr11:74688489-74688548	ENST00000543748	GO:0005783(endoplasmic reticulum)|GO:0005787(signal peptidase complex)|GO:0005789(endoplasmic reticulum membrane)|GO:0005792(microsome)|GO:0006112(energy reserve metabolic process)|GO:0006465(signal peptide processing)|GO:0006508(proteolysis)|GO:0008233(peptidase activity)|GO:0016020(membrane)|GO:0016021(integral to membrane)|GO:0050796(regulation of insulin secretion)
A_24_P323104	3.94932e-15	7.02364e-17	0.516677	down	4902.46	2532.99	1729	DIAPH1	diaphanous homolog 1 (Drosophila)	chr5:140894648-140894589	ENST00000253811	GO:0003779(actin binding)|GO:0005102(receptor binding)|GO:0005488(binding)|GO:0005737(cytoplasm)|GO:0005856(cytoskeleton)|GO:0005886(plasma membrane)|GO:0007010(cytoskeleton organization)|GO:0007605(sensory perception of sound)|GO:0008360(regulation of cell shape)|GO:0016043(cellular component organization)|GO:0017048(Rho GTPase binding)|GO:0030036(actin cytoskeleton organization)|GO:0030041(acti…
A_23_P258621	2.11115e-09	5.29547e-10	0.516815	down	1474.53	762.061	8634	RTCD1	RNA terminal phosphate cyclase domain 1	chr1:100757233-100757292	ENST00000260563	GO:0000166(nucleotide binding)|GO:0003723(RNA binding)|GO:0003963(RNA-3'-phosphate cyclase activity)|GO:0005524(ATP binding)|GO:0005634(nucleus)|GO:0005654(nucleoplasm)|GO:0006396(RNA processing)
A_23_P136232	4.43834e-09	1.2146e-09	0.517752	down	1232.1	637.923	54928	IMPAD1	inositol monophosphatase domain containing 1	chr8:57875698-57875639	ENST00000262644	"GO:0001501(skeletal system development)|GO:0001958(endochondral ossification)|GO:0002063(chondrocyte development)|GO:0005794(Golgi apparatus)|GO:0008254(3'-nucleotidase activity)|GO:0008441(3'(2'),5'-bisphosphate nucleotidase activity)|GO:0008934(inositol-1(or 4)-monophosphatase activity)|GO:0009791(post-embryonic development)|GO:0016020(membrane)|GO:0016021(integral to membrane)|GO:0016787(hydr…
A_23_P90369	2.69565e-14	8.06612e-16	0.517821	down	4476.02	2317.78	91304	C19orf6	chromosome 19 open reading frame 6	chr19:1009717-1009658	ENST00000356663	GO:0005737(cytoplasm)|GO:0016020(membrane)|GO:0016021(integral to membrane)
A_23_P431789	2.17355e-09	5.47181e-10	0.51846	down	980.177	508.183	378	ARF4	ADP-ribosylation factor 4	chr3:57557101-57557072	ENST00000486310	GO:0000166(nucleotide binding)|GO:0003924(GTPase activity)|GO:0005525(GTP binding)|GO:0005622(intracellular)|GO:0005737(cytoplasm)|GO:0005794(Golgi apparatus)|GO:0005886(plasma membrane)|GO:0006184(GTP catabolic process)|GO:0007173(epidermal growth factor receptor signaling pathway)|GO:0007264(small GTPase mediated signal transduction)|GO:0007420(brain development)|GO:0015031(protein transport)|G…
A_32_P43812	2.04586e-06	9.75597e-07	0.51862	down	641.258	332.569	23142	DCUN1D4	"DCN1, defective in cullin neddylation 1, domain containing 4 (S. cerevisiae)"	chr4:52782383-52782442	ENST00000477560	GO:0003674(molecular_function)|GO:0005575(cellular_component)|GO:0008150(biological_process)
A_23_P80594	7.24993e-15	1.5322e-16	0.518873	down	1742.89	904.339	23228	PLCL2	phospholipase C-like 2	chr3:17131469-17131528	ENST00000432376	GO:0004435(phosphatidylinositol phospholipase C activity)|GO:0004871(signal transducer activity)|GO:0005509(calcium ion binding)|GO:0005737(cytoplasm)|GO:0006629(lipid metabolic process)|GO:0035556(intracellular signal transduction)
A_23_P70480	3.12274e-08	1.04541e-08	0.518874	down	5687.06	2950.87	8368	HIST1H4L	"histone cluster 1, H4l"	chr6:27841008-27840949	ENST00000355981
A_23_P348146	2.29936e-06	1.10702e-06	0.518977	down	983.346	510.334	122060	SLAIN1	"SLAIN motif family, member 1"	chr13:78337918-78337977	ENST00000466548
A_33_P3396239	4.33755e-13	2.6241e-14	0.519003	down	3376.48	1752.4	6634	SNRPD3	small nuclear ribonucleoprotein D3 polypeptide 18kDa	chr22:24967914-24967973	ENST00000404603	"GO:0000387(spliceosomal snRNP assembly)|GO:0000398(nuclear mRNA splicing, via spliceosome)|GO:0005515(protein binding)|GO:0005634(nucleus)|GO:0005654(nucleoplasm)|GO:0005681(spliceosomal complex)|GO:0005683(U7 snRNP)|GO:0005689(U12-type spliceosomal complex)|GO:0005737(cytoplasm)|GO:0005829(cytosol)|GO:0006366(transcription from RNA polymerase II promoter)|GO:0006369(termination of RNA polymeras…
A_19_P00317054	4.12245e-06	2.06579e-06	0.519148	down	1894.3	983.421		Q8SQ10		chr3:18568758-18568817	ENST00000456253
A_24_P918384	5.17826e-09	1.44351e-09	0.519233	down	387.535	201.221	64324	NSD1	nuclear receptor binding SET domain protein 1	chr5:176726576-176726635	ENST00000361032	"GO:0000122(negative regulation of transcription from RNA polymerase II promoter)|GO:0001702(gastrulation with mouth forming second)|GO:0003682(chromatin binding)|GO:0003712(transcription cofactor activity)|GO:0003714(transcription corepressor activity)|GO:0005634(nucleus)|GO:0005694(chromosome)|GO:0008168(methyltransferase activity)|GO:0008270(zinc ion binding)|GO:0010452(histone H3-K36 methylat…
A_23_P156531	5.79917e-16	5.77703e-18	0.51933	down	2598.92	1349.7	5689	PSMB1	"proteasome (prosome, macropain) subunit, beta type, 1"	chr6:170852761-170852702	ENST00000392093	"GO:0000075(cell cycle checkpoint)|GO:0000082(G1/S transition of mitotic cell cycle)|GO:0000084(S phase of mitotic cell cycle)|GO:0000209(protein polyubiquitination)|GO:0000216(M/G1 transition of mitotic cell cycle)|GO:0000278(mitotic cell cycle)|GO:0000502(proteasome complex)|GO:0002474(antigen processing and presentation of peptide antigen via MHC class I)|GO:0004298(threonine-type endopeptidas…
A_23_P65031	7.15235e-10	1.57204e-10	0.519759	down	3477.81	1807.62	8655	DYNLL1	"dynein, light chain, LC8-type 1"	chr12:120936092-120936151	ENST00000549989	"GO:0000086(G2/M transition of mitotic cell cycle)|GO:0000278(mitotic cell cycle)|GO:0003774(motor activity)|GO:0005515(protein binding)|GO:0005634(nucleus)|GO:0005737(cytoplasm)|GO:0005739(mitochondrion)|GO:0005813(centrosome)|GO:0005829(cytosol)|GO:0005856(cytoskeleton)|GO:0005868(cytoplasmic dynein complex)|GO:0005874(microtubule)|GO:0005886(plasma membrane)|GO:0006355(regulation of transcript…
A_24_P127075	1.16548e-06	5.32166e-07	0.51984	down	1213.71	630.932	65084	TMEM135	transmembrane protein 135	chr11:86778837-86782597	ENST00000529023	GO:0005777(peroxisome)|GO:0007031(peroxisome organization)|GO:0016020(membrane)|GO:0016021(integral to membrane)
A_23_P54540	4.14659e-13	2.47789e-14	0.519911	down	1890.02	982.641	440275	EIF2AK4	eukaryotic translation initiation factor 2 alpha kinase 4	chr15:40326645-40327286	ENST00000263791	GO:0000049(tRNA binding)|GO:0000166(nucleotide binding)|GO:0004674(protein serine/threonine kinase activity)|GO:0004694(eukaryotic translation initiation factor 2alpha kinase activity)|GO:0004812(aminoacyl-tRNA ligase activity)|GO:0005524(ATP binding)|GO:0005622(intracellular)|GO:0006446(regulation of translational initiation)|GO:0006468(protein phosphorylation)|GO:0009267(cellular response to st…
A_33_P3381751	1.38089e-10	2.409e-11	0.520121	down	1458.84	758.775	7074	TIAM1	T-cell lymphoma invasion and metastasis 1	chr21:32490889-32490830	ENST00000399841	GO:0005057(receptor signaling protein activity)|GO:0005085(guanyl-nucleotide exchange factor activity)|GO:0005089(Rho guanyl-nucleotide exchange factor activity)|GO:0005543(phospholipid binding)|GO:0005829(cytosol)|GO:0005886(plasma membrane)|GO:0005911(cell-cell junction)|GO:0006915(apoptosis)|GO:0007264(small GTPase mediated signal transduction)|GO:0008624(induction of apoptosis by extracellula…
A_23_P135454	4.45542e-12	4.42514e-13	0.520316	down	400.238	208.25	10939	AFG3L2	AFG3 ATPase family gene 3-like 2 (S. cerevisiae)	chr18:12340314-12340255	ENST00000537174	GO:0000166(nucleotide binding)|GO:0004222(metalloendopeptidase activity)|GO:0005524(ATP binding)|GO:0005739(mitochondrion)|GO:0005743(mitochondrial inner membrane)|GO:0006508(proteolysis)|GO:0007409(axonogenesis)|GO:0007528(neuromuscular junction development)|GO:0008219(cell death)|GO:0008233(peptidase activity)|GO:0008270(zinc ion binding)|GO:0016020(membrane)|GO:0016021(integral to membrane)|GO…
A_32_P11471	9.45257e-15	2.12971e-16	0.520348	down	48530.3	25252.6	2197	FAU	Finkel-Biskis-Reilly murine sarcoma virus (FBR-MuSV) ubiquitously expressed	chr11:64888495-64888262	ENST00000526555	GO:0003674(molecular_function)|GO:0003723(RNA binding)|GO:0003735(structural constituent of ribosome)|GO:0005575(cellular_component)|GO:0005622(intracellular)|GO:0005829(cytosol)|GO:0006412(translation)|GO:0006414(translational elongation)|GO:0006415(translational termination)|GO:0008150(biological_process)|GO:0010467(gene expression)|GO:0015935(small ribosomal subunit)|GO:0016032(viral reproduct…
A_24_P54808	1.91927e-14	5.24266e-16	0.52076	down	1801.81	938.312	57563	KLHL8	kelch-like 8 (Drosophila)	chr4:88082604-88082545	ENST00000273963
A_19_P00800467	9.66135e-11	1.59478e-11	0.52092	down	7584.3	3950.81		CLEC2D	"C-type lectin domain family 2, member D"	chr12:9848686-9848746		GO:0004872(receptor activity)|GO:0004888(transmembrane receptor activity)|GO:0005488(binding)|GO:0005529(sugar binding)|GO:0005624(membrane fraction)|GO:0005783(endoplasmic reticulum)|GO:0005886(plasma membrane)|GO:0005887(integral to plasma membrane)|GO:0007166(cell surface receptor linked signaling pathway)|GO:0009986(cell surface)
A_24_P25326	4.5068e-07	1.914e-07	0.521047	down	502.976	262.074	9204	ZMYM6	"zinc finger, MYM-type 6"	chr1:35452948-35452889	ENST00000357182	GO:0003677(DNA binding)|GO:0005634(nucleus)|GO:0007010(cytoskeleton organization)|GO:0007275(multicellular organismal development)|GO:0008270(zinc ion binding)|GO:0022604(regulation of cell morphogenesis)|GO:0046872(metal ion binding)
A_23_P59349	1.01499e-12	7.45202e-14	0.521552	down	9022.8	4705.86	51696	HECA	headcase homolog (Drosophila)	chr6:139501645-139501704	ENST00000367658	GO:0003674(molecular_function)|GO:0005575(cellular_component)|GO:0007275(multicellular organismal development)|GO:0030323(respiratory tube development)
A_33_P3347392	9.22999e-07	4.14039e-07	0.521669	down	816.46	425.922	91137	SLC25A46	"solute carrier family 25, member 46"	chr5:110097410-110097469	ENST00000509442	GO:0003674(molecular_function)|GO:0005575(cellular_component)|GO:0005739(mitochondrion)|GO:0005743(mitochondrial inner membrane)|GO:0006810(transport)|GO:0008150(biological_process)|GO:0016020(membrane)|GO:0016021(integral to membrane)
A_33_P3229397	1.17843e-11	1.38063e-12	0.522146	down	2352.94	1228.58	10575	CCT4	"chaperonin containing TCP1, subunit 4 (delta)"	chr2:62096635-62096576	ENST00000538252	GO:0000166(nucleotide binding)|GO:0005524(ATP binding)|GO:0005634(nucleus)|GO:0005730(nucleolus)|GO:0005737(cytoplasm)|GO:0005815(microtubule organizing center)|GO:0005829(cytosol)|GO:0005832(chaperonin-containing T-complex)|GO:0005856(cytoskeleton)|GO:0006457(protein folding)|GO:0042470(melanosome)|GO:0044267(cellular protein metabolic process)|GO:0051082(unfolded protein binding)|GO:0051084(de …
A_23_P761	6.14956e-15	1.24926e-16	0.522163	down	6315.61	3297.77	5692	PSMB4	"proteasome (prosome, macropain) subunit, beta type, 4"	chr1:151374330-151374389	ENST00000493673	"GO:0000075(cell cycle checkpoint)|GO:0000082(G1/S transition of mitotic cell cycle)|GO:0000084(S phase of mitotic cell cycle)|GO:0000209(protein polyubiquitination)|GO:0000216(M/G1 transition of mitotic cell cycle)|GO:0000278(mitotic cell cycle)|GO:0000502(proteasome complex)|GO:0001530(lipopolysaccharide binding)|GO:0002474(antigen processing and presentation of peptide antigen via MHC class I)…
A_33_P3349827	3.58764e-13	2.06755e-14	0.522392	down	5662.53	2958.06	5935	RBM3	"RNA binding motif (RNP1, RRM) protein 3"	chrX:48433995-48434054	ENST00000490127	GO:0000166(nucleotide binding)|GO:0003723(RNA binding)|GO:0005634(nucleus)|GO:0005737(cytoplasm)|GO:0006396(RNA processing)|GO:0006417(regulation of translation)|GO:0009409(response to cold)|GO:0015934(large ribosomal subunit)|GO:0030425(dendrite)|GO:0035196(production of miRNAs involved in gene silencing by miRNA)|GO:0042995(cell projection)|GO:0043023(ribosomal large subunit binding)|GO:0045727…
A_23_P256855	0.0202733	0.0163783	0.522475	down	151.949	79.3894	57510	XPO5	exportin 5	chr6:43490642-43490583	ENST00000455854	GO:0000049(tRNA binding)|GO:0003723(RNA binding)|GO:0005488(binding)|GO:0005634(nucleus)|GO:0005654(nucleoplasm)|GO:0005730(nucleolus)|GO:0005737(cytoplasm)|GO:0005829(cytosol)|GO:0006611(protein export from nucleus)|GO:0006886(intracellular protein transport)|GO:0008565(protein transporter activity)|GO:0031047(gene silencing by RNA)
A_23_P1594	5.03277e-09	1.39892e-09	0.522725	down	1905.97	996.296	7423	VEGFB	vascular endothelial growth factor B	chr11:64006111-64006170	ENST00000426086	GO:0001938(positive regulation of endothelial cell proliferation)|GO:0002576(platelet degranulation)|GO:0005515(protein binding)|GO:0005576(extracellular region)|GO:0005615(extracellular space)|GO:0005622(intracellular)|GO:0006493(protein O-linked glycosylation)|GO:0006916(anti-apoptosis)|GO:0007596(blood coagulation)|GO:0008083(growth factor activity)|GO:0008201(heparin binding)|GO:0010629(negat…
A_23_P53081	4.32196e-11	6.31173e-12	0.522771	down	1857.18	970.883	114879	OSBPL5	oxysterol binding protein-like 5	chr11:3108697-3108638	ENST00000534454	GO:0005829(cytosol)|GO:0006810(transport)|GO:0006869(lipid transport)|GO:0006893(Golgi to plasma membrane transport)|GO:0008142(oxysterol binding)|GO:0008203(cholesterol metabolic process)|GO:0008289(lipid binding)|GO:0030301(cholesterol transport)
A_23_P39364	3.151e-13	1.75313e-14	0.522838	down	969.831	507.065	9454	HOMER3	homer homolog 3 (Drosophila)	chr19:19040086-19040027	ENST00000539827	GO:0005515(protein binding)|GO:0005575(cellular_component)|GO:0005737(cytoplasm)|GO:0005886(plasma membrane)|GO:0006605(protein targeting)|GO:0007216(metabotropic glutamate receptor signaling pathway)|GO:0008022(protein C-terminus binding)|GO:0014069(postsynaptic density)|GO:0019904(protein domain specific binding)|GO:0030054(cell junction)|GO:0045202(synapse)|GO:0045211(postsynaptic membrane)
A_23_P329870	3.3086e-14	1.04609e-15	0.523251	down	3162.64	1654.86	79651	RHBDF2	rhomboid 5 homolog 2 (Drosophila)	chr17:74467037-74466978	ENST00000313080	GO:0004252(serine-type endopeptidase activity)|GO:0005783(endoplasmic reticulum)|GO:0005789(endoplasmic reticulum membrane)|GO:0006508(proteolysis)|GO:0015031(protein transport)|GO:0016020(membrane)|GO:0016021(integral to membrane)|GO:0019838(growth factor binding)|GO:0050709(negative regulation of protein secretion)
A_23_P43157	3.52009e-09	9.37093e-10	0.523355	down	889.49	465.519	4603	MYBL1	v-myb myeloblastosis viral oncogene homolog (avian)-like 1	chr8:67474765-67474706	ENST00000522677	"GO:0003677(DNA binding)|GO:0005634(nucleus)|GO:0005730(nucleolus)|GO:0006355(regulation of transcription, DNA-dependent)|GO:0045893(positive regulation of transcription, DNA-dependent)"
A_24_P873414	9.13879e-16	1.05163e-17	0.523357	down	2516.23	1316.89	55041	PLEKHB2	"pleckstrin homology domain containing, family B (evectins) member 2"	chr2:131907177-131907236	ENST00000234115	GO:0016020(membrane)
A_32_P129527	3.07731e-08	1.02831e-08	0.523369	down	753.048	394.122	55780	C6orf70	chromosome 6 open reading frame 70	chr6:170181465-170181524	ENST00000477995	GO:0016020(membrane)|GO:0016021(integral to membrane)
A_23_P127394	5.91529e-14	2.18797e-15	0.524259	down	891.11	467.173	1408	CRY2	cryptochrome 2 (photolyase-like)	chr11:45904680-45904739	ENST00000443527	"GO:0000122(negative regulation of transcription from RNA polymerase II promoter)|GO:0000166(nucleotide binding)|GO:0000719(photoreactive repair)|GO:0000988(protein binding transcription factor activity)|GO:0003677(DNA binding)|GO:0003684(damaged DNA binding)|GO:0003697(single-stranded DNA binding)|GO:0003904(deoxyribodipyrimidine photo-lyase activity)|GO:0003914(DNA (6-4) photolyase activity)|GO…
A_21_P0010885	2.61568e-06	1.27163e-06	0.524349	down	417.813	219.08		TMEM14B	transmembrane protein 14B	chr6:10756741-10756799	ENST00000480194	GO:0016020(membrane)|GO:0016021(integral to membrane)
A_23_P118289	1.46867e-11	1.78658e-12	0.524427	down	3382.71	1773.98	9274	BCL7C	B-cell CLL/lymphoma 7C	chr16:30904169-30904018	ENST00000215115	GO:0006915(apoptosis)
[truncated: 7,447 more rows]
