# Supplementary material for: Microarray profiling of long non-coding RNA (lncRNA) associated with hypertrophic cardiomyopathy
Source: BMC Cardiovasc Disord. 2015 Jul 4;15:62. doi: 10.1186/s12872-015-0056-7 (PMC4490660; doi:10.1186/s12872-015-0056-7)
Supplement: Additional file 3: — Brief summary of known mRNAs which have been found to be involved in pathogenesis of HCM. [file 12872_2015_56_MOESM3_ESM.xls]

## Sheet: Study 1
Lim, D.S., Roberts, R., and Marian, A.J. (2001). Journal of the American College of Cardiology 38, 1175-1180.
Item	Gene Symbol
Sarcomeric	ACTA1
	LOC58498
	MYL2v
	MYL7
	MYH6
	MLC2B
	MYL3
	SARCOSIN
Cytoskeletal	FHL1
	SLIMMER
	ACTN2
	NRAP
	DES
Protein synthesis	EEF1A1
	HNRPDL
	MTRNR1
	16S rRNA
	RPS4X
	RPL31
	RPL24
Redox system	NDUFB10
	UQCRC1
	NDUFS1
Ion channels	VDAC1
	SLC9A1
	SLC25A3
Extracellular matrix	COL1A1
Intracellular signal transduction	GNAS1
Others and unknowns	HSPA8
	MYRL2
	MLCB
	BNNP
	MB
	LOC51660
	C1ORF8

## Sheet: Study 2
Rajan, S., Pena, J.R., Jegga, A.G., Aronow, B.J., Wolska, B.M., and Wieczorek, D.F. (2013). Physiological genomics 45, 764-773.
HumanOrtholog	MouseSymbol	Description
ACTA1	Acta1	actin, alpha 1, skeletal muscle
ADAM9	Adam9	a disintegrin and metallopeptidase domain 9 (meltrin gamma)
ANKRD1	Ankrd1	ankyrin repeat domain 1 (cardiac muscle)
ANKRD23	Ankrd23	ankyrin repeat domain 23
ANKRD45	Ankrd45	ankyrin repeat domain 45
ANXA2	Anxa2	annexin A2
AQP8	Aqp8	aquaporin 8
ATP6V1H	Atp6v1h	ATPase, H+ transporting, lysosomal V1 subunit H
ATP8A2	Atp8a2	ATPase, aminophospholipid transporter-like, class I, type 8A, member 2
BCL2	Bcl2	B-cell leukemia/lymphoma 2
BRE	Bre	brain and reproductive organ-expressed protein
C1orf21	1700025G04Rik	RIKEN cDNA 1700025G04 gene
CACNB1	Cacnb1	calcium channel, voltage-dependent, beta 1 subunit
CCND2	Ccnd2	cyclin D2
CENPT	Cenpt	centromere protein T
CNKSR1	Cnksr1	connector enhancer of kinase suppressor of Ras 1
COL6A5	Col6a5	collagen, type VI, alpha 5
CTGF	Ctgf	connective tissue growth factor
CTTN	Cttn	cortactin
DYNC1LI1	Dync1li1	dynein cytoplasmic 1 light intermediate chain 1
EEF1A1	Eef1a1	eukaryotic translation elongation factor 1 alpha 1
EIF3A	Eif3a	eukaryotic translation initiation factor 3, subunit A
EMP1	Emp1	epithelial membrane protein 1
ENAH	Enah	enabled homolog (Drosophila)
ERICH1	Erich1	glutamate-rich 1
ETV5	Gm4798	ets variant 5
ETV5	Etv5	ets variant 5
FAM105B	Fam105b	family with sequence similarity 105, member B
FAM81A	Fam81a	family with sequence similarity 81, member A
FBXO40	Fbxo40	F-box protein 40
FGL2	Fgl2	fibrinogen-like protein 2
FHL1	Fhl1	four and a half LIM domains 1
FLNC	Flnc	filamin C, gamma
GDF15	Gdf15	growth differentiation factor 15
GNAO1	Gnao1	guanine nucleotide binding protein, alpha O
GOLGA4	Golga4	golgi autoantigen, golgin subfamily a, 4
GPATCH4	Gpatch4	G patch domain containing 4
GYG1	Gyg	glycogenin
HSPA4	Hspa4	heat shock protein 4
HTATSF1	Htatsf1	HIV TAT specific factor 1
IGFBP6	Igfbp6	insulin-like growth factor binding protein 6
ITGAV	Itgav	integrin alpha V
ITGB5	Itgb5	integrin beta 5
ITGBL1	Itgbl1	integrin, beta-like 1
KBTBD5	Kbtbd5	kelch repeat and BTB (POZ) domain containing 5
KIAA0513	6430548M08Rik	RIKEN cDNA 6430548M08 gene
KIF5B	Kif5b	kinesin family member 5B
KLF10	Klf10	Kruppel-like factor 10
KRT18	Krt18	keratin 18
KRT80	Krt80	keratin 80
LMAN1L	Lman1l	lectin, mannose-binding 1 like
LMNA	Lmna	lamin A
LRP8	Lrp8	low density lipoprotein receptor-related protein 8, apolipoprotein e receptor
LTBP2	Ltbp2	latent transforming growth factor beta binding protein 2
MAP3K7	Map3k7	mitogen-activated protein kinase kinase kinase 7
MAP4	Mtap4	microtubule-associated protein 4
MASP1	Masp1	mannan-binding lectin serine peptidase 1
NPPA	Nppa	natriuretic peptide type A
NPPB	Nppb	natriuretic peptide type B
NRAP	Nrap	nebulin-related anchoring protein
NUAK1	Nuak1	NUAK family, SNF1-like kinase, 1
PAM	Pam	peptidylglycine alpha-amidating monooxygenase
PCDHB7	Pcdhb15	protocadherin beta 15
PFKP	Pfkp	phosphofructokinase, platelet
PGM5	Pgm5	phosphoglucomutase 5
PHC2	Phc2	polyhomeotic-like 2 (Drosophila)
PLA1A	Pla1a	phospholipase A1 member A
PLCG2	Plcg2	phospholipase C, gamma 2
PON2	Pon2	paraoxonase 2
PRKAR1A	Prkar1a	protein kinase, cAMP dependent regulatory, type I, alpha
PRNP	Prnp	prion protein
PSMD7	Psmd7	proteasome (prosome, macropain) 26S subunit, non-ATPase, 7
PTPN13	Ptpn13	protein tyrosine phosphatase, non-receptor type 13
PTPRF	Ptprf	protein tyrosine phosphatase, receptor type, F
QSOX1	Qsox1	quiescin Q6 sulfhydryl oxidase 1
RCAN1	Rcan1	regulator of calcineurin 1
RHOA	Rhoa	ras homolog family member A
RORB	Rorb	RAR-related orphan receptor beta
RRP12	Rrp12	ribosomal RNA processing 12 homolog (S. cerevisiae)
RTN4	Rtn4	reticulon 4
RYR3	Ryr3	ryanodine receptor 3
SERPINE2	Serpine2	serine (or cysteine) peptidase inhibitor, clade E, member 2
SORBS2	Sorbs2	sorbin and SH3 domain containing 2
SQSTM1	Sqstm1	sequestosome 1
SRPX	Srpx	sushi-repeat-containing protein
SSFA2	Ssfa2	sperm specific antigen 2
SYK	Sykb	spleen tyrosine kinase
SYNDIG1	Tmem90b	transmembrane protein 90B
TGM2	Tgm2	transglutaminase 2, C polypeptide
TLN1	Tln1	talin 1
TMEM30A	Tmem30a	transmembrane protein 30A
TNFRSF12A	Tnfrsf12a	tumor necrosis factor receptor superfamily, member 12a
TPCN2	Tpcn2	two pore segment channel 2
TTLL7	Ttll7	tubulin tyrosine ligase-like family, member 7
TTLL7	Ttll7	tubulin tyrosine ligase-like family, member 7
TUBB2B	Tubb2b	tubulin, beta 2B class IIB
UCHL1	Uchl1	ubiquitin carboxy-terminal hydrolase L1
ULK3	Ulk3	unc-51-like kinase 3 (C. elegans)
USP47	Usp47	ubiquitin specific peptidase 47
VGLL2	Vgll2	vestigial like 2 homolog (Drosophila)
VWA1	Vwa1	von Willebrand factor A domain containing 1
XIRP2	Xirp2	xin actin-binding repeat containing 2
ZFP106	Zfp106	zinc finger protein 106
	Gm13884	predicted gene 13884
	Gm13238	predicted gene 13238
	1700028J19Rik	RIKEN cDNA 1700028J19 gene
ABCD3	Abcd3	ATP-binding cassette, sub-family D (ALD), member 3
ABHD1	Abhd1	abhydrolase domain containing 1
ABLIM1	Ablim1	actin-binding LIM protein 1
ABLIM2	Ablim2	actin-binding LIM protein 2
ABRACL	3110003A17Rik	RIKEN cDNA 3110003A17 gene
ACADL	Acadl	acyl-Coenzyme A dehydrogenase, long-chain
ACADVL	Acadvl	acyl-Coenzyme A dehydrogenase, very long chain
ACOT2	Acot2	acyl-CoA thioesterase 2
ACSM5	Acsm5	acyl-CoA synthetase medium-chain family member 5
ACSS1	Acss1	acyl-CoA synthetase short-chain family member 1
ADHFE1	Adhfe1	alcohol dehydrogenase, iron containing, 1
ADRA1A	Adra1a	adrenergic receptor, alpha 1a
ADRA1B	Adra1b	adrenergic receptor, alpha 1b
AKT2	Akt2	thymoma viral proto-oncogene 2
APEX2	Apex2	apurinic/apyrimidinic endonuclease 2
ARFGEF2	Arfgef2	ADP-ribosylation factor guanine nucleotide-exchange factor 2 (brefeldin A-inhibited)
ATP2A2	Atp2a2	ATPase, Ca++ transporting, cardiac muscle, slow twitch 2
C14orf180	A530016L24Rik	RIKEN cDNA A530016L24 gene
C20orf96	6820408C15Rik	RIKEN cDNA 6820408C15 gene
C6orf89	BC004004	cDNA sequence BC004004
CACNA1C	Cacna1c	calcium channel, voltage-dependent, L type, alpha 1C subunit
CAPN3	Capn3	calpain 3
CCDC107	Ccdc107	coiled-coil domain containing 107
CDNF	Cdnf	cerebral dopamine neurotrophic factor
CEP68	Cep68	centrosomal protein 68
CNST	Cnst	consortin, connexin sorting protein
COQ5	Coq5	coenzyme Q5 homolog, methyltransferase (yeast)
CPT2	Cpt2	carnitine palmitoyltransferase 2
DPYD	Dpyd	dihydropyrimidine dehydrogenase
ECI1	Eci1	enoyl-Coenzyme A delta isomerase 1
EHHADH	Ehhadh	enoyl-Coenzyme A, hydratase/3-hydroxyacyl Coenzyme A dehydrogenase
ENY2	Eny2	enhancer of yellow 2 homolog (Drosophila)
EPHX2	Ephx2	epoxide hydrolase 2, cytoplasmic
FAH	Fah	fumarylacetoacetate hydrolase
FAM57B	Fam57b	family with sequence similarity 57, member B
FAM65B	Fam65b	family with sequence similarity 65, member B
FBP2	Fbp2	fructose bisphosphatase 2
FHL2	Fhl2	four and a half LIM domains 2
FRY	Fry	furry homolog (Drosophila)
GAB1	Gab1	growth factor receptor bound protein 2-associated protein 1
GALM	Galm	galactose mutarotase
GJA3	Gja3	gap junction protein, alpha 3
GPD1L	Gpd1l	glycerol-3-phosphate dehydrogenase 1-like
GPR157	Gpr157	G protein-coupled receptor 157
GPR158	Gpr158	G protein-coupled receptor 158
GPR161	Gpr161	G protein-coupled receptor 161
GPR22	Gpr22	G protein-coupled receptor 22
HAUS5	Haus5	HAUS augmin-like complex, subunit 5
HDAC11	Hdac11	histone deacetylase 11
HFE2	Hfe2	hemochromatosis type 2 (juvenile) (human homolog)
IMPA2	Impa2	inositol (myo)-1(or 4)-monophosphatase 2
JAM2	Jam2	junction adhesion molecule 2
JPH1	Jph1	junctophilin 1
KCNV2	Kcnv2	potassium channel, subfamily V, member 2
KHDRBS3	Khdrbs3	KH domain containing, RNA binding, signal transduction associated 3
KIAA0564	1300010F03Rik	RIKEN cDNA 1300010F03 gene
KLHDC8A	Klhdc8a	kelch domain containing 8A
KLHL7	Klhl7	kelch-like 7 (Drosophila)
LGALS4	Lgals4	lectin, galactose binding, soluble 4
LIMCH1	Limch1	LIM and calponin homology domains 1
LPCAT3	Lpcat3	lysophosphatidylcholine acyltransferase 3
MAGI2	Magi2	membrane associated guanylate kinase, WW and PDZ domain containing 2
MAPK10	Mapk10	mitogen-activated protein kinase 10
MME	Mme	membrane metallo endopeptidase
MYLK4	Mylk4	myosin light chain kinase family, member 4
NFYC	Gm9144	nuclear transcription factor Y, gamma
NUDT7	Nudt7	nudix (nucleoside diphosphate linked moiety X)-type motif 7
OGDHL	Ogdhl	oxoglutarate dehydrogenase-like
OXA1L	Oxa1l	oxidase assembly 1-like
PANK1	Pank1	pantothenate kinase 1
PCP4L1	Pcp4l1	Purkinje cell protein 4-like 1
PEX11A	Pex11a	peroxisomal biogenesis factor 11 alpha
PITPNC1	Pitpnc1	phosphatidylinositol transfer protein, cytoplasmic 1
PLBD1	Plbd1	phospholipase B domain containing 1
PM20D1	Pm20d1	peptidase M20 domain containing 1
PRPS2	Prps2	phosphoribosyl pyrophosphate synthetase 2
PYGL	Pygl	liver glycogen phosphorylase
RALGAPA2	Ralgapa2	Ral GTPase activating protein, alpha subunit 2 (catalytic)
RETSAT	Retsat	retinol saturase (all trans retinol 13,14 reductase)
RYR2	Ryr2	ryanodine receptor 2, cardiac
SCN4A	Scn4a	sodium channel, voltage-gated, type IV, alpha
SCN4B	Scn4b	sodium channel, type IV, beta
SELRC1	2010305A19Rik	RIKEN cDNA 2010305A19 gene
SIK3	Sik3	SIK family kinase 3
SLC20A2	Slc20a2	solute carrier family 20, member 2
SLC25A42	Slc25a42	solute carrier family 25, member 42
ST6GALNAC6	St6galnac6	ST6 (alpha-N-acetyl-neuraminyl-2,3-beta-galactosyl-1,3)-N-acetylgalactosaminide alpha-2,6-sialyltransferase 6
STC2	Stc2	stanniocalcin 2
STK24	Stk24	serine/threonine kinase 24 (STE20 homolog, yeast)
STOM	Stom	stomatin
SYDE2	Syde2	synapse defective 1, Rho GTPase, homolog 2 (C. elegans)
TMEM47	Tmem47	transmembrane protein 47
TMEM50B	Tmem50b	transmembrane protein 50B
TMEM82	Tmem82	transmembrane protein 82
TMPRSS13	Tmprss13	transmembrane protease, serine 13
USF1	Usf1	upstream transcription factor 1
ZC3H6	Zc3h6	zinc finger CCCH type containing 6
ZSCAN20	Zscan20	zinc finger and SCAN domains 20
	G630090E17Rik	RIKEN cDNA G630090E17 gene
	Gdap10	ganglioside-induced differentiation-associated-protein 10
	5830417I10Rik	RIKEN cDNA 5830417I10 gene
	Klk1b26	kallikrein 1-related petidase b26
APOD	Apod	apolipoprotein D
ARHGAP24	Arhgap24	Rho GTPase activating protein 24
ARNTL	Arntl	aryl hydrocarbon receptor nuclear translocator-like
C1R	C1ra	complement component 1, r subcomponent A
C1S	C1s	complement component 1, s subcomponent
C1S	Gm5077	predicted gene 5077
C20orf54	2310046K01Rik	solute carrier protein family 52, member 3
C3	C3	complement component 3
C4B	C4b	complement component 4B (Chido blood group)
CASP12	Casp12	caspase 12
CDH22	Cdh22	cadherin 22
CLIC5	Clic5	chloride intracellular channel 5
CP	Cp	ceruloplasmin
DBNL	Dbnl	drebrin-like
DEPDC5	Depdc5	DEP domain containing 5
DOK1	Dok1	docking protein 1
EPS8	Eps8	epidermal growth factor receptor pathway substrate 8
FBXO30	Fbxo30	F-box protein 30
FETUB	Fetub	fetuin beta
FIGF	Figf	c-fos induced growth factor
GDA	Gda	guanine deaminase
GLUL	Glul	glutamate-ammonia ligase (glutamine synthetase)
GLUL	Glul	glutamate-ammonia ligase (glutamine synthetase)
GORAB	Gorab	golgin, RAB6-interacting
GPR133	Gpr133	G protein-coupled receptor 133
GSTA1	Gsta1	glutathione S-transferase alpha 1
GSTA1	Gsta1	glutathione S-transferase alpha 1
GSTA1	Gsta1	glutathione S-transferase alpha 1
GSTA1	Gsta1	glutathione S-transferase alpha 1
HNRNPA3	Gm14730	heterogeneous nuclear ribonucleoprotein A3
HNRNPA3	Gm14730	heterogeneous nuclear ribonucleoprotein A3
HNRNPA3	Gm5940	heterogeneous nuclear ribonucleoprotein A3
HNRNPA3	Gm14730	heterogeneous nuclear ribonucleoprotein A3
HNRNPA3	Gm5940	heterogeneous nuclear ribonucleoprotein A3
HNRNPA3	Gm14730	heterogeneous nuclear ribonucleoprotein A3
HNRNPA3	Gm14730	heterogeneous nuclear ribonucleoprotein A3
HNRNPA3	Gm14730	heterogeneous nuclear ribonucleoprotein A3
HNRNPA3	Gm5940	heterogeneous nuclear ribonucleoprotein A3
IK	Ik	IK cytokine
IRAK3	Irak3	interleukin-1 receptor-associated kinase 3
KIAA1598	4930506M07Rik	RIKEN cDNA 4930506M07 gene
LRRCC1	Lrrcc1	leucine rich repeat and coiled-coil domain containing 1
MCTP1	Mctp1	multiple C2 domains, transmembrane 1
MDFIC	Mdfic	MyoD family inhibitor domain containing
MFAP1	Mfap1b	microfibrillar-associated protein 1B
MMRN1	Mmrn1	multimerin 1
MPEG1	Mpeg1	macrophage expressed gene 1
MYOT	Myot	myotilin
NDNF	A930038C07Rik	RIKEN cDNA A930038C07 gene
NFXL1	Nfxl1	nuclear transcription factor, X-box binding-like 1
NPC2	Npc2	Niemann Pick type C2
NPR3	Npr3	natriuretic peptide receptor 3
OSBPL9	Osbpl9	oxysterol binding protein-like 9
OXSR1	Oxsr1	oxidative-stress responsive 1
PARP3	Parp3	poly (ADP-ribose) polymerase family, member 3
PDGFC	Pdgfc	platelet-derived growth factor, C polypeptide
PPAP2A	Ppap2a	phosphatidic acid phosphatase type 2A
PRKCD	Prkcd	protein kinase C, delta
PRUNE2	Prune2	prune homolog 2 (Drosophila)
PSMD4	Psmd4	proteasome (prosome, macropain) 26S subunit, non-ATPase, 4
RCN1	Rcn1	reticulocalbin 1
RNASE4	Rnase4	ribonuclease, RNase A family 4
RNF141	Rnf141	ring finger protein 141
RNF141	Rnf141	ring finger protein 141
SERPINB6	Serpinb6a	serine (or cysteine) peptidase inhibitor, clade B, member 6a
SERPING1	Serping1	serine (or cysteine) peptidase inhibitor, clade G, member 1
SHROOM3	Shroom3	shroom family member 3
SKAP2	Skap2	src family associated phosphoprotein 2
SLC25A5	Gm5529	solute carrier family 25 (mitochondrial carrier; adenine nucleotide translocator), member 5
ST14	St14	suppression of tumorigenicity 14 (colon carcinoma)
SULF2	Sulf2	sulfatase 2
TF	Trf	transferrin
THSD7A	Thsd7a	thrombospondin, type I, domain containing 7A
TTC39B	Ttc39b	tetratricopeptide repeat domain 39B
UBXN8	Ubxn8	UBX domain protein 8
	Vmn1r90	vomeronasal 1 receptor 90
	Gm15433	component of Sp100-rs
ABCC1	Abcc1	ATP-binding cassette, sub-family C (CFTR/MRP), member 1
ACTN4	Actn4	actinin alpha 4
AKAP13	Akap13	A kinase (PRKA) anchor protein 13
AP3B1	Ap3b1	adaptor-related protein complex 3, beta 1 subunit
AP4B1	Ap4b1	adaptor-related protein complex AP-4, beta 1
APC	Apc	adenomatosis polyposis coli
ARHGEF12	Arhgef12	Rho guanine nucleotide exchange factor (GEF) 12
ARPC1B	Arpc1b	actin related protein 2/3 complex, subunit 1B, 41kDa
ARPC1B	Gm5637	actin related protein 2/3 complex, subunit 1B, 41kDa
ASPN	Aspn	asporin
ATP13A3	Atp13a3	ATPase type 13A3
ATP6V1A	Atp6v1a	ATPase, H+ transporting, lysosomal V1 subunit A
BMPR2	Bmpr2	bone morphogenic protein receptor, type II (serine/threonine kinase)
C3orf58	1190002N15Rik	RIKEN cDNA 1190002N15 gene
C9orf114	D2Wsu81e	DNA segment, Chr 2, Wayne State University 81, expressed
CALD1	Cald1	caldesmon 1
CAMKK2	Camkk2	calcium/calmodulin-dependent protein kinase kinase 2, beta
CAP1	Cap1	CAP, adenylate cyclase-associated protein 1 (yeast)
CAPZA1	Gm3608	capping protein (actin filament) muscle Z-line, alpha 1
CAPZA1	Gm3608	capping protein (actin filament) muscle Z-line, alpha 1
CASQ1	Casq1	calsequestrin 1
CLTC	Cltc	clathrin, heavy polypeptide (Hc)
CMKLR1	Cmklr1	chemokine-like receptor 1
COL8A1	Col8a1	collagen, type VIII, alpha 1
COPB1	Copb1	coatomer protein complex, subunit beta 1
CPM	Cpm	carboxypeptidase M
CSGALNACT2	Csgalnact2	chondroitin sulfate N-acetylgalactosaminyltransferase 2
DBN1	Dbn1	drebrin 1
DCLK1	Dclk1	doublecortin-like kinase 1
DOCK1	Dock1	dedicator of cytokinesis 1
DYNC1LI2	Dync1li2	dynein, cytoplasmic 1 light intermediate chain 2
ENPP1	Enpp1	ectonucleotide pyrophosphatase/phosphodiesterase 1
EVI5	Evi5	ecotropic viral integration site 5
FAM102B	Fam102b	family with sequence similarity 102, member B
FAM188A	Fam188a	family with sequence similarity 188, member A
FAM190B	Gcap14	granule cell antiserum positive 14
FRMD6	Frmd6	FERM domain containing 6
GALNT1	Galnt1	UDP-N-acetyl-alpha-D-galactosamine:polypeptide N-acetylgalactosaminyltransferase 1
GAS8	Gas8	growth arrest specific 8
GBA	Gba	glucosidase, beta, acid
GNB1	Gnb1	guanine nucleotide binding protein (G protein), beta 1
GPR75	Gpr75	G protein-coupled receptor 75
HAUS8	Haus8	4HAUS augmin-like complex, subunit 8
HBEGF	Hbegf	heparin-binding EGF-like growth factor
HEATR5A	Heatr5a	HEAT repeat containing 5A
HECW2	Hecw2	HECT, C2 and WW domain containing E3 ubiquitin protein ligase 2
HHIPL1	Hhipl1	hedgehog interacting protein-like 1
HSPA1L	Hspa1l	heat shock protein 1-like
IFITM1	Ifitm1	interferon induced transmembrane protein 1
IL13RA1	Il13ra1	interleukin 13 receptor, alpha 1
IL1RL2	Il1rl2	interleukin 1 receptor-like 2
IPO5	Ipo5	importin 5
IQGAP1	Iqgap1	IQ motif containing GTPase activating protein 1
ITGA9	Itga9	integrin alpha 9
ITGB1	Itgb1	integrin beta 1 (fibronectin receptor beta)
KCTD16	Kctd16	potassium channel tetramerisation domain containing 16
KIF3B	Kif3b	kinesin family member 3B
LAMC1	Lamc1	laminin, gamma 1
LCP2	Lcp2	lymphocyte cytosolic protein 2
LYST	Lyst	lysosomal trafficking regulator
MAP4	Mtap4	microtubule-associated protein 4
MATN2	Matn2	matrilin 2
MGAT5	Mgat5	mannoside acetylglucosaminyltransferase 5
MLLT11	Mllt11	myeloid/lymphoid or mixed-lineage leukemia (trithorax homolog, Drosophila); translocated to, 11
MSN	Msn	moesin
MTMR6	Mtmr6	myotubularin related protein 6
MTPN	Mtpn	myotrophin
MYBPC2	Mybpc2	myosin binding protein C, fast-type
MYCBP2	Mycbp2	MYC binding protein 2
MYH9	Myh9	myosin, heavy polypeptide 9, non-muscle
MYO1D	Myo1d	myosin ID
MYO9A	Myo9a	myosin IXa
NAPEPLD	Napepld	N-acyl phosphatidylethanolamine phospholipase D
NCL	Ncl	nucleolin
NCOA7	Ncoa7	nuclear receptor coactivator 7
NID1	Nid1	nidogen 1
OAF	Oaf	OAF homolog (Drosophila)
PABPC1	Pabpc1	poly(A) binding protein, cytoplasmic 1
PARG	Parg	poly (ADP-ribose) glycohydrolase
PEA15	Pea15a	phosphoprotein enriched in astrocytes 15A
PIK3R3	Pik3r3	phosphatidylinositol 3 kinase, regulatory subunit, polypeptide 3 (p55)
PINX1	Pinx1	PIN2/TERF1 interacting, telomerase inhibitor 1
PLCB1	Plcb1	phospholipase C, beta 1
PPFIA1	Ppfia1	protein tyrosine phosphatase, receptor type, f polypeptide (PTPRF), interacting protein (liprin), alpha 1
PPIC	Ppic	peptidylprolyl isomerase C
PRKG1	Prkg1	protein kinase, cGMP-dependent, type I
PRMT2	Prmt2	protein arginine N-methyltransferase 2
PROS1	Pros1	protein S (alpha)
PSMD1	Psmd1	proteasome (prosome, macropain) 26S subunit, non-ATPase, 1
PTPN9	Ptpn9	protein tyrosine phosphatase, non-receptor type 9
PUS7L	Pus7l	pseudouridylate synthase 7 homolog (S. cerevisiae)-like
PVRL3	Pvrl3	poliovirus receptor-related 3
RAB31	Rab31	RAB31, member RAS oncogene family
RDH11	Rdh11	retinol dehydrogenase 11
ROCK1	Rock1	Rho-associated coiled-coil containing protein kinase 1
SEL1L	Sel1l	sel-1 suppressor of lin-12-like (C. elegans)
SENP2	Senp2	SUMO/sentrin specific peptidase 2
SEPT2	Sept2	septin 2
SGPL1	Sgpl1	sphingosine phosphate lyase 1
SLC35F5	Slc35f5	solute carrier family 35, member F5
SLC38A1	Slc38a1	solute carrier family 38, member 1
SLC39A10	Slc39a10	solute carrier family 39 (zinc transporter), member 10
SLC7A6	Slc7a6	solute carrier family 7 (cationic amino acid transporter, y+ system), member 6
SLK	Slk	STE20-like kinase (yeast)
SMOX	Smox	spermine oxidase
SNORA62	SNORA73	small nucleolar RNA, H/ACA box 62
SOAT1	Soat1	sterol O-acyltransferase 1
SORL1	Sorl1	sortilin-related receptor, LDLR class A repeats-containing
SPARC	Sparc	secreted acidic cysteine rich glycoprotein
SPARCL1	Sparcl1	SPARC-like 1
SPSB4	Spsb4	splA/ryanodine receptor domain and SOCS box containing 4
SPTAN1	Spna2	spectrin alpha 2
STIM2	Stim2	stromal interaction molecule 2
STK32C	Stk32c	serine/threonine kinase 32C
SULF1	Sulf1	sulfatase 1
SVIL	Svil	supervillin
TACC1	Tacc1	transforming, acidic coiled-coil containing protein 1
TAOK3	Taok3	TAO kinase 3
TGFBR1	Tgfbr1	transforming growth factor, beta receptor I
TJAP1	Tjap1	tight junction associated protein 1
TLR4	Tlr4	toll-like receptor 4
TMEM43	Tmem43	transmembrane protein 43
TPM1	Tpm1	tropomyosin 1, alpha
TPM3	Tpm3	tropomyosin 3
TRAF3	Traf3	TNF receptor-associated factor 3
TRIM37	Trim37	tripartite motif-containing 37
TROVE2	Trove2	TROVE domain family, member 2
TRPS1	Trps1	trichorhinophalangeal syndrome I (human)
UBR5	Ubr5	ubiquitin protein ligase E3 component n-recognin 5
UBXN4	Ubxn4	UBX domain protein 4
UGCG	Ugcg	UDP-glucose ceramide glucosyltransferase
URI1	C80913	expressed sequence C80913
VCAN	Vcan	versican
WDFY1	Wdfy1	WD repeat and FYVE domain containing 1
ZNF469	Gm22	predicted gene 22
ZRSR2	Zrsr2	zinc finger (CCCH type), RNA binding motif and serine/arginine rich 2
	F730043M19Rik	RIKEN cDNA F730043M19 gene
	Serpina3c	serine (or cysteine) peptidase inhibitor, clade A, member 3C
	Gm9513	predicted gene 9513
ABHD2	Abhd2	abhydrolase domain containing 2
ADAMTS20	Adamts20	a disintegrin-like and metallopeptidase (reprolysin type) with thrombospondin type 1 motif, 20
ADAMTSL2	Adamtsl2	ADAMTS-like 2
AEBP1	Aebp1	AE binding protein 1
AHNAK2	Ahnak2	AHNAK nucleoprotein 2
AHNAK2	Ahnak2	AHNAK nucleoprotein 2
AHSG	Ahsg	alpha-2-HS-glycoprotein
ANXA1	Anxa1	annexin A1
ANXA4	Anxa4	annexin A4
APP	App	amyloid beta (A4) precursor protein
ARFGAP3	Arfgap3	ADP-ribosylation factor GTPase activating protein 3
ATG16L2	Atg16l2	autophagy related 16 like 2 (S. cerevisiae)
BEAN1	Bean1	brain expressed, associated with Nedd4, 1
C1orf86	2610002J02Rik	RIKEN cDNA 2610002J02 gene
C1QTNF6	C1qtnf6	C1q and tumor necrosis factor related protein 6
CA13	Car13	carbonic anhydrase 13
CACNG4	Cacng4	calcium channel, voltage-dependent, gamma subunit 4
CAPG	Capg	capping protein (actin filament), gelsolin-like
CAPN2	Capn2	calpain 2
CCDC136	Ccdc136	coiled-coil domain containing 136
CCDC80	Ccdc80	coiled-coil domain containing 80
CCL21	AC087559.11	chemokine (C-C motif) ligand 21
CCL21	AC087559.11	chemokine (C-C motif) ligand 21
CCL21	AC087559.11	chemokine (C-C motif) ligand 21
CCL21	AC087559.11	chemokine (C-C motif) ligand 21
CFH	Cfh	complement component factor h
CILP	Cilp	cartilage intermediate layer protein, nucleotide pyrophosphohydrolase
CLDN14	Cldn14	claudin 14
CLDN19	Cldn19	claudin 19
CMTM3	Cmtm3	CKLF-like MARVEL transmembrane domain containing 3
COL12A1	Col12a1	collagen, type XII, alpha 1
COL1A2	Col1a2	collagen, type I, alpha 2
COL5A2	Col5a2	collagen, type V, alpha 2
COL5A3	Col5a3	collagen, type V, alpha 3
COL6A1	Col6a1	collagen, type VI, alpha 1
COL6A3	Col6a3	collagen, type VI, alpha 3
COLEC12	Colec12	collectin sub-family member 12
CPXM1	Cpxm1	carboxypeptidase X 1 (M14 family)
CREB5	Creb5	cAMP responsive element binding protein 5
CRISPLD1	Crispld1	cysteine-rich secretory protein LCCL domain containing 1
CTSK	Ctsk	cathepsin K
CTSZ	Ctsz	cathepsin Z
CYP1B1	Cyp1b1	cytochrome P450, family 1, subfamily b, polypeptide 1
DCN	Dcn	decorin
DDB1	Ddb1	damage specific DNA binding protein 1
DDR2	Ddr2	discoidin domain receptor family, member 2
DIO2	Dio2	deiodinase, iodothyronine, type II
DPYSL3	Dpysl3	dihydropyrimidinase-like 3
DSEL	Dsel	dermatan sulfate epimerase-like
DUSP27	Dusp27	dual specificity phosphatase 27 (putative)
EDN3	Edn3	endothelin 3
EGFR	Egfr	epidermal growth factor receptor
EPS15	Eps15	epidermal growth factor receptor pathway substrate 15
FAM20C	Fam20c	family with sequence similarity 20, member C
FAM26E	Fam26e	family with sequence similarity 26, member E
FANCG	Fancg	Fanconi anemia, complementation group G
FAT1	Fat1	FAT tumor suppressor homolog 1 (Drosophila)
FBN1	Fbn1	fibrillin 1
FN1	Fn1	fibronectin 1
FNDC3B	Fndc3b	fibronectin type III domain containing 3B
FRZB	Frzb	frizzled-related protein
FSTL1	Fstl1	follistatin-like 1
FSTL3	Fstl3	follistatin-like 3
FXYD5	Fxyd5	FXYD domain-containing ion transport regulator 5
FZD1	Fzd1	frizzled homolog 1 (Drosophila)
GIPC2	Gipc2	GIPC PDZ domain containing family, member 2
GP1BB	Gp1bb	glycoprotein Ib, beta polypeptide
GRK5	Grk5	G protein-coupled receptor kinase 5
HTRA4	Htra4	HtrA serine peptidase 4
IAH1	Iah1	isoamyl acetate-hydrolyzing esterase 1 homolog (S. cerevisiae)
IGF1	Igf1	insulin-like growth factor 1
ITSN1	Itsn1	intersectin 1 (SH3 domain protein 1A)
KCNN3	Kcnn3	potassium intermediate/small conductance calcium-activated channel, subfamily N, member 3
KCNT2	Kcnt2	potassium channel, subfamily T, member 2
KIF1A	Kif1a	kinesin family member 1A
KIF5C	Kif5c	kinesin family member 5C
LAMC2	Lamc2	laminin, gamma 2
LDLRAD3	Ldlrad3	low density lipoprotein receptor class A domain containing 3
LEPREL1	Leprel1	leprecan-like 1
LHFP	Lhfp	lipoma HMGIC fusion partner
LOXL3	Loxl3	lysyl oxidase-like 3
LRP1	Lrp1	low density lipoprotein receptor-related protein 1
LRRC16A	Lrrc16a	leucine rich repeat containing 16A
MAP1B	Mtap1b	microtubule-associated protein 1B
MAP6	Mtap6	microtubule-associated protein 6
MFAP4	Mfap4	microfibrillar-associated protein 4
MFAP5	Mfap5	microfibrillar associated protein 5
MMP14	Mmp14	matrix metallopeptidase 14 (membrane-inserted)
MMP2	Mmp2	matrix metallopeptidase 2
MR1	Mr1	major histocompatibility complex, class I-related
MRC2	Mrc2	mannose receptor, C type 2
MYH10	Myh10	myosin, heavy polypeptide 10, non-muscle
MYH7	Myh7	myosin, heavy polypeptide 7, cardiac muscle, beta
MYO5A	Myo5a	myosin VA
NCAM1	Ncam1	neural cell adhesion molecule 1
NEGR1	Negr1	neuronal growth regulator 1
NOVA1	Nova1	neuro-oncological ventral antigen 1
NOX4	Nox4	NADPH oxidase 4
NT5E	Nt5e	5' nucleotidase, ecto
NUPR1	Nupr1	nuclear protein 1
OLFML3	Olfml3	olfactomedin-like 3
OS9	Os9	amplified in osteosarcoma
PAMR1	Pamr1	peptidase domain containing associated with muscle regeneration 1
PDGFRL	Pdgfrl	platelet-derived growth factor receptor-like
PI16	Pi16	peptidase inhibitor 16
PLA2G4A	Pla2g4a	phospholipase A2, group IVA (cytosolic, calcium-dependent)
PLAT	Plat	plasminogen activator, tissue
PMP22	Pmp22	peripheral myelin protein 22
POSTN	Postn	periostin, osteoblast specific factor
PPFIBP1	Ppfibp1	PTPRF interacting protein, binding protein 1 (liprin beta 1)
PPM1E	Ppm1e	protein phosphatase 1E (PP2C domain containing)
PTGES	Ptges	prostaglandin E synthase
PTK7	Ptk7	PTK7 protein tyrosine kinase 7
QPCT	Qpct	glutaminyl-peptide cyclotransferase (glutaminyl cyclase)
RASAL1	Rasal1	RAS protein activator like 1 (GAP1 like)
RASGRP4	Rasgrp4	RAS guanyl releasing protein 4
RCN3	Rcn3	reticulocalbin 3, EF-hand calcium binding domain
RPL3	Rpl3-ps2	ribosomal protein L3
RPL3	Rpl3-ps2	ribosomal protein L3
RPL3	Rpl3-ps2	ribosomal protein L3
RPL3	Rpl3-ps2	ribosomal protein L3
RPL3	Rpl3-ps2	ribosomal protein L3
RPL3	Rpl3-ps2	ribosomal protein L3
RPL3	Rpl3-ps2	ribosomal protein L3
SCUBE2	Scube2	signal peptide, CUB domain, EGF-like 2
SERPINF1	Serpinf1	serine (or cysteine) peptidase inhibitor, clade F, member 1
SH3BGRL	Sh3bgrl	SH3-binding domain glutamic acid-rich protein like
SHISA4	Shisa4	shisa homolog 4 (Xenopus laevis)
SLC24A2	Slc24a2	solute carrier family 24 (sodium/potassium/calcium exchanger), member 2
SLITRK4	Slitrk4	SLIT and NTRK-like family, member 4
ST6GALNAC4	St6galnac4	ST6 (alpha-N-acetyl-neuraminyl-2,3-beta-galactosyl-1,3)-N-acetylgalactosaminide alpha-2,6-sialyltransferase 4
SVEP1	Svep1	sushi, von Willebrand factor type A, EGF and pentraxin domain containing 1
SYNM	Synm	synemin, intermediate filament protein
SYNPO2L	Synpo2l	synaptopodin 2-like
TCF20	Tcf20	transcription factor 20
TGFB2	Tgfb2	transforming growth factor, beta 2
TGFB3	Tgfb3	transforming growth factor, beta 3
THBS4	Thbs4	thrombospondin 4
TMEM100	Tmem100	transmembrane protein 100
TMEM119	Tmem119	transmembrane protein 119
TRIM16	Trim16	tripartite motif-containing 16
TRIM44	Trim44	tripartite motif-containing 44
TTC9	Ttc9	tetratricopeptide repeat domain 9
VIM	Vim	vimentin
VPS18	Vps18	vacuolar protein sorting 18 (yeast)
ZAK	B230120H23Rik	RIKEN cDNA B230120H23 gene
	Gm13456	predicted gene 13456
	Gm14150	predicted gene 14150
ACAD11	Acad11	acyl-Coenzyme A dehydrogenase family, member 11
ACADS	Acads	acyl-Coenzyme A dehydrogenase, short chain
ACY1	Acy1	aminoacylase 1
ADCK3	Adck3	aarF domain containing kinase 3
ADK	Adk	adenosine kinase
ALKBH7	Alkbh7	alkB, alkylation repair homolog 7 (E. coli)
AMACR	Amacr	alpha-methylacyl-CoA racemase
AMZ2	Amz2	archaelysin family metallopeptidase 2
ANKRD52	Ankrd52	ankyrin repeat domain 52
ARHGAP4	Arhgap4	N(alpha)-acetyltransferase 10, NatA catalytic subunitNalpha acetyltransferase 10
ASB8	Asb8	ankyrin repeat and SOCS box-containing 8
ATP5G1	Gm10039	ATP synthase, H+ transporting, mitochondrial F0 complex, subunit c1 (subunit 9)
ATP5G1	Gm10039	ATP synthase, H+ transporting, mitochondrial F0 complex, subunit c1 (subunit 9)
BCKDHA	Bckdha	branched chain ketoacid dehydrogenase E1, alpha polypeptide
BCKDHB	Bckdhb	branched chain ketoacid dehydrogenase E1, beta polypeptide
BDH1	Bdh1	3-hydroxybutyrate dehydrogenase, type 1
BRP44L	Brp44l	brain protein 44-like
BSG	Bsg	basigin
C19orf12	1600014C10Rik	RIKEN cDNA 1600014C10 gene
C3orf23	D9Ertd402e	DNA segment, Chr 9, ERATO Doi 402, expressed
C9orf41	2410127L17Rik	RIKEN cDNA 2410127L17 gene
C9orf41	2410127L17Rik	RIKEN cDNA 2410127L17 gene
CASP7	Casp7	caspase 7
CBR4	Cbr4	carbonyl reductase 4
CCBL1	Ccbl1	cysteine conjugate-beta lyase 1
CCBL2	Ccbl2	cysteine conjugate-beta lyase 2
CKM	Ckm	creatine kinase, muscle
COQ9	Coq9	coenzyme Q9 homolog (yeast)
COX4I1	Cox4i1	cytochrome c oxidase subunit IV isoform 1
COX7A1	Cox7a1	cytochrome c oxidase, subunit VIIa 1
COX7B	Cox7b	cytochrome c oxidase subunit VIIb
CS	Cs	citrate synthase
D2HGDH	D2hgdh	D-2-hydroxyglutarate dehydrogenase
DAP3	Dap3	death associated protein 3
DLD	Dld	dihydrolipoamide dehydrogenase
DLST	Dlst	dihydrolipoamide S-succinyltransferase (E2 component of 2-oxo-glutarate complex)
ECHS1	Echs1	enoyl Coenzyme A hydratase, short chain, 1, mitochondrial
ENO3	Eno3	enolase 3, beta muscle
FAM174B	Fam174b	family with sequence similarity 174, member B
FAM185A	Fam185a	family with sequence similarity 185, member A
FECH	Fech	ferrochelatase
FGF13	Fgf13	fibroblast growth factor 13
FITM1	Fitm1	fat storage-inducing transmembrane protein 1
FITM2	Fitm2	fat storage-inducing transmembrane protein 2
FXN	Fxn	frataxin
GBAS	Gbas	glioblastoma amplified sequence
GLUD1	Glud1	glutamate dehydrogenase 1
GOT1	Got1	glutamate oxaloacetate transaminase 1, soluble
GSTK1	Gstk1	glutathione S-transferase kappa 1
HDAC3	Hdac3	histone deacetylase 3
HIBADH	Hibadh	3-hydroxyisobutyrate dehydrogenase
HRC	Hrc	histidine rich calcium binding protein
HSD17B10	Hsd17b10	hydroxysteroid (17-beta) dehydrogenase 10
ICT1	Ict1	immature colon carcinoma transcript 1
ITGB4	Itgb4	integrin beta 4
IVD	Ivd	isovaleryl coenzyme A dehydrogenase
JPH2	Jph2	junctophilin 2
LETM1	Letm1	leucine zipper-EF-hand containing transmembrane protein 1
LOC152217	0610012G03Rik	RIKEN cDNA 0610012G03 gene
LPL	Lpl	lipoprotein lipase
MAP7	Mtap7	microtubule-associated protein 7
MAVS	Mavs	mitochondrial antiviral signaling protein
MCEE	Mcee	methylmalonyl CoA epimerase
MPST	Mpst	mercaptopyruvate sulfurtransferase
MRPL2	Mrpl2	mitochondrial ribosomal protein L2
MRPL22	Mrpl22	mitochondrial ribosomal protein L22
MRPL30	Mrpl30	mitochondrial ribosomal protein L30
MUL1	Mul1	mitochondrial ubiquitin ligase activator of NFKB 1
MYADML2	Myadml2	myeloid-associated differentiation marker-like 2
MYH6	Myh6	myosin, heavy polypeptide 6, cardiac muscle, alpha
NDUFA10	Ndufa10	NADH dehydrogenase (ubiquinone) 1 alpha subcomplex 10
NDUFA3	Ndufa3	NADH dehydrogenase (ubiquinone) 1 alpha subcomplex, 3
NDUFA4	Ndufa4	NADH dehydrogenase (ubiquinone) 1 alpha subcomplex, 4
NDUFA5	Ndufa5	NADH dehydrogenase (ubiquinone) 1 alpha subcomplex, 5
NDUFA9	Ndufa9	NADH dehydrogenase (ubiquinone) 1 alpha subcomplex, 9
NDUFB4	Ndufb4	NADH dehydrogenase (ubiquinone) 1 beta subcomplex 4
NDUFB4	Ndufb4	NADH dehydrogenase (ubiquinone) 1 beta subcomplex 4
NDUFS2	Ndufs2	NADH dehydrogenase (ubiquinone) Fe-S protein 2
NDUFS4	Ndufs4	NADH dehydrogenase (ubiquinone) Fe-S protein 4
NDUFV2	Ndufv2	NADH dehydrogenase (ubiquinone) flavoprotein 2
NFS1	Nfs1	nitrogen fixation gene 1 (S. cerevisiae)
NSMCE1	Nsmce1	non-SMC element 1 homolog (S. cerevisiae)
OGDH	Ogdh	oxoglutarate dehydrogenase (lipoamide)
OSGEPL1	Osgepl1	O-sialoglycoprotein endopeptidase-like 1
PCYT2	Pcyt2	phosphate cytidylyltransferase 2, ethanolamine
PDHX	Pdhx	pyruvate dehydrogenase complex, component X
PHYH	Phyh	phytanoyl-CoA hydroxylase
PPTC7	Pptc7	PTC7 protein phosphatase homolog (S. cerevisiae)
PSAP	Psap	prosaposin
PSD3	Psd3	pleckstrin and Sec7 domain containing 3
PSME1	Psme1	proteasome (prosome, macropain) 28 subunit, alpha
RAB12	Rab12	RAB12, member RAS oncogene family
RANGRF	Gm10355	RAN guanine nucleotide release factor
RGS2	Rgs2	regulator of G-protein signaling 2
RTN2	Rtn2	reticulon 2 (Z-band associated protein)
SDHB	Sdhb	succinate dehydrogenase complex, subunit B, iron sulfur (Ip)
SECISBP2	Secisbp2	SECIS binding protein 2
SGCA	Sgca	sarcoglycan, alpha (dystrophin-associated glycoprotein)
SLC25A13	Slc25a13	solute carrier family 25 (mitochondrial carrier, adenine nucleotide translocator), member 13
SLC25A20	Slc25a20	solute carrier family 25 (mitochondrial carnitine/acylcarnitine translocase), member 20
SLC25A29	Slc25a29	solute carrier family 25 (mitochondrial carrier, palmitoylcarnitine transporter), member 29
SLC25A4	Slc25a4	solute carrier family 25 (mitochondrial carrier, adenine nucleotide translocator), member 4
SNRPN	Snrpn	small nuclear ribonucleoprotein N
STAT5B	Stat5b	signal transducer and activator of transcription 5B
TAZ	Taz	tafazzin
TEF	Tef	thyrotroph embryonic factor
TMC7	Tmc7	transmembrane channel-like gene family 7
TMEM143	Tmem143	transmembrane protein 143
TNFAIP8	Tnfaip8	tumor necrosis factor, alpha-induced protein 8
TUBA4A	Tuba4a	tubulin, alpha 4A
TUFM	Gm9755	Tu translation elongation factor, mitochondrial
UQCRC1	Uqcrc1	ubiquinol-cytochrome c reductase core protein 1
USP2	Usp2	ubiquitin specific peptidase 2
UXT	Uxt	ubiquitously expressed transcript
ZFAND5	Zfand5	zinc finger, AN1-type domain 5
ZRANB3	Zranb3	zinc finger, RAN-binding domain containing 3
	Gm6195	predicted pseudogene 6195
	4930519F09Rik	RIKEN cDNA 4930519F09 gene
	1700071K01Rik	RIKEN cDNA 1700071K01 gene
	Gm12669	predicted gene 12669
ACACB	Acacb	acetyl-Coenzyme A carboxylase beta
ADAM11	Adam11	a disintegrin and metallopeptidase domain 11
ALAD	Alad	aminolevulinate, delta-, dehydratase
ALDH1L1	Aldh1l1	aldehyde dehydrogenase 1 family, member L1
ALDH5A1	Aldh5a1	aldhehyde dehydrogenase family 5, subfamily A1
ANKH	Ank	progressive ankylosis
ANO4	Ano4	anoctamin 4
ANXA11	Anxa11	annexin A11
ART1	Art1	ADP-ribosyltransferase 1
ASAP3	Asap3	ArfGAP with SH3 domain, ankyrin repeat and PH domain 3
ASB15	Asb15	ankyrin repeat and SOCS box-containing 15
ATP5G2	Gm10175	predicted gene 10175;ATP synthase, H+ transporting, mitochondrial Fo complex, subunit C2 (subunit 9)
C15orf27	AI118078	expressed sequence AI118078
C16orf55	4732415M23Rik	RIKEN cDNA 4732415M23 gene
C1orf95	6330403A02Rik	RIKEN cDNA 6330403A02 gene
C8orf40	AI316807	expressed sequence AI316807
CADM4	Cadm4	cell adhesion molecule 4
CALCOCO1	Calcoco1	calcium binding and coiled coil domain 1
CCL27	Ccl27a	chemokine (C-C motif) ligand 27A
CCL27	Ccl27a	chemokine (C-C motif) ligand 27A
CENPV	Cenpv	centromere protein V
CLCN1	Clcn1	chloride channel 1
COBLL1	Cobll1	Cobl-like 1
COQ7	Coq7	demethyl-Q 7
COX10	Cox10	COX10 homolog, cytochrome c oxidase assembly protein, heme A: farnesyltransferase (yeast)
CPEB3	Cpeb3	cytoplasmic polyadenylation element binding protein 3
CPPED1	Cpped1	calcineurin-like phosphoesterase domain containing 1
CRAT	Crat	carnitine acetyltransferase
CRHR2	Crhr2	corticotropin releasing hormone receptor 2
CYFIP2	Cyfip2	cytoplasmic FMR1 interacting protein 2
DFNB31	Whrn	whirlin
DGAT2	Dgat2	diacylglycerol O-acyltransferase 2
DHRS11	Dhrs11	dehydrogenase/reductase (SDR family) member 11
DUSP18	Dusp18	dual specificity phosphatase 18
DUSP23	Dusp23	dual specificity phosphatase 23
ECSIT	Ecsit	ECSIT homolog (Drosophila)
EFNB3	Efnb3	ephrin B3
ENDOG	Endog	endonuclease G
ENTPD6	Entpd6	ectonucleoside triphosphate diphosphohydrolase 6
EVL	Evl	Ena-vasodilator stimulated phosphoprotein
FBXO44	Fbxo44	F-box protein 44
FDFT1	Fdft1	farnesyl diphosphate farnesyl transferase 1
FDFT1	Fdft1	farnesyl diphosphate farnesyl transferase 1
FHOD3	Fhod3	formin homology 2 domain containing 3
FIG4	Fig4	FIG4 homolog (S. cerevisiae)
FKBP4	Fkbp4	FK506 binding protein 4
FLAD1	Flad1	RFad1, flavin adenine dinucleotide synthetase, homolog (yeast)
FLVCR2	Mfsd7c	major facilitator superfamily domain containing 7C
FN3K	Fn3k	fructosamine 3 kinase
FNDC5	Fndc5	fibronectin type III domain containing 5
FZD4	Fzd4	frizzled homolog 4 (Drosophila)
GAL3ST3	Gal3st3	galactose-3-O-sulfotransferase 3
GATA6	Gata6	GATA binding protein 6
GGNBP1	Ggnbp1	gametogenetin binding protein 1
GGNBP1	Ggnbp1	gametogenetin binding protein 1
GPN3	Gpn3	GPN-loop GTPase 3
GPT	Gpt	glutamic pyruvic transaminase, soluble
GRB14	Grb14	growth factor receptor bound protein 14
HCN4	Hcn4	hyperpolarization-activated, cyclic nucleotide-gated K+ 4
HDAC4	Hdac4	histone deacetylase 4
HEMK1	Hemk1	HemK methyltransferase family member 1
HK2	Hk2	hexokinase 2
HOPX	Hopx	HOP homeobox
IFNGR2	Ifngr2	interferon gamma receptor 2
IL15	Il15	interleukin 15
KCND2	Kcnd2	potassium voltage-gated channel, Shal-related family, member 2
KCNJ3	Kcnj3	potassium inwardly-rectifying channel, subfamily J, member 3
KIAA0664	1300001I01Rik	RIKEN cDNA 1300001I01 gene
KLF9	Klf9	Kruppel-like factor 9
KLHL21	Klhl21	kelch-like 21 (Drosophila)
LAMB3	Lamb3	laminin, beta 3
LDB3	Ldb3	LIM domain binding 3
LPIN1	Lpin1	lipin 1
LRFN4	Lrfn4	leucine rich repeat and fibronectin type III domain containing 4
MAPKAPK3	Mapkapk3	mitogen-activated protein kinase-activated protein kinase 3
MCAT	Mcat	malonyl CoA:ACP acyltransferase (mitochondrial)
MCCC2	Mccc2	methylcrotonoyl-Coenzyme A carboxylase 2 (beta)
MDGA1	Mdga1	MAM domain containing glycosylphosphatidylinositol anchor 1
MED12L	Med12l	mediator of RNA polymerase II transcription, subunit 12 homolog (yeast)-like
MGRN1	Mgrn1	mahogunin, ring finger 1
MLF1	Mlf1	myeloid leukemia factor 1
MRPL14	Mrpl14	mitochondrial ribosomal protein L14
MRPS2	Mrps2	mitochondrial ribosomal protein S2
MRPS25	Mrps25	mitochondrial ribosomal protein S25
MRS2	Mrs2	MRS2 magnesium homeostasis factor homolog (S. cerevisiae)
NDUFS3	Gm12251	NADH dehydrogenase (ubiquinone) Fe-S protein 3
NDUFS3	Gm12251	NADH dehydrogenase (ubiquinone) Fe-S protein 3
NHSL1	Nhsl1	NHS-like 1
NNT	Nnt	nicotinamide nucleotide transhydrogenase
NPC1	Npc1	Niemann Pick type C1
NT5C1A	Nt5c1a	5'-nucleotidase, cytosolic IA
NUDT6	Nudt6	nudix (nucleoside diphosphate linked moiety X)-type motif 6
OR2H1	Olfr91	olfactory receptor 91
PDE3A	Pde3a	phosphodiesterase 3A, cGMP inhibited
PDE4A	Pde4a	phosphodiesterase 4A, cAMP specific
PDP2	Pdp2	pyruvate dehyrogenase phosphatase catalytic subunit 2
PDPR	Pdpr	pyruvate dehydrogenase phosphatase regulatory subunit
PGLS	Pgls	6-phosphogluconolactonase
PLA2G12A	Pla2g12a	phospholipase A2, group XIIA
PLA2G5	Pla2g5	phospholipase A2, group V
PLXNB1	Plxnb1	plexin B1
PLXNB3	Plxnb3	plexin B3
PODXL2	Podxl2	podocalyxin-like 2
POLDIP2	Poldip2	polymerase (DNA-directed), delta interacting protein 2
PPM1L	Ppm1l	protein phosphatase 1 (formerly 2C)-like
PRKAB1	Prkab1	protein kinase, AMP-activated, beta 1 non-catalytic subunit
PRODH	Prodh	proline dehydrogenase
PRPF8	Prpf8	pre-mRNA processing factor 8
PRSS53	Prss53	protease, serine, 53
PTPN3	Ptpn3	protein tyrosine phosphatase, non-receptor type 3
PXMP2	Pxmp2	peroxisomal membrane protein 2
RAP1GAP2	Rap1gap2	RAP1 GTPase activating protein 2
RASD2	Rasd2	RASD family, member 2
RBFOX1	Rbfox1	RNA binding protein, fox-1 homolog (C. elegans) 1
RFXAP	Rfxap	regulatory factor X-associated protein
RHBDL3	Rhbdl3	rhomboid, veinlet-like 3 (Drosophila)
RHOT2	Rhot2	ras homolog gene family, member T2
RPUSD3	Rpusd3	RNA pseudouridylate synthase domain containing 3
RXRG	Rxrg	retinoid X receptor gamma
SARS2	Sars2	seryl-aminoacyl-tRNA synthetase 2
SELENBP1	Selenbp1	selenium binding protein 1
SLC25A51	Mcart1	mitochondrial carrier triple repeat 1
SLC2A4	Slc2a4	solute carrier family 2 (facilitated glucose transporter), member 4
SLC36A2	Slc36a2	solute carrier family 36 (proton/amino acid symporter), member 2
SLC38A3	Slc38a3	solute carrier family 38, member 3
SLC46A3	Slc46a3	solute carrier family 46, member 3
SLC5A6	Slc5a6	solute carrier family 5 (sodium-dependent vitamin transporter), member 6
SLC9A2	Slc9a2	solute carrier family 9 (sodium/hydrogen exchanger), member 2
SNN	Snn	stannin
SPRYD7	6330409N04Rik	RIKEN cDNA 6330409N04 gene
STARD3	Stard3	START domain containing 3
STAT5A	Stat5a	signal transducer and activator of transcription 5A
SYT7	Syt7	synaptotagmin VII
SZT2	Szt2	seizure threshold 2
TBC1D24	Tbc1d24	TBC1 domain family, member 24
TBC1D4	Tbc1d4	TBC1 domain family, member 4
TCAP	Tcap	titin-cap
TCP11L2	Tcp11l2	t-complex 11 (mouse) like 2
THRSP	Thrsp	thyroid hormone responsive SPOT14 homolog (Rattus)
TMEM116	Tmem116	transmembrane protein 116
TMEM25	Tmem25	transmembrane protein 25
TMEM63B	Tmem63b	transmembrane protein 63b
TNNI3	Tnni3	troponin I, cardiac 3
TRIM7	Trim7	tripartite motif-containing 7
TST	Tst	thiosulfate sulfurtransferase, mitochondrial
WNK4	Wnk4	WNK lysine deficient protein kinase 4
YIPF7	Yipf7	Yip1 domain family, member 7
ZSCAN2	Zscan2	zinc finger and SCAN domain containing 2
	Gm11191	predicted gene 11191
	A930018M24Rik	RIKEN cDNA A930018M24 gene
	Mrgprh	MAS-related GPR, member H
ABCC9	Abcc9	ATP-binding cassette, sub-family C (CFTR/MRP), member 9
ACAA2	Acaa2	acetyl-Coenzyme A acyltransferase 2 (mitochondrial 3-oxoacyl-Coenzyme A thiolase)
ADAMTS3	Adamts3	a disintegrin-like and metallopeptidase (reprolysin type) with thrombospondin type 1 motif, 3
ADAMTS3	Adamts3	a disintegrin-like and metallopeptidase (reprolysin type) with thrombospondin type 1 motif, 3
ADAMTS3	Adamts3	a disintegrin-like and metallopeptidase (reprolysin type) with thrombospondin type 1 motif, 3
ADAMTS3	Adamts3	a disintegrin-like and metallopeptidase (reprolysin type) with thrombospondin type 1 motif, 3
ADAMTS7	Adamts7	a disintegrin-like and metallopeptidase (reprolysin type) with thrombospondin type 1 motif, 7
AGL	Agl	amylo-1,6-glucosidase, 4-alpha-glucanotransferase
AGTPBP1	Agtpbp1	ATP/GTP binding protein 1
AGTR1	Agtr1a	angiotensin II receptor, type 1a
AIFM1	Aifm1	apoptosis-inducing factor, mitochondrion-associated 1
ALDH6A1	Aldh6a1	aldehyde dehydrogenase family 6, subfamily A1
ANGPT1	Angpt1	angiopoietin 1
AS3MT	As3mt	arsenic (+3 oxidation state) methyltransferase
ATP5B	Atp5b	Small nucleolar RNA SNORD59
ATP5J	Atp5j	ATP synthase, H+ transporting, mitochondrial F0 complex, subunit F
ATPAF1	Gm14117	ATP synthase mitochondrial F1 complex assembly factor 1
ATPAF1	Gm14117	ATP synthase mitochondrial F1 complex assembly factor 1
C10orf107	1700040L02Rik	RIKEN cDNA 1700040L02 gene
C14orf159	9030617O03Rik	RIKEN cDNA 9030617O03 gene
C14orf37	3632451O06Rik	RIKEN cDNA 3632451O06 gene
C19orf53	D8Ertd738e	DNA segment, Chr 8, ERATO Doi 738, expressed
C4orf29	3110057O12Rik	RIKEN cDNA 3110057O12 gene
C4orf29	3110057O12Rik	RIKEN cDNA 3110057O12 gene
CA14	Car14	carbonic anhydrase 14
CACNB2	Cacnb2	calcium channel, voltage-dependent, beta 2 subunit
CCDC141	Ccdc141	coiled-coil domain containing 141
CCDC141	Ccdc141	coiled-coil domain containing 141
CCDC141	Ccdc141	coiled-coil domain containing 141
CEP70	Cep70	centrosomal protein 70
CLYBL	Clybl	citrate lyase beta like
COQ3	Coq3	coenzyme Q3 homolog, methyltransferase (yeast)
DBT	Dbt	dihydrolipoamide branched chain transacylase E2
DECR1	Decr1	2,4-dienoyl CoA reductase 1, mitochondrial
DSG2	Dsg2	desmoglein 2
ECH1	Ech1	enoyl coenzyme A hydratase 1, peroxisomal
ECI2	Eci2	enoyl-Coenzyme A delta isomerase 2
EPHA4	Epha4	Eph receptor A4
FAM122B	Fam122b	family with sequence similarity 122, member B
FAM13C	Fam13c	family with sequence similarity 13, member C
FAM69A	Fam69a	family with sequence similarity 69, member A
FBXO3	Fbxo3	F-box protein 3
FOXRED1	Foxred1	FAD-dependent oxidoreductase domain containing 1
FYCO1	Fyco1	FYVE and coiled-coil domain containing 1
GPR155	Gpr155	G protein-coupled receptor 155
HADHA	Hadha	hydroxyacyl-Coenzyme A dehydrogenase/3-ketoacyl-Coenzyme A thiolase/enoyl-Coenzyme A hydratase (trifunctional protein), alpha subunit
HNMT	Hnmt	histamine N-methyltransferase
HPDL	Hpdl	4-hydroxyphenylpyruvate dioxygenase-like
HSD17B4	Hsd17b4	hydroxysteroid (17-beta) dehydrogenase 4
IDH1	Idh1	isocitrate dehydrogenase 1 (NADP+), soluble
IDH2	Idh2	isocitrate dehydrogenase 2 (NADP+), mitochondrial
KIAA0317	1110018G07Rik	RIKEN cDNA 1110018G07 gene
KLHL23	Klhl23	kelch-like 23 (Drosophila)
LGI1	Lgi1	leucine-rich repeat LGI family, member 1
LIFR	Lifr	leukemia inhibitory factor receptor
LMO7	Lmo7	LIM domain only 7
LRTM1	Lrtm1	leucine-rich repeats and transmembrane domains 1
LTBP1	Ltbp1	latent transforming growth factor beta binding protein 1
MAOB	Maob	monoamine oxidase B
MCCC1	Mccc1	methylcrotonoyl-Coenzyme A carboxylase 1 (alpha)
MEF2A	Mef2a	myocyte enhancer factor 2A
METAP1D	Metap1d	methionyl aminopeptidase type 1D (mitochondrial)
MRPL39	Mrpl39	mitochondrial ribosomal protein L39
MRPS5	Mrps5	mitochondrial ribosomal protein S5
MRPS9	Mrps9	mitochondrial ribosomal protein S9
MUSTN1	Mustn1	musculoskeletal, embryonic nuclear protein 1
MUT	Mut	methylmalonyl-Coenzyme A mutase
MYO5C	Myo5c	myosin VC
N6AMT1	N6amt1	N-6 adenine-specific DNA methyltransferase 1 (putative)
NADKD1	1110020G09Rik	RIKEN cDNA 1110020G09 gene
NDUFS1	Ndufs1	NADH dehydrogenase (ubiquinone) Fe-S protein 1
NDUFV1	Ndufv1	NADH dehydrogenase (ubiquinone) flavoprotein 1
NRG2	Nrg2	neuregulin 2
NT5C3L	Nt5c3l	5'-nucleotidase, cytosolic III-like
PCCA	Pcca	propionyl-Coenzyme A carboxylase, alpha polypeptide
PDE7A	Pde7a	phosphodiesterase 7A
PFKFB1	Pfkfb1	6-phosphofructo-2-kinase/fructose-2,6-biphosphatase 1
PFN4	Pfn4	profilin family, member 4
PHACTR2	Phactr2	phosphatase and actin regulator 2
PKDREJ	Pkdrej	polycystic kidney disease (polycystin) and REJ (sperm receptor for egg jelly homolog, sea urchin)
PLA2G4E	Pla2g4e	phospholipase A2, group IVE
PLK1S1	Plk1s1	polo-like kinase 1 substrate 1
PPARA	Ppara	peroxisome proliferator activated receptor alpha
PPIL1	Ppil1	peptidylprolyl isomerase (cyclophilin)-like 1
PPIP5K2	Ppip5k2	diphosphoinositol pentakisphosphate kinase 2
PPM1K	Ppm1k	protein phosphatase 1K (PP2C domain containing)
PTPN3	Ptpn3	protein tyrosine phosphatase, non-receptor type 3
PTPN3	Ptpn3	protein tyrosine phosphatase, non-receptor type 3
PTPN3	Ptpn3	protein tyrosine phosphatase, non-receptor type 3
PTPN3	Ptpn3	protein tyrosine phosphatase, non-receptor type 3
RABL3	Rabl3	RAB, member of RAS oncogene family-like 3
RBFA	Rbfa	ribosome binding factor A
RHOBTB3	Rhobtb3	Rho-related BTB domain containing 3
RPS6KA5	Rps6ka5	ribosomal protein S6 kinase, polypeptide 5
SCARNA17	SCARNA17	small Cajal body-specific RNA 17
SDHA	Sdha	succinate dehydrogenase complex, subunit A, flavoprotein (Fp)
SLC22A3	Slc22a3	solute carrier family 22 (organic cation transporter), member 3
SLC2A12	Slc2a12	solute carrier family 2 (facilitated glucose transporter), member 12
SORD	Sord	sorbitol dehydrogenase
SORD	Sord	sorbitol dehydrogenase
SUCLG2	Gm15163	succinate-CoA ligase, GDP-forming, beta subunit
SUCLG2	Gm15163	succinate-CoA ligase, GDP-forming, beta subunit
TCEA3	Tcea3	transcription elongation factor A (SII), 3
TFDP2	Tfdp2	transcription factor Dp 2
TMEM135	Tmem135	transmembrane protein 135
TNNI3K	Tnni3k	TNNI3 interacting kinase
TOP1MT	Top1mt	DNA topoisomerase 1, mitochondrial
TTC38	Ttc38	tetratricopeptide repeat domain 38
ZFAND1	Gm14038	zinc finger, AN1-type domain 1
	AC131120.1
	2310040G07Rik	RIKEN cDNA 2310040G07 gene
ABHD6	Abhd6	abhydrolase domain containing 6
ACTR3B	Actr3b	ARP3 actin-related protein 3 homolog B (yeast)
ADSL	Adsl	adenylosuccinate lyase
AFG3L1P	Afg3l1	AFG3(ATPase family gene 3)-like 1 (yeast)
AFG3L2	Afg3l2	AFG3(ATPase family gene 3)-like 2 (yeast)
ANAPC13	Anapc13	anaphase promoting complex subunit 13
ANK2	Ank2	ankyrin 2, brain
ANKRD32	Ankrd32	ankyrin repeat domain 32
APOO	Apoo	apolipoprotein O, pseudogene
APOO	Apoo	apolipoprotein O, pseudogene
ARMC2	Armc2	armadillo repeat containing 2
ASB14	Asb14	ankyrin repeat and SOCS box-containing 14
ASB2	Asb2	ankyrin repeat and SOCS box-containing 2
ATP8A1	Atp8a1	ATPase, aminophospholipid transporter (APLT), class I, type 8A, member 1
BCAP29	Bcap29	B cell receptor associated protein 29
BCS1L	Bcs1l	BCS1-like (yeast)
C3orf43	2310010M20Rik	RIKEN cDNA 2310010M20 gene
C6orf162	1810030N24Rik	RIKEN cDNA 1810030N24 gene
C6orf72	BC013529	cDNA sequence BC013529
C9orf41	2410127L17Rik	RIKEN cDNA 2410127L17 gene
C9orf68	4430402I18Rik	RIKEN cDNA 4430402I18 gene
CAMTA1	Camta1	calmodulin binding transcription activator 1
CBR1	Cbr1	carbonyl reductase 1
CDC14B	Cdc14b	CDC14 cell division cycle 14 homolog B (S. cerevisiae)
CDC37L1	Cdc37l1	cell division cycle 37 homolog (S. cerevisiae)-like 1
CDKL5	Cdkl5	cyclin-dependent kinase-like 5
CES3	Ces1d	carboxylesterase 1D
CHURC1	Churc1	farnesyltransferase, CAAX box, beta
CLCN3	Clcn3	chloride channel 3
CMYA5	Cmya5	cardiomyopathy associated 5
DCAF11	Dcaf11	DDB1 and CUL4 associated factor 11
DIS3L	Dis3l	DIS3 mitotic control homolog (S. cerevisiae)-like
DLL1	Dll1	delta-like 1 (Drosophila)
DNAJA3	Dnaja3	DnaJ (Hsp40) homolog, subfamily A, member 3
DNAJC15	Dnajc15	DnaJ (Hsp40) homolog, subfamily C, member 15
DNAJC28	Dnajc28	DnaJ (Hsp40) homolog, subfamily C, member 28
ENTPD5	Entpd5	ectonucleoside triphosphate diphosphohydrolase 5
ERBB3	Erbb3	v-erb-b2 erythroblastic leukemia viral oncogene homolog 3 (avian)
ERBB4	Erbb4	v-erb-a erythroblastic leukemia viral oncogene homolog 4 (avian)
FAM210A	4933403F05Rik	RIKEN cDNA 4933403F05 gene
FAM213A	5730469M10Rik	RIKEN cDNA 5730469M10 gene
FAM58BP	Fam58b	family with sequence similarity 58, member B
FAM82A1	Fam82a1	family with sequence similarity 82, member A1
FARP2	Farp2	FERM, RhoGEF and pleckstrin domain protein 2
FARS2	Fars2	phenylalanine-tRNA synthetase 2 (mitochondrial)
FDX1	Fdx1	ferredoxin 1
FYB	Fyb	prohibitin
GCA	Gca	grancalcin
GCDH	Gcdh	glutaryl-Coenzyme A dehydrogenase
GFM1	Gfm1	G elongation factor, mitochondrial 1
GPCPD1	Gpcpd1	glycerophosphocholine phosphodiesterase GDE1 homolog (S. cerevisiae)
HAGH	Hagh	hydroxyacyl glutathione hydrolase
HIBCH	Hibch	3-hydroxyisobutyryl-Coenzyme A hydrolase
HOOK1	Hook1	hook homolog 1 (Drosophila)
HSPA9	Hspa9	heat shock protein 9
HTRA1	Htra1	HtrA serine peptidase 1
INADL	Inadl	InaD-like (Drosophila)
INTU	Intu	inturned planar cell polarity effector homolog (Drosophila)
IQGAP2	Iqgap2	IQ motif containing GTPase activating protein 2
KLHDC1	Klhdc1	kelch domain containing 1
KLHDC2	Klhdc2	kelch domain containing 2
KLHL31	Klhl31	kelch-like 31 (Drosophila)
LIAS	Lias	lipoic acid synthetase
LMBR1	Lmbr1	limb region 1
LYRM4	Lyrm4	LYR motif containing 4
MAGI3	Magi3	membrane associated guanylate kinase, WW and PDZ domain containing 3
MAP2K6	Map2k6	mitogen-activated protein kinase kinase 6
MAPK9	Mapk9	mitogen-activated protein kinase 9
MAT2B	Mat2b	methionine adenosyltransferase II, beta
MIPEP	Mipep	mitochondrial intermediate peptidase
MRPL1	Mrpl1	mitochondrial ribosomal protein L1
MRPL11	Mrpl11	mitochondrial ribosomal protein L11
MRPL55	Mrpl55	mitochondrial ribosomal protein L55
NCKAP5	Nckap5	NCK-associated protein 5
NMNAT1	Nmnat1	nicotinamide nucleotide adenylyltransferase 1
NT5C3	Nt5c3	5'-nucleotidase, cytosolic III
NUP88	Nup88	nucleoporin 88
OPA1	Opa1	optic atrophy 1 homolog (human)
P2RY1	P2ry1	purinergic receptor P2Y, G-protein coupled 1
PAIP2B	Paip2b	poly(A) binding protein interacting protein 2B
PARK2	Park2	Parkinson disease (autosomal recessive, juvenile) 2, parkin
PFDN2	Pfdn2	prefoldin 2
PFKFB2	Pfkfb2	6-phosphofructo-2-kinase/fructose-2,6-biphosphatase 2
PKD2L2	Pkd2l2	polycystic kidney disease 2-like 2
PKIA	Pkia	protein kinase inhibitor, alpha
PPP2R3A	Ppp2r3a	protein phosphatase 2, regulatory subunit B'', alpha
PRRG1	Prrg1	proline rich Gla (G-carboxyglutamic acid) 1
PTCD3	Ptcd3	pentatricopeptide repeat domain 3
RMND1	Gm5512	required for meiotic nuclear division 1 homolog (S. cerevisiae)
RMND1	Gm5512	required for meiotic nuclear division 1 homolog (S. cerevisiae)
RNLS	Rnls	renalase, FAD-dependent amine oxidase
RORC	Rorc	RAR-related orphan receptor gamma
RPL3L	Rpl3l	ribosomal protein L3-like
RTN4IP1	Rtn4ip1	reticulon 4 interacting protein 1
RUFY1	Rufy1	RUN and FYVE domain containing 1
SIAH3	Siah3	seven in absentia homolog 3 (Drosophila)
SLC4A3	Slc4a3	solute carrier family 4 (anion exchanger), member 3
SMYD1	Smyd1	SET and MYND domain containing 1
SOD2	Sod2	superoxide dismutase 2, mitochondrial
SOX6	Sox6	SRY-box containing gene 6
SPRYD4	Spryd4	SPRY domain containing 4
SS18L2	Deb1	differentially expressed in B16F10 1
ST3GAL5	St3gal5	ST3 beta-galactoside alpha-2,3-sialyltransferase 5
STAU2	Stau2	staufen (RNA binding protein) homolog 2 (Drosophila)
STK39	Stk39	serine/threonine kinase 39, STE20/SPS1 homolog (yeast)
SUCLA2	Sucla2	succinate-Coenzyme A ligase, ADP-forming, beta subunit
TACO1	Taco1	translational activator of mitochondrially encoded cytochrome c oxidase I
TARSL2	Tarsl2	threonyl-tRNA synthetase-like 2
TASP1	Tasp1	taspase, threonine aspartase 1
TFB2M	Tfb2m	transcription factor B2, mitochondrial
TFB2M	Tfb2m	transcription factor B2, mitochondrial
TIPRL	Tiprl	TIP41, TOR signalling pathway regulator-like (S. cerevisiae)
TMEM218	Tmem218	transmembrane protein 218
TMOD4	Tmod4	tropomodulin 4
TTC17	Ttc17	tetratricopeptide repeat domain 17
UNG	Ung	uracil DNA glycosylase
UQCC	Uqcc	ubiquinol-cytochrome c reductase complex chaperone, CBP3 homolog (yeast)
UROD	Urod	uroporphyrinogen decarboxylase
VPS13A	Vps13a	vacuolar protein sorting 13A (yeast)
YBEY	Ybey	ybeY metallopeptidase
ZYG11B	Zyg11b	zyg-ll homolog B (C. elegans)
	Gm13675	predicted gene 13675
	Acad12	acyl-Coenzyme A dehydrogenase family, member 12
	Gm15519	predicted gene 15519
ABAT	Abat	4-aminobutyrate aminotransferase
ACSL6	Acsl6	acyl-CoA synthetase long-chain family member 6
ADI1	Adi1	acireductone dioxygenase 1
AMY1A	Amy1	amylase 1, salivary
ANK1	Ank1	ankyrin 1, erythroid
BCL2L13	Bcl2l13	BCL2-like 13 (apoptosis facilitator)
C10orf90	D7Ertd443e	DNA segment, Chr 7, ERATO Doi 443, expressed
C19orf60	2810428I15Rik	RIKEN cDNA 2810428I15 gene
C21orf33	D10Jhu81e	DNA segment, Chr 10, Johns Hopkins University 81 expressed
CACNA1S	Cacna1s	calcium channel, voltage-dependent, L type, alpha 1S subunit
COQ2	Coq2	coenzyme Q2 homolog, prenyltransferase (yeast)
CYP2B6	Cyp2b10	cytochrome P450, family 2, subfamily b, polypeptide 10
DNAJC16	Dnajc16	DnaJ (Hsp40) homolog, subfamily C, member 16
DTNB	Dtnb	dystrobrevin, beta
DTNBP1	Dtnbp1	dystrobrevin binding protein 1
ESRRA	Esrra	estrogen related receptor, alpha
ETHE1	Ethe1	ethylmalonic encephalopathy 1
FAM50A	Fam50a	family with sequence similarity 50, member A
FYB	Fyb	prohibitin
GNB3	Gnb3	guanine nucleotide binding protein (G protein), beta 3
GOLT1A	Golt1a	golgi transport 1 homolog A (S. cerevisiae)
GRM1	Grm1	glutamate receptor, metabotropic 1
GRM1	Grm1	glutamate receptor, metabotropic 1
HIGD1A	Higd1a	HIG1 hypoxia inducible domain family, member 1A
HYAL1	Hyal1	hyaluronoglucosaminidase 1
LDHB	Ldhb	lactate dehydrogenase B
LDHD	Ldhd	lactate dehydrogenase D
LRRC4B	Lrrc4b	leucine rich repeat containing 4B
MAP1LC3B	Gm6054	microtubule-associated protein 1 light chain 3 beta
MAP1LC3B	Gm6054	microtubule-associated protein 1 light chain 3 beta
MFSD4	Mfsd4	major facilitator superfamily domain containing 4
MRPS7	Mrps7	mitchondrial ribosomal protein S7
NCEH1	Nceh1	arylacetamide deacetylase-like 1
NTN1	Ntn1	netrin 1
OPTN	Optn	optineurin
OSBPL6	Osbpl6	oxysterol binding protein-like 6
OTUB1	Otub1	OTU domain, ubiquitin aldehyde binding 1
PAH	Pah	phenylalanine hydroxylase
PCNP	Pcnp	PEST proteolytic signal containing nuclear protein
PLIN3	Plin3	perilipin 3
PNPO	Pnpo	pyridoxine 5'-phosphate oxidase
POPDC2	Popdc2	popeye domain containing 2
PPP1R12B	Ppp1r12b	protein phosphatase 1, regulatory (inhibitor) subunit 12B
RGNEF	Rgnef	Rho-guanine nucleotide exchange factor
SLC25A46	Slc25a46	solute carrier family 25, member 46
SMPD1	Smpd1	sphingomyelin phosphodiesterase 1, acid lysosomal
SUPV3L1	Supv3l1	suppressor of var1, 3-like 1 (S. cerevisiae)
TMBIM4	Tmbim4	transmembrane BAX inhibitor motif containing 4
TREX1	Trex1	three prime repair exonuclease 1
TTC7A	Ttc7	tetratricopeptide repeat domain 7
TXNDC9	Txndc9	thioredoxin domain containing 9
	Gm12727	predicted gene 12727
	2310002L09Rik	RIKEN cDNA 2310002L09 gene
	mt-Tf	mitochondrially encoded tRNA phenylalanine
ACOX1	Acox1	acyl-Coenzyme A oxidase 1, palmitoyl
AGPAT9	Agpat9	1-acylglycerol-3-phosphate O-acyltransferase 9
ANO5	Ano5	anoctamin 5
ARFGEF2	Arfgef2	ADP-ribosylation factor guanine nucleotide-exchange factor 2 (brefeldin A-inhibited)
ASAH2	Asah2	N-acylsphingosine amidohydrolase 2
ATP1A1	Atp1a1	ATPase, Na+/K+ transporting, alpha 1 polypeptide
CD36	Cd36	CD36 antigen
CDS1	Cds1	CDP-diacylglycerol synthase 1
CDS2	Cds2	CDP-diacylglycerol synthase (phosphatidate cytidylyltransferase) 2
CHKB	Chkb	choline kinase beta
COMMD2	Commd2	COMM domain containing 2
CPT1A	Cpt1a	carnitine palmitoyltransferase 1a, liver
DIXDC1	Dixdc1	DIX domain containing 1
EDNRA	Ednra	endothelin receptor type A
EFEMP1	Efemp1	epidermal growth factor-containing fibulin-like extracellular matrix protein 1
FABP3	Fabp3-ps1	fatty acid binding protein 3, muscle and heart (mammary-derived growth inhibitor)
FABP3	Fabp3-ps1	fatty acid binding protein 3, muscle and heart (mammary-derived growth inhibitor)
FGF16	Fgf16	fibroblast growth factor 16
FSTL4	Fstl4	follistatin-like 4
GPM6A	Gpm6a	glycoprotein m6a
GSTA4	Gsta4	glutathione S-transferase, alpha 4
HSD17B11	Hsd17b11	hydroxysteroid (17-beta) dehydrogenase 11
LEPREL4	Leprel4	leprecan-like 4
LIPE	Lipe	lipase, hormone sensitive
LRRC52	Lrrc52	leucine rich repeat containing 52
MAPK14	Mapk14	mitogen-activated protein kinase 14
MRPS34	Mrps34	mitochondrial ribosomal protein S34
MTUS2	Mtus2	microtubule associated tumor suppressor candidate 2
PHKA1	Phka1	phosphorylase kinase alpha 1
PLIN2	Plin2	perilipin 2
PNCK	Pnck	pregnancy upregulated non-ubiquitously expressed CaM kinase
PRDM11	Prdm11	PR domain containing 11
PRKCQ	Prkcq	protein kinase C, theta
RBP7	Rbp7	retinol binding protein 7, cellular
SEMA3A	Sema3a	sema domain, immunoglobulin domain (Ig), short basic domain, secreted, (semaphorin) 3A
SLC25A22	Slc25a22	solute carrier family 25 (mitochondrial carrier, glutamate), member 22
SLC41A3	Slc41a3	solute carrier family 41, member 3
TMCO6	Tmco6	transmembrane and coiled-coil domains 6
TMEM41B	Tmem41b	transmembrane protein 41B
UCP3	Ucp3	uncoupling protein 3 (mitochondrial, proton carrier)
UPK1B	Upk1b	uroplakin 1B
	Retnla	resistin like alpha
	Gm12696	predicted gene 12696

## Sheet: Study 3
Wei, B.R., Simpson, R.M., Johann, D.J., Dwyer, J.E., Prieto, D.A., Kumar, M., Ye, X., Luke, B., Shive, H.R., Webster, J.D., et al. (2012).Journal of proteome research 11, 1561-1570.
Reference1	Protein	Accession2	TSC3	Captions
Q3UQ94_MOUSE	10 days lactation, adult female mammary gland cDNA, RIKEN full-length enriched library, clone:D730035E13 product:whey acidic protein, full insert sequence - Mus musculus (Mouse)	Q3UQ94	1	1 UniProt Reference
Q8C139_MOUSE	10 days neonate skin cDNA, RIKEN full-length enriched library, clone:4732482K20 product:TITIN, HEART ISOFORM N2-B (EC 2.7.1.-) (CONNECTIN) homolog - Mus musculus (Mouse)	Q8C139	3	2 UniProt Accession #
Q91V86_MOUSE	11 days embryo whole body cDNA, RIKEN full-length enriched library, clone:2700082N11 product:hemoglobin, beta adult major chain, full insert sequence (13 days embryo liver cDNA, RIKEN full-length enriched library, clone:I920060M24 product:hemoglobin, beta	Q91V86	1	3 Total Spectral/Peptide Count (TSC) for the given protein.
Q9CY10_MOUSE	13 days embryo liver cDNA, RIKEN full-length enriched library, clone:2510040B16 product:hemoglobin, beta adult major chain, full insert sequence - Mus musculus (Mouse)	Q9CY10	3
Q8CD21_MOUSE	13 days embryo male testis cDNA, RIKEN full-length enriched library, clone:6030461K13 product:AMINO ACID SYSTEM A TRANSPORTER (SYSTEM A TRANSPORTER ISOFORM 2) homolog - Mus musculus (Mouse)	Q8CD21	1
1433Z_MOUSE	14-3-3 protein zeta/delta (Protein kinase C inhibitor protein 1) (KCIP-1) (SEZ-2) - Mus musculus (Mouse)	P63101	2
Q8C8A0_MOUSE	16 days embryo head cDNA, RIKEN full-length enriched library, clone:C130023O10 product:hypothetical protein, full insert sequence - Mus musculus (Mouse)	Q8C8A0	1
Q3UIK0_MOUSE	17 days embryo heart cDNA, RIKEN full-length enriched library, clone:I920069B13 product:myosin binding protein C, cardiac, full insert sequence - Mus musculus (Mouse)	Q3UIK0	16
DECR_MOUSE	2,4-dienoyl-CoA reductase, mitochondrial precursor (EC 1.3.1.34) (2,4-dienoyl-CoA reductase [NADPH]) (4-enoyl-CoA reductase [NADPH]) - Mus musculus (Mouse)	Q9CQ62	4
PSMD1_MOUSE	26S proteasome non-ATPase regulatory subunit 1 (26S proteasome regulatory subunit RPN2) (26S proteasome regulatory subunit S1) - Mus musculus (Mouse)	Q3TXS7	1
ODO1_MOUSE	2-oxoglutarate dehydrogenase E1 component, mitochondrial precursor (EC 1.2.4.2) (Alpha-ketoglutarate dehydrogenase) - Mus musculus (Mouse)	Q60597	7
D3D2_MOUSE	3,2-trans-enoyl-CoA isomerase, mitochondrial precursor (EC 5.3.3.8) (Dodecenoyl-CoA isomerase) (Delta(3),Delta(2)-enoyl-CoA isomerase) (D3,D2-enoyl-CoA isomerase) - Mus musculus (Mouse)	P42125	4
RM53_MOUSE	39S ribosomal protein L53, mitochondrial precursor (L53mt) (MRP-L53) - Mus musculus (Mouse)	Q9D1H8	1
3HIDH_MOUSE	3-hydroxyisobutyrate dehydrogenase, mitochondrial precursor (EC 1.1.1.31) (HIBADH) - Mus musculus (Mouse)	Q99L13	1
THIM_MOUSE	3-ketoacyl-CoA thiolase, mitochondrial (EC 2.3.1.16) (Beta-ketothiolase) (Acetyl-CoA acyltransferase) (Mitochondrial 3-oxoacyl-CoA thiolase) - Mus musculus (Mouse)	Q8BWT1	9
RS3A_MOUSE	40S ribosomal protein S3a - Mus musculus (Mouse)	P97351	3
68MP_MOUSE	6.8 kDa mitochondrial proteolipid - Mus musculus (Mouse)	P56379	2
CH60_MOUSE	60 kDa heat shock protein, mitochondrial precursor (Hsp60) (60 kDa chaperonin) (CPN60) (Heat shock protein 60) (HSP-60) (Mitochondrial matrix protein P1) (HSP-65) - Mus musculus (Mouse)	P63038	7
K6PL_MOUSE	6-phosphofructokinase, liver type (EC 2.7.1.11) (Phosphofructokinase 1) (Phosphohexokinase) (Phosphofructo-1-kinase isozyme B) (PFK-B) - Mus musculus (Mouse)	P12382	1
K6PF_MOUSE	6-phosphofructokinase, muscle type (EC 2.7.1.11) (Phosphofructokinase 1) (Phosphohexokinase) (Phosphofructo-1-kinase isozyme A) (PFK-A) (Phosphofructokinase-M) - Mus musculus (Mouse)	P47857	2
6PGL_MOUSE	6-phosphogluconolactonase (EC 3.1.1.31) (6PGL) - Mus musculus (Mouse)	Q9CQ60	1
GRP78_MOUSE	78 kDa glucose-regulated protein precursor (GRP 78) (Heat shock 70 kDa protein 5) (Immunoglobulin heavy chain-binding protein) (BiP) - Mus musculus (Mouse)	P20029	5
Q3UPK4_MOUSE	8 cells embryo 8 cells cDNA, RIKEN full-length enriched library, clone:E860006K18 product:similar to Zinc finger protein 30 (Zinc finger protein KOX28) - Mus musculus (Mouse)	Q3UPK4	1
Q8BP77_MOUSE	8 days embryo whole body cDNA, RIKEN full-length enriched library, clone:5730453H04 product:desmoplakin, desmosomal homolog - Mus musculus (Mouse)	Q8BP77	1
Q8BQH0_MOUSE	9 days embryo whole body cDNA, RIKEN full-length enriched library, clone:D030019B03 product:kinesin-like 1, full insert sequence - Mus musculus (Mouse)	Q8BQH0	1
Q3TZL3_MOUSE	9.5 days embryo parthenogenote cDNA, RIKEN full-length enriched library, clone:B130038E14 product:Titin homolog (Fragment) - Mus musculus (Mouse)	Q3TZL3	4
THIL_MOUSE	Acetyl-CoA acetyltransferase, mitochondrial precursor (EC 2.3.1.9) (Acetoacetyl-CoA thiolase) - Mus musculus (Mouse)	Q8QZT1	6
ASCL1_MOUSE	Achaete-scute homolog 1 (Mash-1) - Mus musculus (Mouse)	Q02067	1
ACON_MOUSE	Aconitate hydratase, mitochondrial precursor (EC 4.2.1.3) (Citrate hydro-lyase) (Aconitase) - Mus musculus (Mouse)	Q99KI0	9
ACTS_MOUSE	Actin, alpha skeletal muscle (Alpha-actin-1) - Mus musculus (Mouse)	P68134	3
ACTA_MOUSE	Actin, aortic smooth muscle (Alpha-actin-2) - Mus musculus (Mouse)	P62737	50
ACTB_MOUSE	Actin, cytoplasmic 1 (Beta-actin) - Mus musculus (Mouse)	P60710	8
Q5FW75_MOUSE	Actinin alpha 2 - Mus musculus (Mouse)	Q5FW75	5
Q3U0H0_MOUSE	Activated spleen cDNA, RIKEN full-length enriched library, clone:F830104G03 product:hypothetical Bipartite nuclear localization signal/Lysine-rich region profile containing protein, full insert sequence - Mus musculus (Mouse)	Q3U0H0	2
ACV1C_MOUSE	Activin receptor type 1C precursor (EC 2.7.11.30) (ACTR-IC) (Activin receptor-like kinase 7) (ALK-7) - Mus musculus (Mouse)	Q8K348	1
KAD1_MOUSE	Adenylate kinase isoenzyme 1 (EC 2.7.4.3) (ATP-AMP transphosphorylase) (AK1) (Myokinase) - Mus musculus (Mouse)	Q9R0Y5	4
CAP1_MOUSE	Adenylyl cyclase-associated protein 1 (CAP 1) - Mus musculus (Mouse)	P40124	1
ADT1_MOUSE	ADP/ATP translocase 1 (Adenine nucleotide translocator 1) (ANT 1) (ADP,ATP carrier protein 1) (Solute carrier family 25 member 4) (ADP,ATP carrier protein, heart/skeletal muscle isoform T1) (mANC1) - Mus musculus (Mouse)	P48962	10
ADT2_MOUSE	ADP/ATP translocase 2 (Adenine nucleotide translocator 2) (ANT 2) (ADP,ATP carrier protein 2) (Solute carrier family 25 member 5) - Mus musculus (Mouse)	P51881	2
ARF1_MOUSE	ADP-ribosylation factor 1 - Mus musculus (Mouse)	P84078	1
Q9DAU9_MOUSE	Adult female placenta cDNA, RIKEN full-length enriched library, clone:1600021C16 product:hypothetical Zinc finger, C2H2 type containing protein, full insert sequence (Zinc finger protein 654) - Mus musculus (Mouse)	Q9DAU9	1
Q8BS09_MOUSE	Adult male aorta and vein cDNA, RIKEN full-length enriched library, clone:A530043H16 product:hypothetical protein, full insert sequence - Mus musculus (Mouse)	Q8BS09	1
Q3UER8_MOUSE	Adult male liver tumor cDNA, RIKEN full-length enriched library, clone:C730002J02 product:fibrinogen, gamma polypeptide, full insert sequence - Mus musculus (Mouse)	Q3UER8	1
Q3UYI5_MOUSE	Adult male medulla oblongata cDNA, RIKEN full-length enriched library, clone:6330514E21 product:ral guanine nucleotide dissociation stimulator-like 3, full insert sequence - Mus musculus (Mouse)	Q3UYI5	1
Q8BMF4_MOUSE	Adult male medulla oblongata cDNA, RIKEN full-length enriched library, clone:6332404G05 product:DIHYDROLIPOAMIDE ACETYLTRANSFERASE (EC 2.3.1.12) homolog - Mus musculus (Mouse)	Q8BMF4	2
Q9CQY3_MOUSE	Adult male small intestine cDNA, RIKEN full-length enriched library, clone:2010009O04 product:ATP SYNTHASE, H+ TRANSPORTING, MITOCHONDRIAL F0 COMPLEX, SUBUNIT G, full insert sequence (Adult male small intestine cDNA, RIKEN full-length enriched library, cl	Q9CQY3	2
Q3V2E0_MOUSE	Adult male stomach cDNA, RIKEN full-length enriched library, clone:2210415M03 product:TESP4 (0910001B19RIK protein) (Trypsinogen 9), full insert sequence - Mus musculus (Mouse)	Q3V2E0	1
Q9DA97_MOUSE	Adult male testis cDNA, RIKEN full-length enriched library, clone:1700016K13 product:weakly similar to SEPTIN 6 - Mus musculus (Mouse)	Q9DA97	1
Q9D9U3_MOUSE	Adult male testis cDNA, RIKEN full-length enriched library, clone:1700028P05 product:hypothetical IQ calmodulin-binding motif containing protein, full insert sequence - Mus musculus (Mouse)	Q9D9U3	1
Q9D9P0_MOUSE	Adult male testis cDNA, RIKEN full-length enriched library, clone:1700040F17 product:hypothetical Lysine-rich region containing protein, full insert sequence - Mus musculus (Mouse)	Q9D9P0	1
Q8BVT6_MOUSE	Adult male testis cDNA, RIKEN full-length enriched library, clone:4921523A10 product:hypothetical Protein phosphatase 2C domain containing protein, full insert sequence - Mus musculus (Mouse)	Q8BVT6	1
Q8C5V5_MOUSE	Adult male testis cDNA, RIKEN full-length enriched library, clone:4932438O18 product:hypothetical Trp-Asp (WD) repeats profile/Trp-Asp (WD) repeats circular profile/G-protein beta WD-40 repeats containing protein, full insert sequence - Mus musculus (Mous	Q8C5V5	1
Q9D4B2_MOUSE	Adult male testis cDNA, RIKEN full-length enriched library, clone:4933404O19 product:hypothetical TPR repeat containing protein, full insert sequence - Mus musculus (Mouse)	Q9D4B2	1
Q9D3R6_MOUSE	Adult male testis cDNA, RIKEN full-length enriched library, clone:4933439B08 product:hypothetical AAA ATPase superfamily containing protein, full insert sequence - Mus musculus (Mouse)	Q9D3R6	1
Q9CV95_MOUSE	Adult male tongue cDNA, RIKEN full-length enriched library, clone:2300002E22 product:desmoplakin, full insert sequence. (Fragment) - Mus musculus (Mouse)	Q9CV95	5
Q9CV48_MOUSE	Adult male tongue cDNA, RIKEN full-length enriched library, clone:2310036G12 product:NOVEX-3 TITIN ISOFORM homolog (Fragment) - Mus musculus (Mouse)	Q9CV48	2
ALDH2_MOUSE	Aldehyde dehydrogenase, mitochondrial precursor (EC 1.2.1.3) (ALDH class 2) (AHD-M1) (ALDHI) (ALDH-E2) - Mus musculus (Mouse)	P47738	1
ALDR_MOUSE	Aldose reductase (EC 1.1.1.21) (AR) (Aldehyde reductase) - Mus musculus (Mouse)	P45376	3
CRYAB_MOUSE	Alpha crystallin B chain (Alpha(B)-crystallin) (P23) - Mus musculus (Mouse)	P23927	4
FETUA_MOUSE	Alpha-2-HS-glycoprotein precursor (Fetuin-A) (Countertrypin) - Mus musculus (Mouse)	P29699	1
ACTN1_MOUSE	Alpha-actinin-1 (Alpha-actinin cytoskeletal isoform) (Non-muscle alpha-actinin-1) (F-actin cross-linking protein) - Mus musculus (Mouse)	Q7TPR4	2
ACTN2_MOUSE	Alpha-actinin-2 (Alpha actinin skeletal muscle isoform 2) (F-actin cross-linking protein) - Mus musculus (Mouse)	Q9JI91	12
ENOA_MOUSE	Alpha-enolase (EC 4.2.1.11) (2-phospho-D-glycerate hydro-lyase) (Non-neural enolase) (NNE) (Enolase 1) - Mus musculus (Mouse)	P17182	3
TFCP2_MOUSE	Alpha-globin transcription factor CP2 - Mus musculus (Mouse)	Q9ERA0	1
AINX_MOUSE	Alpha-internexin (Alpha-Inx) (66 kDa neurofilament protein) (Neurofilament-66) (NF-66) - Mus musculus (Mouse)	P46660	2
ANDR_MOUSE	Androgen receptor (Dihydrotestosterone receptor) - Mus musculus (Mouse)	P19091	2
ACE_MOUSE	Angiotensin-converting enzyme, somatic isoform precursor (EC 3.4.15.1) (Dipeptidyl carboxypeptidase I) (Kininase II) [Contains: Angiotensin-converting enzyme, somatic isoform, soluble form] - Mus musculus (Mouse)	P09470	1
ANXA2_MOUSE	Annexin A2 (Annexin II) (Lipocortin II) (Calpactin I heavy chain) (Chromobindin-8) (p36) (Protein I) (Placental anticoagulant protein IV) (PAP-IV) - Mus musculus (Mouse)	P07356	3
AP2A1_MOUSE	AP-2 complex subunit alpha-1 (Adapter-related protein complex 2 alpha-1 subunit) (Alpha-adaptin A) (Adaptor protein complex AP-2 alpha-1 subunit) (Clathrin assembly protein complex 2 alpha-A large chain) (100 kDa coated vesicle protein A) (Plasma membrane	P17426	1
AP3D1_MOUSE	AP-3 complex subunit delta-1 (Adapter-related protein complex 3 subunit delta-1) (Delta-adaptin 3) (AP-3 complex subunit delta) (Delta-adaptin) (mBLVR1) - Mus musculus (Mouse)	O54774	1
APOA1_MOUSE	Apolipoprotein A-I precursor (Apo-AI) (ApoA-I) - Mus musculus (Mouse)	Q00623	1
APOA2_MOUSE	Apolipoprotein A-II precursor (Apo-AII) (ApoA-II) - Mus musculus (Mouse)	P09813	1
AIFM1_MOUSE	Apoptosis-inducing factor 1, mitochondrial precursor (EC 1.-.-.-) (Programmed cell death protein 8) - Mus musculus (Mouse)	Q9Z0X1	3
APAF_MOUSE	Apoptotic protease-activating factor 1 (Apaf-1) - Mus musculus (Mouse)	O88879	1
AATC_MOUSE	Aspartate aminotransferase, cytoplasmic (EC 2.6.1.1) (Transaminase A) (Glutamate oxaloacetate transaminase 1) - Mus musculus (Mouse)	P05201	2
AATM_MOUSE	Aspartate aminotransferase, mitochondrial precursor (EC 2.6.1.1) (Transaminase A) (Glutamate oxaloacetate transaminase 2) - Mus musculus (Mouse)	P05202	4
AT5F1_MOUSE	ATP synthase B chain, mitochondrial precursor (EC 3.6.3.14) - Mus musculus (Mouse)	Q9CQQ7	6
ATP5H_MOUSE	ATP synthase D chain, mitochondrial (EC 3.6.3.14) - Mus musculus (Mouse)	Q9DCX2	10
ATPD_MOUSE	ATP synthase delta chain, mitochondrial precursor (EC 3.6.3.14) - Mus musculus (Mouse)	Q9D3D9	6
ATP5I_MOUSE	ATP synthase e chain, mitochondrial (EC 3.6.3.14) - Mus musculus (Mouse)	Q06185	2
ATPK_MOUSE	ATP synthase f chain, mitochondrial (EC 3.6.3.14) - Mus musculus (Mouse)	P56135	4
ATPG_MOUSE	ATP synthase gamma chain, mitochondrial precursor (EC 3.6.3.14) - Mus musculus (Mouse)	Q91VR2	7
ATPO_MOUSE	ATP synthase O subunit, mitochondrial precursor (EC 3.6.3.14) (Oligomycin sensitivity conferral protein) (OSCP) - Mus musculus (Mouse)	Q9DB20	8
ATP8_MOUSE	ATP synthase protein 8 (EC 3.6.3.14) (ATPase subunit 8) (A6L) - Mus musculus (Mouse)	P03930	2
ATPA_MOUSE	ATP synthase subunit alpha, mitochondrial precursor (EC 3.6.3.14) - Mus musculus (Mouse)	Q03265	26
ATPB_MOUSE	ATP synthase subunit beta, mitochondrial precursor (EC 3.6.3.14) - Mus musculus (Mouse)	P56480	37
ATIF1_MOUSE	ATPase inhibitor, mitochondrial precursor - Mus musculus (Mouse)	O35143	2
ANPRB_MOUSE	Atrial natriuretic peptide receptor B precursor (ANP-B) (ANPRB) (GC-B) (Guanylate cyclase B) (EC 4.6.1.2) (NPR-B) (Atrial natriuretic peptide B-type receptor) - Mus musculus (Mouse)	Q6VVW5	1
PGBM_MOUSE	Basement membrane-specific heparan sulfate proteoglycan core protein precursor (HSPG) (Perlecan) (PLC) - Mus musculus (Mouse)	Q05793	4
BASI_MOUSE	Basigin precursor (Basic immunoglobulin superfamily) (Membrane glycoprotein gp42) (HT7 antigen) (CD147 antigen) - Mus musculus (Mouse)	P18572	4
Q99K86_MOUSE	Bcam protein - Mus musculus (Mouse)	Q99K86	1
Q54AI0_MOUSE	Beta-1-globin (Fragment) - Mus musculus (Mouse)	Q54AI0	1
Q9R0S6_MOUSE	Beta-1-globin (Fragment) - Mus musculus (Mouse)	Q9R0S6	1
ENOB_MOUSE	Beta-enolase (EC 4.2.1.11) (2-phospho-D-glycerate hydro-lyase) (Muscle-specific enolase) (MSE) (Skeletal muscle enolase) (Enolase 3) - Mus musculus (Mouse)	P21550	4
Q3TL54_MOUSE	Blastocyst blastocyst cDNA, RIKEN full-length enriched library, clone:I1C0001A19 product:hypothetical Butyrophylin-like/Zn-finger, B-box/SPla/RYanodine receptor SPRY/Zn-finger, RING containing protein, full insert sequence (Blastocyst blastocyst cDNA, RIK	Q3TL54	1
Q3TKZ9_MOUSE	Blastocyst blastocyst cDNA, RIKEN full-length enriched library, clone:I1C0008M12 product:nucleolar and coiled-body phosphoprotein 1, full insert sequence - Mus musculus (Mouse)	Q3TKZ9	1
BR44_MOUSE	Brain protein 44 - Mus musculus (Mouse)	Q9D023	2
CMC1_MOUSE	Calcium-binding mitochondrial carrier protein Aralar1 (Mitochondrial aspartate glutamate carrier 1) (Solute carrier family 25 member 12) - Mus musculus (Mouse)	Q8BH59	3
CMC2_MOUSE	Calcium-binding mitochondrial carrier protein Aralar2 (Mitochondrial aspartate glutamate carrier 2) (Solute carrier family 25 member 13) (Citrin) - Mus musculus (Mouse)	Q9QXX4	4
CALX_MOUSE	Calnexin precursor - Mus musculus (Mouse)	P35564	1
PPLA_MOUSE	Cardiac phospholamban (PLB) - Mus musculus (Mouse)	P61014	1
CACP_MOUSE	Carnitine O-acetyltransferase (EC 2.3.1.7) (Carnitine acetylase) (CAT) (Carnitine acetyltransferase) (CrAT) - Mus musculus (Mouse)	P47934	2
CPT2_MOUSE	Carnitine O-palmitoyltransferase 2, mitochondrial precursor (EC 2.3.1.21) (Carnitine palmitoyltransferase II) (CPT II) - Mus musculus (Mouse)	P52825	3
CPT1B_MOUSE	Carnitine O-palmitoyltransferase I, muscle isoform (EC 2.3.1.21) (CPT I) (CPTI-M) (Carnitine palmitoyltransferase 1B) - Mus musculus (Mouse)	Q924X2	5
CATA_MOUSE	Catalase (EC 1.11.1.6) - Mus musculus (Mouse)	P24270	1
CTNB1_MOUSE	Catenin beta-1 (Beta-catenin) - Mus musculus (Mouse)	Q02248	1
CATB_MOUSE	Cathepsin B precursor (EC 3.4.22.1) (Cathepsin B1) [Contains: Cathepsin B light chain; Cathepsin B heavy chain] - Mus musculus (Mouse)	P10605	1
CAV1_MOUSE	Caveolin-1 - Mus musculus (Mouse)	P49817	1
CIR_MOUSE	CBF1-interacting corepressor - Mus musculus (Mouse)	Q9DA19	1
CD9_MOUSE	CD9 antigen - Mus musculus (Mouse)	P40240	1
Q6PAL0_MOUSE	CDNA sequence AK122525 - Mus musculus (Mouse)	Q6PAL0	1
CE290_MOUSE	Centrosomal protein Cep290 (Nephrocystin-6) - Mus musculus (Mouse)	Q6A078	1
ADCK3_MOUSE	Chaperone-activity of bc1 complex-like, mitochondrial precursor (Chaperone-ABC1-like) (aarF domain-containing protein kinase 3) - Mus musculus (Mouse)	Q60936	1
CLIC4_MOUSE	Chloride intracellular channel protein 4 (mc3s5/mtCLIC) - Mus musculus (Mouse)	Q9QYB1	1
CHSS2_MOUSE	Chondroitin sulfate synthase 2 (EC 2.4.1.175) (Glucuronosyl-N-acetylgalactosaminyl-proteoglycan 4-beta-N-acetylgalactosaminyltransferase II) (N-acetylgalactosaminyl-proteoglycan 3-beta-glucuronosyltransferase II) (EC 2.4.1.226) (Chondroitin glucuronyltran	Q6IQX7	1
Q4QY64_MOUSE	Chromosome fragility associated gene 1 - Mus musculus (Mouse)	Q4QY64	1
CISY_MOUSE	Citrate synthase, mitochondrial precursor (EC 2.3.3.1) - Mus musculus (Mouse)	Q9CZU6	7
CLH_MOUSE	Clathrin heavy chain - Mus musculus (Mouse)	Q68FD5	6
CHCH3_MOUSE	Coiled-coil-helix-coiled-coil-helix domain-containing protein 3 - Mus musculus (Mouse)	Q9CRB9	4
CHCH6_MOUSE	Coiled-coil-helix-coiled-coil-helix domain-containing protein 6 - Mus musculus (Mouse)	Q91VN4	1
CO1A1_MOUSE	Collagen alpha-1(I) chain precursor - Mus musculus (Mouse)	P11087	5
CO6A1_MOUSE	Collagen alpha-1(VI) chain precursor - Mus musculus (Mouse)	Q04857	3
COFA1_MOUSE	Collagen alpha-1(XV) chain precursor [Contains: Endostatin (Endostatin-XV)] - Mus musculus (Mouse)	O35206	1
CO4A2_MOUSE	Collagen alpha-2(IV) chain precursor (Canstatin) - Mus musculus (Mouse)	P08122	1
CO6A2_MOUSE	Collagen alpha-2(VI) chain precursor - Mus musculus (Mouse)	Q02788	2
CO3_MOUSE	Complement C3 precursor (HSE-MSF) [Contains: Complement C3 beta chain; Complement C3 alpha chain; C3a anaphylatoxin; Complement C3b alpha' chain; Complement C3c alpha' chain fragment 1; Complement C3dg fragment; Complement C3g fragment; Complement C3d fra	P01027	1
CNTN3_MOUSE	Contactin-3 precursor (Brain-derived immunoglobulin superfamily protein 1) (BIG-1) (Plasmacytoma-associated neuronal glycoprotein) - Mus musculus (Mouse)	Q07409	1
KCRM_MOUSE	Creatine kinase M-type (EC 2.7.3.2) (Creatine kinase M chain) (M-CK) - Mus musculus (Mouse)	P07310	6
KCRS_MOUSE	Creatine kinase, sarcomeric mitochondrial precursor (EC 2.7.3.2) (S-MtCK) - Mus musculus (Mouse)	Q6P8J7	7
Q3UK59_MOUSE	CRL-1722 L5178Y-R cDNA, RIKEN full-length enriched library, clone:I730025H19 product:ATPase, H+ transporting, V1 subunit E isoform 1, full insert sequence - Mus musculus (Mouse)	Q3UK59	1
Q3TIL2_MOUSE	CRL-1722 L5178Y-R cDNA, RIKEN full-length enriched library, clone:I730028I05 product:glucose regulated protein, full insert sequence - Mus musculus (Mouse)	Q3TIL2	3
CAND2_MOUSE	Cullin-associated NEDD8-dissociated protein 2 (Cullin-associated and neddylation-dissociated protein 2) (p120 CAND2) (TBP-interacting protein TIP120B) (TBP-interacting protein of 120 kDa B) - Mus musculus (Mouse)	Q6ZQ73	1
CSRP3_MOUSE	Cysteine and glycine-rich protein 3 (Cysteine-rich protein 3) (CRP3) (LIM domain protein, cardiac) (Muscle LIM protein) - Mus musculus (Mouse)	P50462	5
NFS1_MOUSE	Cysteine desulfurase, mitochondrial precursor (EC 2.8.1.7) (m-Nfs1) - Mus musculus (Mouse)	Q9Z1J3	1
CRIP2_MOUSE	Cysteine-rich protein 2 (CRP2) (Heart LIM protein) - Mus musculus (Mouse)	Q9DCT8	6
CX6A2_MOUSE	Cytochrome c oxidase polypeptide VIa-heart, mitochondrial precursor (EC 1.9.3.1) (COXVIAH) - Mus musculus (Mouse)	P43023	2
COX6C_MOUSE	Cytochrome c oxidase polypeptide VIc (EC 1.9.3.1) - Mus musculus (Mouse)	Q9CPQ1	5
CX7A1_MOUSE	Cytochrome c oxidase polypeptide VIIa-heart, mitochondrial precursor (EC 1.9.3.1) (Cytochrome c oxidase subunit VIIa-H) (COX VIIa-M) - Mus musculus (Mouse)	P56392	1
CX7A2_MOUSE	Cytochrome c oxidase polypeptide VIIa-liver/heart, mitochondrial precursor (EC 1.9.3.1) (Cytochrome c oxidase subunit VIIa-L) - Mus musculus (Mouse)	P48771	1
COX81_MOUSE	Cytochrome c oxidase polypeptide VIII-heart, mitochondrial precursor (EC 1.9.3.1) (Cytochrome c oxidase subunit 8-1) - Mus musculus (Mouse)	P48772	1
COX2_MOUSE	Cytochrome c oxidase subunit 2 (EC 1.9.3.1) (Cytochrome c oxidase polypeptide II) - Mus musculus (Mouse)	P00405	4
COX41_MOUSE	Cytochrome c oxidase subunit 4 isoform 1, mitochondrial precursor (EC 1.9.3.1) (Cytochrome c oxidase subunit IV isoform 1) (COX IV-1) (Cytochrome c oxidase polypeptide IV) - Mus musculus (Mouse)	P19783	6
COX5A_MOUSE	Cytochrome c oxidase subunit 5A, mitochondrial precursor (EC 1.9.3.1) (Cytochrome c oxidase polypeptide Va) - Mus musculus (Mouse)	P12787	9
COX5B_MOUSE	Cytochrome c oxidase subunit 5B, mitochondrial precursor (EC 1.9.3.1) (Cytochrome c oxidase polypeptide Vb) - Mus musculus (Mouse)	P19536	6
COX7C_MOUSE	Cytochrome c oxidase subunit 7C, mitochondrial precursor (EC 1.9.3.1) (Cytochrome c oxidase polypeptide VIIc) - Mus musculus (Mouse)	P17665	3
CX6B1_MOUSE	Cytochrome c oxidase subunit VIb isoform 1 (EC 1.9.3.1) (COX VIb-1) - Mus musculus (Mouse)	P56391	4
CYC_MOUSE	Cytochrome c, somatic - Mus musculus (Mouse)	P62897	1
CY1_MOUSE	Cytochrome c1 heme protein, mitochondrial precursor (Cytochrome c-1) - Mus musculus (Mouse)	Q9D0M3	6
DC1L1_MOUSE	Cytoplasmic dynein 1 light intermediate chain 1 (Dynein light intermediate chain 1, cytosolic) (Dynein light chain A) (DLC-A) - Mus musculus (Mouse)	Q8R1Q8	1
BDH_MOUSE	D-beta-hydroxybutyrate dehydrogenase, mitochondrial precursor (EC 1.1.1.30) (BDH) (3-hydroxybutyrate dehydrogenase) - Mus musculus (Mouse)	Q80XN0	1
Q9JM85_MOUSE	DD64 protein - Mus musculus (Mouse)	Q9JM85	1
PGS2_MOUSE	Decorin precursor (Bone proteoglycan II) (PG-S2) (PG40) - Mus musculus (Mouse)	P28654	1
ECH1_MOUSE	Delta(3,5)-Delta(2,4)-dienoyl-CoA isomerase, mitochondrial precursor (EC 5.3.3.-) - Mus musculus (Mouse)	O35459	3
DESM_MOUSE	Desmin - Mus musculus (Mouse)	P31001	26
Q8QZV3_MOUSE	Dodecenoyl-Coenzyme A delta isomerase (3,2 trans-enoyl-Coenyme A isomerase) (Dci protein) (0 day neonate head cDNA, RIKEN full-length enriched library, clone:4833445A04 product:dodecenoyl-Coenzyme A delta isomerase (3,2 trans-enoyl-Coenyme A isomerase), f	Q8QZV3	2
A2AQ99_MOUSE	Dual oxidase 2 - Mus musculus (Mouse)	A2AQ99	1
Q6VGS5_MOUSE	DVL-binding protein DAPLE - Mus musculus (Mouse)	Q6VGS5	1
DYN1_MOUSE	Dynamin-1 (EC 3.6.5.5) - Mus musculus (Mouse)	P39053	1
OPA1_MOUSE	Dynamin-like 120 kDa protein, mitochondrial precursor (Optic atrophy protein 1 homolog) (Large GTP-binding protein) (LargeG) [Contains: Dynamin-like 120 kDa protein, form S1] - Mus musculus (Mouse)	P58281	3
DYHC_MOUSE	Dynein heavy chain, cytosolic (DYHC) (Cytoplasmic dynein heavy chain 1) (DHC1) (Dynein heavy chain 1, cytoplasmic 1) - Mus musculus (Mouse)	Q9JHU4	2
EEA1_MOUSE	Early endosome antigen 1 - Mus musculus (Mouse)	Q8BL66	1
Q1MWP8_MOUSE	EH-domain containing 4-KJR (Fragment) - Mus musculus (Mouse)	Q1MWP8	1
ETFA_MOUSE	Electron transfer flavoprotein subunit alpha, mitochondrial precursor (Alpha-ETF) - Mus musculus (Mouse)	Q99LC5	8
ETFB_MOUSE	Electron transfer flavoprotein subunit beta (Beta-ETF) - Mus musculus (Mouse)	Q9DCW4	4
ETFD_MOUSE	Electron transfer flavoprotein-ubiquinone oxidoreductase, mitochondrial precursor (EC 1.5.5.1) (ETF-QO) (ETF-ubiquinone oxidoreductase) (ETF dehydrogenase) (Electron-transferring-flavoprotein dehydrogenase) - Mus musculus (Mouse)	Q921G7	9
EAF2_MOUSE	ELL-associated factor 2 (Testosterone-regulated apoptosis inducer and tumor suppressor protein) (Ehrlich S-II transcriptional activator factor) - Mus musculus (Mouse)	Q91ZD6	1
EF1A1_MOUSE	Elongation factor 1-alpha 1 (EF-1-alpha-1) (Elongation factor 1 A-1) (eEF1A-1) (Elongation factor Tu) (EF-Tu) - Mus musculus (Mouse)	P10126	5
EF1A2_MOUSE	Elongation factor 1-alpha 2 (EF-1-alpha-2) (Elongation factor 1 A-2) (eEF1A-2) (Statin S1) - Mus musculus (Mouse)	P62631	2
EF1D_MOUSE	Elongation factor 1-delta (EF-1-delta) - Mus musculus (Mouse)	P57776	2
EF2_MOUSE	Elongation factor 2 (EF-2) - Mus musculus (Mouse)	P58252	1
EFTU_MOUSE	Elongation factor Tu, mitochondrial precursor - Mus musculus (Mouse)	Q8BFR5	2
EMIL1_MOUSE	EMILIN-1 precursor (Elastin microfibril interface-located protein 1) (Elastin microfibril interfacer 1) - Mus musculus (Mouse)	Q99K41	1
ERGI1_MOUSE	Endoplasmic reticulum-Golgi intermediate compartment protein 1 (ER-Golgi intermediate compartment 32 kDa protein) (ERGIC-32) - Mus musculus (Mouse)	Q9DC16	1
ENPL_MOUSE	Endoplasmin precursor (Heat shock protein 90 kDa beta member 1) (94 kDa glucose-regulated protein) (GRP94) (ERP99) (Polymorphic tumor rejection antigen 1) (Tumor rejection antigen gp96) - Mus musculus (Mouse)	P08113	1
ECHM_MOUSE	Enoyl-CoA hydratase, mitochondrial precursor (EC 4.2.1.17) (Short chain enoyl-CoA hydratase) (SCEH) (Enoyl-CoA hydratase 1) - Mus musculus (Mouse)	Q8BH95	1
ES1_MOUSE	ES1 protein homolog, mitochondrial precursor - Mus musculus (Mouse)	Q9D172	5
IF4G1_MOUSE	Eukaryotic translation initiation factor 4 gamma 1 (eIF-4-gamma 1) (eIF-4G1) (eIF-4G 1) - Mus musculus (Mouse)	Q6NZJ6	1
IF4B_MOUSE	Eukaryotic translation initiation factor 4B (eIF-4B) - Mus musculus (Mouse)	Q8BGD9	1
FANCA_MOUSE	Fanconi anemia group A protein homolog (Protein FACA) - Mus musculus (Mouse)	Q9JL70	1
A1Y9B2_MOUSE	Fas - Mus musculus (Mouse)	A1Y9B2	1
FABPH_MOUSE	Fatty acid-binding protein, heart (H-FABP) (Heart-type fatty acid-binding protein) (Mammary-derived growth inhibitor) (MDGI) - Mus musculus (Mouse)	P11404	6
FBN1_MOUSE	Fibrillin-1 precursor - Mus musculus (Mouse)	Q61554	1
FIBB_MOUSE	Fibrinogen beta chain precursor [Contains: Fibrinopeptide B] - Mus musculus (Mouse)	Q8K0E8	1
Q99K47_MOUSE	Fibrinogen, alpha polypeptide - Mus musculus (Mouse)	Q99K47	2
FCN1_MOUSE	Ficolin-1 precursor (Ficolin-A) (Ficolin-alpha) (M-ficolin) (Collagen/fibrinogen domain-containing protein 1) - Mus musculus (Mouse)	O70165	1
FLNC_MOUSE	Filamin-C (Gamma-filamin) (Filamin-2) (FLN-C) (Actin-binding-like protein) (ABP-L) (ABP-280-like protein) - Mus musculus (Mouse)	Q8VHX6	7
ALDOA_MOUSE	Fructose-bisphosphate aldolase A (EC 4.1.2.13) (Muscle-type aldolase) (Aldolase 1) - Mus musculus (Mouse)	P05064	6
Q80XD5_MOUSE	Fryl protein - Mus musculus (Mouse)	Q80XD5	1
FUMH_MOUSE	Fumarate hydratase, mitochondrial precursor (EC 4.2.1.2) (Fumarase) (EF-3) - Mus musculus (Mouse)	P97807	5
LEG1_MOUSE	Galectin-1 (Lectin galactoside-binding soluble 1) (Beta-galactoside-binding lectin L-14-I) (Lactose-binding lectin 1) (S-Lac lectin 1) (Galaptin) (14 kDa lectin) - Mus musculus (Mouse)	P16045	1
GELS_MOUSE	Gelsolin precursor (Actin-depolymerizing factor) (ADF) (Brevin) - Mus musculus (Mouse)	P13020	1
Q9Z186_MOUSE	Glucose-6-phosphatase (Glucose-6-phosphate catalytic 2) (Adult pancreas islet cells cDNA, RIKEN full-length enriched library, clone:C820005N03 product:glucose-6-phosphatase, catalytic, 2, full insert sequence) (Islet-specific glucose-6-phosphatase catalyt	Q9Z186	2
G6PI_MOUSE	Glucose-6-phosphate isomerase (EC 5.3.1.9) (GPI) (Phosphoglucose isomerase) (PGI) (Phosphohexose isomerase) (PHI) (Neuroleukin) (NLK) - Mus musculus (Mouse)	P06745	4
GSTM1_MOUSE	Glutathione S-transferase Mu 1 (EC 2.5.1.18) (GST class-mu 1) (Glutathione S-transferase GT8.7) (pmGT10) (GST 1-1) - Mus musculus (Mouse)	P10649	1
G3P_MOUSE	Glyceraldehyde-3-phosphate dehydrogenase (EC 1.2.1.12) (GAPDH) - Mus musculus (Mouse)	P16858	10
G3PT_MOUSE	Glyceraldehyde-3-phosphate dehydrogenase, testis-specific (EC 1.2.1.12) (Spermatogenic cell-specific glyceraldehyde 3-phosphate dehydrogenase 2) (GAPDH-2) - Mus musculus (Mouse)	Q64467	1
PYGM_MOUSE	Glycogen phosphorylase, muscle form (EC 2.4.1.1) (Myophosphorylase) - Mus musculus (Mouse)	Q9WUB3	3
Q7TNZ4_MOUSE	Glycosylphosphatidylinositol-specific phospholipase D (EC 3.1.4.50) - Mus musculus (Mouse)	Q7TNZ4	1
Q8VEF1_MOUSE	Gramd1a protein - Mus musculus (Mouse)	Q8VEF1	1
GRAA_MOUSE	Granzyme A precursor (EC 3.4.21.78) (T cell-specific serine protease 1) (TSP-1) (CTLA-3) (Fragmentin-1) (Autocrine thymic lymphoma granzyme-like serine protease) - Mus musculus (Mouse)	P11032	2
GDF11_MOUSE	Growth/differentiation factor 11 precursor (GDF-11) (Bone morphogenetic protein 11) - Mus musculus (Mouse)	Q9Z1W4	1
RASH_MOUSE	GTPase HRas precursor (Transforming protein p21) (p21ras) (H-Ras-1) (c-H-ras) - Mus musculus (Mouse)	Q61411	2
HS70A_MOUSE	Heat shock 70 kDa protein 1A (Heat shock 70 kDa protein 3) (HSP70.3) (Hsp68) - Mus musculus (Mouse)	Q61696	1
HSP7C_MOUSE	Heat shock cognate 71 kDa protein (Heat shock 70 kDa protein 8) - Mus musculus (Mouse)	P63017	5
Q71LX8_MOUSE	Heat shock protein 84b (TIB-55 BB88 cDNA, RIKEN full-length enriched library, clone:I730034B14 product:heat shock protein 1, beta, full insert sequence) (12 days embryo female mullerian duct includes surrounding region cDNA, RIKEN full-length enriched lib	Q71LX8	1
Q5FW72_MOUSE	Heat shock protein family, member 7 (Cardiovascular) - Mus musculus (Mouse)	Q5FW72	2
HS90B_MOUSE	Heat shock protein HSP 90-beta (HSP 84) (Tumor-specific transplantation 84 kDa antigen) (TSTA) - Mus musculus (Mouse)	P11499	2
HSP72_MOUSE	Heat shock-related 70 kDa protein 2 (Heat shock protein 70.2) - Mus musculus (Mouse)	P17156	1
HSPB1_MOUSE	Heat-shock protein beta-1 (HspB1) (Heat shock 27 kDa protein) (HSP 27) (Growth-related 25 kDa protein) (P25) (HSP25) - Mus musculus (Mouse)	P14602	5
HSPB6_MOUSE	Heat-shock protein beta-6 (HspB6) - Mus musculus (Mouse)	Q5EBG6	2
Q6DFV5_MOUSE	Helicase with zinc finger domain - Mus musculus (Mouse)	Q6DFV5	1
Q5UCC5_MOUSE	Hematopoietic signal peptide-containing secreted 1 - Mus musculus (Mouse)	Q5UCC5	2
HBA_MOUSE	Hemoglobin subunit alpha (Hemoglobin alpha chain) (Alpha-globin) - Mus musculus (Mouse)	P01942	9
HBB1_MOUSE	Hemoglobin subunit beta-1 (Hemoglobin beta-1 chain) (Beta-1-globin) (Hemoglobin beta-major chain) - Mus musculus (Mouse)	P02088	11
HBB2_MOUSE	Hemoglobin subunit beta-2 (Hemoglobin beta-2 chain) (Beta-2-globin) (Hemoglobin beta-minor chain) - Mus musculus (Mouse)	P02089	8
HNRPF_MOUSE	Heterogeneous nuclear ribonucleoprotein F (hnRNP F) - Mus musculus (Mouse)	Q9Z2X1	1
HNRPM_MOUSE	Heterogeneous nuclear ribonucleoprotein M (hnRNP M) - Mus musculus (Mouse)	Q9D0E1	1
ROA2_MOUSE	Heterogeneous nuclear ribonucleoproteins A2/B1 (hnRNP A2 / hnRNP B1) - Mus musculus (Mouse)	O88569	3
HXK1_MOUSE	Hexokinase-1 (EC 2.7.1.1) (Hexokinase type I) (HK I) (Hexokinase, tumor isozyme) - Mus musculus (Mouse)	P17710	1
HXK2_MOUSE	Hexokinase-2 (EC 2.7.1.1) (Hexokinase type II) (HK II) - Mus musculus (Mouse)	O08528	1
Q9QZV4_MOUSE	Histidine-rich Ca2+ binding protein - Mus musculus (Mouse)	Q9QZV4	5
H11_MOUSE	Histone H1.1 (H1 VAR.3) (H1a) - Mus musculus (Mouse)	P43275	1
H12_MOUSE	Histone H1.2 (H1 VAR.1) (H1c) - Mus musculus (Mouse)	P15864	2
H14_MOUSE	Histone H1.4 (H1 VAR.2) (H1e) - Mus musculus (Mouse)	P43274	1
H15_MOUSE	Histone H1.5 (H1 VAR.5) (H1b) - Mus musculus (Mouse)	P43276	2
H2A1F_MOUSE	Histone H2A type 1-F - Mus musculus (Mouse)	Q8CGP5	5
H2A2A_MOUSE	Histone H2A type 2-A (H2A.2) (H2a-614) (H2a-615) - Mus musculus (Mouse)	Q6GSS7	2
H2B1A_MOUSE	Histone H2B type 1-A (Histone H2B, testis) (Testis-specific histone H2B) - Mus musculus (Mouse)	P70696	3
H2B1B_MOUSE	Histone H2B type 1-B (h2B-143) - Mus musculus (Mouse)	Q64475	5
H4_MOUSE	Histone H4 - Mus musculus (Mouse)	P62806	6
CDC37_MOUSE	Hsp90 co-chaperone Cdc37 (Hsp90 chaperone protein kinase-targeting subunit) (p50Cdc37) - Mus musculus (Mouse)	Q61081	1
HCDH_MOUSE	Hydroxyacyl-coenzyme A dehydrogenase, mitochondrial precursor (EC 1.1.1.35) (Short chain 3-hydroxyacyl-CoA dehydrogenase) (HCDH) (Medium and short chain L-3-hydroxyacyl-coenzyme A dehydrogenase) - Mus musculus (Mouse)	Q61425	2
Q5U5Y5_MOUSE	Hydroxyacyl-Coenzyme A dehydrogenase/3-ketoacyl-Coenzyme A thiolase/enoyl-Coenzyme A hydratase (Trifunctional protein), alpha subunit - Mus musculus (Mouse)	Q5U5Y5	12
Q05CL8_MOUSE	Hypothetical protein (Fragment) - Mus musculus (Mouse)	Q05CL8	1
TIM50_MOUSE	Import inner membrane translocase subunit TIM50, mitochondrial precursor - Mus musculus (Mouse)	Q9D880	1
Q3TSB2_MOUSE	In vitro fertilized eggs cDNA, RIKEN full-length enriched library, clone:7420443B10 product:weakly similar to Zinc finger BED domain containing protein 3 (In vitro fertilized eggs cDNA, RIKEN full-length enriched library, clone:7420413A15 product:weakly s	Q3TSB2	1
IDH3A_MOUSE	Isocitrate dehydrogenase [NAD] subunit alpha, mitochondrial precursor (EC 1.1.1.41) (Isocitric dehydrogenase) (NAD(+)-specific ICDH) - Mus musculus (Mouse)	Q9D6R2	8
IDHP_MOUSE	Isocitrate dehydrogenase [NADP], mitochondrial precursor (EC 1.1.1.42) (Oxalosuccinate decarboxylase) (IDH) (NADP(+)-specific ICDH) (IDP) (ICD-M) - Mus musculus (Mouse)	P54071	8
IVD_MOUSE	Isovaleryl-CoA dehydrogenase, mitochondrial precursor (EC 1.3.99.10) (IVD) - Mus musculus (Mouse)	Q9JHI5	1
PLAK_MOUSE	Junction plakoglobin (Desmoplakin-3) (Desmoplakin III) - Mus musculus (Mouse)	Q02257	2
K1C10_MOUSE	Keratin, type I cytoskeletal 10 (Cytokeratin-10) (CK-10) (Keratin-10) (K10) (56 kDa cytokeratin) (Keratin, type I cytoskeletal 59 kDa) - Mus musculus (Mouse)	P02535	1
K2C1_MOUSE	Keratin, type II cytoskeletal 1 (Cytokeratin-1) (CK-1) (Keratin-1) (K1) (67 kDa cytokeratin) (Krt1 protein) - Mus musculus (Mouse)	P04104	1
K2C1B_MOUSE	Keratin, type II cytoskeletal 1b (Keratin-77) (Type II keratin Kb39) (Embryonic type II keratin-1) - Mus musculus (Mouse)	Q6IFZ6	1
KSR1_MOUSE	Kinase suppressor of ras-1 (Kinase suppressor of ras) (mKSR1) (Hb protein) - Mus musculus (Mouse)	Q61097	2
LMNA_MOUSE	Lamin-A/C - Mus musculus (Mouse)	P48678	6
LAMA2_MOUSE	Laminin subunit alpha-2 precursor (Laminin M chain) (Merosin heavy chain) - Mus musculus (Mouse)	Q60675	6
LAMB2_MOUSE	Laminin subunit beta-2 precursor (S-laminin) (S-LAM) - Mus musculus (Mouse)	Q61292	1
LAMC1_MOUSE	Laminin subunit gamma-1 precursor (Laminin B2 chain) - Mus musculus (Mouse)	P02468	4
Q9ESE1_MOUSE	LBA - Mus musculus (Mouse)	Q9ESE1	1
A0JP45_MOUSE	Leiomodin 3 (Fetal) - Mus musculus (Mouse)	A0JP45	1
LETM1_MOUSE	Leucine zipper-EF-hand-containing transmembrane protein 1, mitochondrial precursor - Mus musculus (Mouse)	Q9Z2I0	1
LGR5_MOUSE	Leucine-rich repeat-containing G-protein coupled receptor 5 precursor (G-protein coupled receptor 49) (Orphan G-protein coupled receptor FEX) - Mus musculus (Mouse)	Q9Z1P4	1
Q6R6I7_MOUSE	Leucine-rich repeat-containing G-protein coupled receptor 7 - Mus musculus (Mouse)	Q6R6I7	1
LDB3_MOUSE	LIM domain-binding protein 3 (Z-band alternatively spliced PDZ-motif protein) (Protein cypher) (Protein oracle) - Mus musculus (Mouse)	Q9JKS4	7
ODB2_MOUSE	Lipoamide acyltransferase component of branched-chain alpha-keto acid dehydrogenase complex, mitochondrial precursor (EC 2.3.1.168) (Dihydrolipoyllysine-residue (2-methylpropanoyl)transferase) (E2) (Dihydrolipoamide branched chain transacylase) (BCKAD E2	P53395	1
LDHA_MOUSE	L-lactate dehydrogenase A chain (EC 1.1.1.27) (LDH-A) (LDH muscle subunit) (LDH-M) - Mus musculus (Mouse)	P06151	6
LDHB_MOUSE	L-lactate dehydrogenase B chain (EC 1.1.1.27) (LDH-B) (LDH heart subunit) (LDH-H) - Mus musculus (Mouse)	P16125	5
ACADL_MOUSE	Long-chain specific acyl-CoA dehydrogenase, mitochondrial precursor (EC 1.3.99.13) (LCAD) - Mus musculus (Mouse)	P51174	6
ACSL1_MOUSE	Long-chain-fatty-acid--CoA ligase 1 (EC 6.2.1.3) (Long-chain acyl-CoA synthetase 1) (LACS 1) - Mus musculus (Mouse)	P41216	6
CAPG_MOUSE	Macrophage capping protein (Myc basic motif homolog 1) (Actin-capping protein GCAP39) - Mus musculus (Mouse)	P24452	1
MGDP1_MOUSE	Magnesium-dependent phosphatase 1 (EC 3.1.3.-) (EC 3.1.3.48) (MDP-1) - Mus musculus (Mouse)	Q9D967	1
MDHC_MOUSE	Malate dehydrogenase, cytoplasmic (EC 1.1.1.37) (Cytosolic malate dehydrogenase) - Mus musculus (Mouse)	P14152	7
MDHM_MOUSE	Malate dehydrogenase, mitochondrial precursor (EC 1.1.1.37) - Mus musculus (Mouse)	P08249	7
ACADM_MOUSE	Medium-chain specific acyl-CoA dehydrogenase, mitochondrial precursor (EC 1.3.99.3) (MCAD) - Mus musculus (Mouse)	P45952	2
MMAA_MOUSE	Methylmalonic aciduria type A homolog, mitochondrial precursor - Mus musculus (Mouse)	Q8C7H1	1
MAP4_MOUSE	Microtubule-associated protein 4 (MAP 4) - Mus musculus (Mouse)	P27546	1
TAU_MOUSE	Microtubule-associated protein tau (Neurofibrillary tangle protein) (Paired helical filament-tau) (PHF-tau) - Mus musculus (Mouse)	P10637	1
M2OM_MOUSE	Mitochondrial 2-oxoglutarate/malate carrier protein (OGCP) (Solute carrier family 25 member 11) - Mus musculus (Mouse)	Q9CR62	1
FIS1_MOUSE	Mitochondrial fission 1 protein (Fis1 homolog) (Tetratricopeptide repeat protein 11) (TPR repeat protein 11) - Mus musculus (Mouse)	Q9CQ92	1
TOM22_MOUSE	Mitochondrial import receptor subunit TOM22 homolog (Translocase of outer membrane 22 kDa subunit homolog) - Mus musculus (Mouse)	Q9CPQ3	1
IMMT_MOUSE	Mitochondrial inner membrane protein (Mitofilin) - Mus musculus (Mouse)	Q8CAQ8	6
Q80TS1_MOUSE	MKIAA0777 protein (Fragment) - Mus musculus (Mouse)	Q80TS1	4
MOT1_MOUSE	Monocarboxylate transporter 1 (MCT 1) (Solute carrier family 16 member 1) - Mus musculus (Mouse)	P53986	1
O55124_MOUSE	M-protein - Mus musculus (Mouse)	O55124	8
MYG_MOUSE	Myoglobin - Mus musculus (Mouse)	P04247	14
Q6PAC0_MOUSE	Myom1 protein - Mus musculus (Mouse)	Q6PAC0	2
MYOM1_MOUSE	Myomesin-1 (Skelemin) - Mus musculus (Mouse)	Q62234	8
Q5SUA5_MOUSE	Myosin 1G - Mus musculus (Mouse)	Q5SUA5	1
MLE1_MOUSE	Myosin light chain 1, skeletal muscle isoform (MLC1F) (A1 catalytic) (Alkali myosin light chain 1) - Mus musculus (Mouse)	P05977	1
MYL3_MOUSE	Myosin light polypeptide 3 (Myosin light chain 1, slow-twitch muscle B/ventricular isoform) (MLC1SB) (Ventricular/slow twitch myosin alkali light chain) - Mus musculus (Mouse)	P09542	12
MYL4_MOUSE	Myosin light polypeptide 4 (Myosin light chain 1, atrial/fetal isoform) (MLC1A) (MLC1EMB) - Mus musculus (Mouse)	P09541	5
MYL6B_MOUSE	Myosin light polypeptide 6B (Smooth muscle and nonmuscle myosin light chain alkali 6B) - Mus musculus (Mouse)	Q8CI43	1
MLRA_MOUSE	Myosin regulatory light chain 2, atrial isoform (Myosin light chain 2a) (MLC-2a) (MLC2a) (Myosin regulatory light chain 7) - Mus musculus (Mouse)	Q9QVP4	2
MLRV_MOUSE	Myosin regulatory light chain 2, ventricular/cardiac muscle isoform (MLC-2) (MLC-2v) - Mus musculus (Mouse)	P51667	9
Q5SWW5_MOUSE	Myosin, heavy polypeptide 13, skeletal muscle - Mus musculus (Mouse)	Q5SWW5	6
Q6P8P4_MOUSE	Myosin, light polypeptide 2, regulatory, cardiac, slow - Mus musculus (Mouse)	Q6P8P4	6
MYH1_MOUSE	Myosin-1 (Myosin heavy chain 1) (Myosin heavy chain 2x) (MyHC-2x) (Myosin heavy chain, skeletal muscle, adult 1) - Mus musculus (Mouse)	Q5SX40	32
MYH10_MOUSE	Myosin-10 (Myosin heavy chain 10) (Myosin heavy chain, nonmuscle IIb) (Nonmuscle myosin heavy chain IIb) (NMMHC II-b) (NMMHC-IIB) (Cellular myosin heavy chain, type B) (Nonmuscle myosin heavy chain-B) (NMMHC-B) - Mus musculus (Mouse)	Q61879	1
MYH11_MOUSE	Myosin-11 (Myosin heavy chain 11) (Myosin heavy chain, smooth muscle isoform) (SMMHC) - Mus musculus (Mouse)	O08638	4
MYH3_MOUSE	Myosin-3 (Myosin heavy chain 3) - Mus musculus (Mouse)	P13541	5
MYH4_MOUSE	Myosin-4 (Myosin heavy chain 4) (Myosin heavy chain 2b) (MyHC-2b) - Mus musculus (Mouse)	Q5SX39	9
MYH6_MOUSE	Myosin-6 (Myosin heavy chain 6) (Myosin heavy chain, cardiac muscle alpha isoform) (MyHC-alpha) - Mus musculus (Mouse)	Q02566	220
MYH7_MOUSE	Myosin-7 (Myosin heavy chain 7) (Myosin heavy chain, cardiac muscle beta isoform) (MyHC-beta) (Myosin heavy chain slow isoform) (MyHC-slow) - Mus musculus (Mouse)	Q91Z83	2
MYH9_MOUSE	Myosin-9 (Myosin heavy chain 9) (Myosin heavy chain, nonmuscle IIa) (Nonmuscle myosin heavy chain IIa) (NMMHC II-a) (NMMHC-IIA) (Cellular myosin heavy chain, type A) (Nonmuscle myosin heavy chain-A) (NMMHC-A) - Mus musculus (Mouse)	Q8VDD5	5
MYO5B_MOUSE	Myosin-Vb - Mus musculus (Mouse)	P21271	1
MTMR3_MOUSE	Myotubularin-related protein 3 (EC 3.1.3.48) - Mus musculus (Mouse)	Q8K296	1
MYOZ2_MOUSE	Myozenin-2 (Calsarcin-1) (FATZ-related protein 2) - Mus musculus (Mouse)	Q9JJW5	5
NNTM_MOUSE	NAD(P) transhydrogenase, mitochondrial precursor (EC 1.6.1.2) (Pyridine nucleotide transhydrogenase) (Nicotinamide nucleotide transhydrogenase) - Mus musculus (Mouse)	Q61941	8
NDUAA_MOUSE	NADH dehydrogenase [ubiquinone] 1 alpha subcomplex subunit 10, mitochondrial precursor (EC 1.6.5.3) (EC 1.6.99.3) (NADH-ubiquinone oxidoreductase 42 kDa subunit) (Complex I-42kD) (CI-42kD) - Mus musculus (Mouse)	Q99LC3	2
NDUAD_MOUSE	NADH dehydrogenase [ubiquinone] 1 alpha subcomplex subunit 13 (EC 1.6.5.3) (EC 1.6.99.3) (NADH-ubiquinone oxidoreductase B16.6 subunit) (Complex I-B16.6) (CI-B16.6) (Gene associated with retinoic-interferon-induced mortality 19 protein) (GRIM-19) (Cell de	Q9ERS2	3
NDUA2_MOUSE	NADH dehydrogenase [ubiquinone] 1 alpha subcomplex subunit 2 (EC 1.6.5.3) (EC 1.6.99.3) (NADH-ubiquinone oxidoreductase B8 subunit) (Complex I-B8) (CI-B8) - Mus musculus (Mouse)	Q9CQ75	2
NDUA3_MOUSE	NADH dehydrogenase [ubiquinone] 1 alpha subcomplex subunit 3 (EC 1.6.5.3) (EC 1.6.99.3) (NADH-ubiquinone oxidoreductase B9 subunit) (Complex I-B9) (CI-B9) - Mus musculus (Mouse)	Q9CQ91	1
NDUA4_MOUSE	NADH dehydrogenase [ubiquinone] 1 alpha subcomplex subunit 4 (EC 1.6.5.3) (EC 1.6.99.3) (NADH-ubiquinone oxidoreductase MLRQ subunit) (Complex I-MLRQ) (CI-MLRQ) - Mus musculus (Mouse)	Q62425	5
NDUA5_MOUSE	NADH dehydrogenase [ubiquinone] 1 alpha subcomplex subunit 5 (EC 1.6.5.3) (EC 1.6.99.3) (NADH-ubiquinone oxidoreductase 13 kDa-B subunit) (Complex I-13kD-B) (CI-13kD-B) (Complex I subunit B13) - Mus musculus (Mouse)	Q9CPP6	1
NDUA6_MOUSE	NADH dehydrogenase [ubiquinone] 1 alpha subcomplex subunit 6 (EC 1.6.5.3) (EC 1.6.99.3) (NADH-ubiquinone oxidoreductase B14 subunit) (Complex I-B14) (CI-B14) - Mus musculus (Mouse)	Q9CQZ5	3
NDUA7_MOUSE	NADH dehydrogenase [ubiquinone] 1 alpha subcomplex subunit 7 (EC 1.6.5.3) (EC 1.6.99.3) (NADH-ubiquinone oxidoreductase subunit B14.5a) (Complex I-B14.5a) (CI-B14.5a) - Mus musculus (Mouse)	Q9Z1P6	5
NDUA8_MOUSE	NADH dehydrogenase [ubiquinone] 1 alpha subcomplex subunit 8 (EC 1.6.5.3) (EC 1.6.99.3) (NADH-ubiquinone oxidoreductase 19 kDa subunit) (Complex I-19kD) (CI-19kD) (Complex I-PGIV) (CI-PGIV) - Mus musculus (Mouse)	Q9DCJ5	5
NDUA9_MOUSE	NADH dehydrogenase [ubiquinone] 1 alpha subcomplex subunit 9, mitochondrial precursor (EC 1.6.5.3) (EC 1.6.99.3) (NADH-ubiquinone oxidoreductase 39 kDa subunit) (Complex I-39kD) (CI-39kD) - Mus musculus (Mouse)	Q9DC69	4
NDUBA_MOUSE	NADH dehydrogenase [ubiquinone] 1 beta subcomplex subunit 10 (EC 1.6.5.3) (EC 1.6.99.3) (NADH-ubiquinone oxidoreductase PDSW subunit) (Complex I-PDSW) (CI-PDSW) - Mus musculus (Mouse)	Q9DCS9	3
NDUB2_MOUSE	NADH dehydrogenase [ubiquinone] 1 beta subcomplex subunit 2, mitochondrial precursor (EC 1.6.5.3) (EC 1.6.99.3) (NADH-ubiquinone oxidoreductase AGGG subunit) (Complex I-AGGG) (CI-AGGG) - Mus musculus (Mouse)	Q9CPU2	1
NDUB4_MOUSE	NADH dehydrogenase [ubiquinone] 1 beta subcomplex subunit 4 (EC 1.6.5.3) (EC 1.6.99.3) (NADH-ubiquinone oxidoreductase B15 subunit) (Complex I-B15) (CI-B15) - Mus musculus (Mouse)	Q9CQC7	2
NDUB8_MOUSE	NADH dehydrogenase [ubiquinone] 1 beta subcomplex subunit 8, mitochondrial precursor (EC 1.6.5.3) (EC 1.6.99.3) (NADH-ubiquinone oxidoreductase ASHI subunit) (Complex I-ASHI) (CI-ASHI) - Mus musculus (Mouse)	Q9D6J5	1
NDUV1_MOUSE	NADH dehydrogenase [ubiquinone] flavoprotein 1, mitochondrial precursor (EC 1.6.5.3) (EC 1.6.99.3) (NADH-ubiquinone oxidoreductase 51 kDa subunit) (Complex I-51kD) (CI-51kD) - Mus musculus (Mouse)	Q91YT0	5
NDUV3_MOUSE	NADH dehydrogenase [ubiquinone] flavoprotein 3, mitochondrial precursor (EC 1.6.5.3) (EC 1.6.99.3) (NADH-ubiquinone oxidoreductase 9 kDa subunit) (Complex I-9kD) (CI-9kD) - Mus musculus (Mouse)	Q8BK30	3
NDUS2_MOUSE	NADH dehydrogenase [ubiquinone] iron-sulfur protein 2, mitochondrial precursor (EC 1.6.5.3) (EC 1.6.99.3) (NADH-ubiquinone oxidoreductase 49 kDa subunit) (Complex I-49kD) (CI-49kD) - Mus musculus (Mouse)	Q91WD5	5
NDUS3_MOUSE	NADH dehydrogenase [ubiquinone] iron-sulfur protein 3, mitochondrial precursor (EC 1.6.5.3) (EC 1.6.99.3) (NADH-ubiquinone oxidoreductase 30 kDa subunit) (Complex I-30kD) (CI-30kD) - Mus musculus (Mouse)	Q9DCT2	6
NDUS4_MOUSE	NADH dehydrogenase [ubiquinone] iron-sulfur protein 4, mitochondrial precursor (EC 1.6.5.3) (EC 1.6.99.3) (NADH-ubiquinone oxidoreductase 18 kDa subunit) (Complex I-18 kDa) (CI-18 kDa) (Complex I-AQDQ) (CI-AQDQ) - Mus musculus (Mouse)	Q9CXZ1	4
NDUS5_MOUSE	NADH dehydrogenase [ubiquinone] iron-sulfur protein 5 (EC 1.6.5.3) (EC 1.6.99.3) (NADH-ubiquinone oxidoreductase 15 kDa subunit) (Complex I-15 kDa) (CI-15 kDa) - Mus musculus (Mouse)	Q99LY9	1
NDUS6_MOUSE	NADH dehydrogenase [ubiquinone] iron-sulfur protein 6, mitochondrial precursor (EC 1.6.5.3) (EC 1.6.99.3) (NADH-ubiquinone oxidoreductase 13 kDa-A subunit) (Complex I-13kD-A) (CI-13kD-A) - Mus musculus (Mouse)	P52503	2
NDUS7_MOUSE	NADH dehydrogenase [ubiquinone] iron-sulfur protein 7, mitochondrial precursor (EC 1.6.5.3) (EC 1.6.99.3) (NADH-ubiquinone oxidoreductase 20 kDa subunit) (Complex I-20kD) (CI-20kD) - Mus musculus (Mouse)	Q9DC70	1
NDUS8_MOUSE	NADH dehydrogenase [ubiquinone] iron-sulfur protein 8, mitochondrial precursor (EC 1.6.5.3) (EC 1.6.99.3) (NADH-ubiquinone oxidoreductase 23 kDa subunit) (Complex I-23kD) (CI-23kD) - Mus musculus (Mouse)	Q8K3J1	1
NCB5R_MOUSE	NADH-cytochrome b5 reductase (EC 1.6.2.2) (B5R) (Diaphorase-1) (Cytochrome b5 reductase 3) [Contains: NADH-cytochrome b5 reductase membrane-bound form; NADH-cytochrome b5 reductase soluble form] - Mus musculus (Mouse)	Q9DCN2	1
NDUS1_MOUSE	NADH-ubiquinone oxidoreductase 75 kDa subunit, mitochondrial precursor (EC 1.6.5.3) (EC 1.6.99.3) (Complex I-75kD) (CI-75kD) - Mus musculus (Mouse)	Q91VD9	6
NU4M_MOUSE	NADH-ubiquinone oxidoreductase chain 4 (EC 1.6.5.3) (NADH dehydrogenase subunit 4) - Mus musculus (Mouse)	P03911	4
NACAM_MOUSE	Nascent polypeptide-associated complex subunit alpha, muscle-specific form (Alpha-NAC, muscle-specific form) - Mus musculus (Mouse)	P70670	1
A2AQA9_MOUSE	Nebulin - Mus musculus (Mouse)	A2AQA9	1
Q80UM5_MOUSE	NEL-like 2 (Chicken) - Mus musculus (Mouse)	Q80UM5	1
NOTC2_MOUSE	Neurogenic locus notch homolog protein 2 precursor (Notch 2) (Motch B) [Contains: Notch 2 extracellular truncation; Notch 2 intracellular domain] - Mus musculus (Mouse)	O35516	1
MMP8_MOUSE	Neutrophil collagenase precursor (EC 3.4.24.34) (Matrix metalloproteinase-8) (MMP-8) (Collagenase 2) - Mus musculus (Mouse)	O70138	1
NID1_MOUSE	Nidogen-1 precursor (Entactin) - Mus musculus (Mouse)	P10493	1
Q3U4F5_MOUSE	NOD-derived CD11c +ve dendritic cells cDNA, RIKEN full-length enriched library, clone:F630013G06 product:metallophosphoesterase 1, full insert sequence - Mus musculus (Mouse)	Q3U4F5	1
A2ALI0_MOUSE	Novel protein - Mus musculus (Mouse)	A2ALI0	1
A2AMM0_MOUSE	Novel protein - Mus musculus (Mouse)	A2AMM0	2
A2AAQ1_MOUSE	Novel protein containing a zinc finger C3HC4 type (RING finger) domain (D11Ertd759e: DNA segment, Chr 11, ERATO Doi 759, expressed) (Fragment) - Mus musculus (Mouse)	A2AAQ1	1
Q5SPX8_MOUSE	Novel protein, ortholog of human EBP50-PDZ interactor EPI64 - Mus musculus (Mouse)	Q5SPX8	1
Q6P9K9_MOUSE	Nrxn3 protein - Mus musculus (Mouse)	Q6P9K9	1
NCOA1_MOUSE	Nuclear receptor coactivator 1 (EC 2.3.1.48) (NCoA-1) (Steroid receptor coactivator 1) (SRC-1) (Nuclear receptor coactivator protein 1) (mNRC-1) - Mus musculus (Mouse)	P70365	1
NUCL_MOUSE	Nucleolin (Protein C23) - Mus musculus (Mouse)	P09405	1
NDKA_MOUSE	Nucleoside diphosphate kinase A (EC 2.7.4.6) (NDK A) (NDP kinase A) (Tumor metastatic process-associated protein) (Metastasis inhibition factor NM23) (NDPK-A) (nm23-M1) - Mus musculus (Mouse)	P15532	1
NDKB_MOUSE	Nucleoside diphosphate kinase B (EC 2.7.4.6) (NDK B) (NDP kinase B) (nm23-M2) (P18) - Mus musculus (Mouse)	Q01768	1
NUD16_MOUSE	Nucleoside diphosphate-linked moiety X motif 16 (EC 3.6.1.-) (Nudix motif 16) - Mus musculus (Mouse)	Q6P3D0	1
Q14BX3_MOUSE	Nudt17 protein - Mus musculus (Mouse)	Q14BX3	2
Q7TR82_MOUSE	Olfactory receptor Olfr1040 - Mus musculus (Mouse)	Q7TR82	1
A2AMF6_MOUSE	Origin recognition complex subunit 3-like (S. cerevisiae) (Fragment) - Mus musculus (Mouse)	A2AMF6	1
Q5SVX9_MOUSE	Oxoglutarate dehydrogenase (Lipoamide) - Mus musculus (Mouse)	Q5SVX9	1
PRRX1_MOUSE	Paired mesoderm homeobox protein 1 (PRX-1) (Paired-related homeobox protein 1) (Homeobox protein mHox) (Homeobox protein K-2) - Mus musculus (Mouse)	P63013	1
P70261_MOUSE	Paladin protein - Mus musculus (Mouse)	P70261	1
PPIA_MOUSE	Peptidyl-prolyl cis-trans isomerase A (EC 5.2.1.8) (PPIase A) (Rotamase A) (Cyclophilin A) (Cyclosporin A-binding protein) (SP18) - Mus musculus (Mouse)	P17742	2
PERI_MOUSE	Peripherin - Mus musculus (Mouse)	P15331	1
A2BG65_MOUSE	Perlecan (Heparan sulfate proteoglycan 2) - Mus musculus (Mouse)	A2BG65	1
PRDX1_MOUSE	Peroxiredoxin-1 (EC 1.11.1.15) (Thioredoxin peroxidase 2) (Thioredoxin-dependent peroxide reductase 2) (Osteoblast-specific factor 3) (OSF-3) (Macrophage 23 kDa stress protein) - Mus musculus (Mouse)	P35700	1
PRDX2_MOUSE	Peroxiredoxin-2 (EC 1.11.1.15) (Thioredoxin peroxidase 1) (Thioredoxin-dependent peroxide reductase 1) (Thiol-specific antioxidant protein) (TSA) - Mus musculus (Mouse)	Q61171	1
PRDX5_MOUSE	Peroxiredoxin-5, mitochondrial precursor (EC 1.11.1.15) (Prx-V) (Peroxisomal antioxidant enzyme) (PLP) (Thioredoxin reductase) (Thioredoxin peroxidase PMP20) (Antioxidant enzyme B166) (AOEB166) (Liver tissue 2D-page spot 2D-0014IV) - Mus musculus (Mouse)	P99029	1
DHB4_MOUSE	Peroxisomal multifunctional enzyme type 2 (MFE-2) (D-bifunctional protein) (DBP) (17-beta-hydroxysteroid dehydrogenase 4) (17-beta-HSD 4) (D-3-hydroxyacyl-CoA dehydratase) (EC 4.2.1.107) (3-alpha,7-alpha,12-alpha-trihydroxy-5-beta-cholest-24-enoyl-CoA hyd	P51660	1
A2AFC7_MOUSE	PHD finger protein 16 - Mus musculus (Mouse)	A2AFC7	1
Q9EPS6_MOUSE	Pheromone receptor V3R7 (Vomeronasal 1 receptor, D7) - Mus musculus (Mouse)	Q9EPS6	1
MPCP_MOUSE	Phosphate carrier protein, mitochondrial precursor (PTP) (Solute carrier family 25 member 3) - Mus musculus (Mouse)	Q8VEM8	7
PGM1_MOUSE	Phosphoglucomutase-1 (EC 5.4.2.2) (Glucose phosphomutase 1) (PGM 1) - Mus musculus (Mouse)	Q9D0F9	1
PGK1_MOUSE	Phosphoglycerate kinase 1 (EC 2.7.2.3) - Mus musculus (Mouse)	P09411	4
PGAM1_MOUSE	Phosphoglycerate mutase 1 (EC 5.4.2.1) (EC 5.4.2.4) (EC 3.1.3.13) (Phosphoglycerate mutase isozyme B) (PGAM-B) (BPG-dependent PGAM 1) - Mus musculus (Mouse)	Q9DBJ1	2
PGAM2_MOUSE	Phosphoglycerate mutase 2 (EC 5.4.2.1) (EC 5.4.2.4) (EC 3.1.3.13) (Phosphoglycerate mutase isozyme M) (PGAM-M) (BPG-dependent PGAM 2) (Muscle-specific phosphoglycerate mutase) - Mus musculus (Mouse)	O70250	3
PLM_MOUSE	Phospholemman precursor (FXYD domain-containing ion transport regulator 1) - Mus musculus (Mouse)	Q9Z239	1
Q6T3A5_MOUSE	PKHD1 - Mus musculus (Mouse)	Q6T3A5	1
PAIRB_MOUSE	Plasminogen activator inhibitor 1 RNA-binding protein (PAI1 RNA-binding protein 1) (PAI-RBP1) (SERPINE1 mRNA-binding protein 1) - Mus musculus (Mouse)	Q9CY58	3
CD36_MOUSE	Platelet glycoprotein 4 (Platelet glycoprotein IV) (GPIV) (GPIIIB) (CD36 antigen) (PAS IV) (PAS-4 protein) - Mus musculus (Mouse)	Q08857	2
PKHC1_MOUSE	Pleckstrin homology domain-containing family C member 1 (Kindlin-2) - Mus musculus (Mouse)	Q8CIB5	1
PLEC1_MOUSE	Plectin-1 (Plectin-6) (PLTN) (PCN) - Mus musculus (Mouse)	Q9QXS1	5
PTRF_MOUSE	Polymerase I and transcript release factor - Mus musculus (Mouse)	O54724	2
GALT1_MOUSE	Polypeptide N-acetylgalactosaminyltransferase 1 (EC 2.4.1.41) (Protein-UDP acetylgalactosaminyltransferase 1) (UDP-GalNAc:polypeptide N-acetylgalactosaminyltransferase 1) (Polypeptide GalNAc transferase 1) (GalNAc-T1) (pp-GaNTase 1) [Contains: Polypeptide	O08912	1
KCNQ3_MOUSE	Potassium voltage-gated channel subfamily KQT member 3 (Voltage-gated potassium channel subunit Kv7.3) (Potassium channel subunit alpha KvLQT3) (KQT-like 3) - Mus musculus (Mouse)	Q8K3F6	1
PRDM1_MOUSE	PR domain zinc finger protein 1 (PR domain-containing protein 1) (Beta-interferon gene positive-regulatory domain I-binding factor) (BLIMP-1) - Mus musculus (Mouse)	Q60636	1
DDX17_MOUSE	Probable ATP-dependent RNA helicase DDX17 (EC 3.6.1.-) (DEAD box protein 17) - Mus musculus (Mouse)	Q501J6	1
EGF_MOUSE	Pro-epidermal growth factor precursor (EGF) [Contains: Epidermal growth factor] - Mus musculus (Mouse)	P01132	1
PDC10_MOUSE	Programmed cell death protein 10 (TF-1 cell apoptosis-related protein 15) - Mus musculus (Mouse)	Q8VE70	1
PHB_MOUSE	Prohibitin (B-cell receptor-associated protein 32) (BAP 32) - Mus musculus (Mouse)	P67778	2
PHB2_MOUSE	Prohibitin-2 (B-cell receptor-associated protein BAP37) (Repressor of estrogen receptor activity) - Mus musculus (Mouse)	O35129	1
PRR6_MOUSE	Proline-rich protein 6 - Mus musculus (Mouse)	Q9CXS4	1
REL1_MOUSE	Prorelaxin 1 precursor [Contains: Relaxin B chain; Relaxin A chain] - Mus musculus (Mouse)	P47932	1
DIAP1_MOUSE	Protein diaphanous homolog 1 (Diaphanous-related formin-1) (DRF1) (mDIA1) (p140mDIA) - Mus musculus (Mouse)	O08808	2
PARK7_MOUSE	Protein DJ-1 (Parkinson disease protein 7 homolog) - Mus musculus (Mouse)	Q99LX0	1
MAX_MOUSE	Protein max (Myc-associated factor X) (Protein myn) (Myc-binding novel HLH/LZ protein) - Mus musculus (Mouse)	P28574	1
NIPS2_MOUSE	Protein NipSnap2 (Glioblastoma amplified sequence) - Mus musculus (Mouse)	O55126	7
PTDSR_MOUSE	Protein PTDSR (Phosphatidylserine receptor) (Apoptotic cell clearance receptor PtdSerR) - Mus musculus (Mouse)	Q9ERI5	2
RMI1_MOUSE	Protein RMI1 homolog - Mus musculus (Mouse)	Q9D4G9	1
S10AB_MOUSE	Protein S100-A11 (S100 calcium-binding protein A11) (Protein S100C) (Calgizzarin) (Endothelial monocyte-activating polypeptide) (EMAP) - Mus musculus (Mouse)	P50543	2
WNT3A_MOUSE	Protein Wnt-3a precursor - Mus musculus (Mouse)	P27467	1
TGM2_MOUSE	Protein-glutamine gamma-glutamyltransferase 2 (EC 2.3.2.13) (Tissue transglutaminase) (TGase C) (TGC) (TG(C)) (Transglutaminase-2) - Mus musculus (Mouse)	P21981	1
DHX29_MOUSE	Putative ATP-dependent RNA helicase DHX29 (EC 3.6.1.-) (DEAH box protein 29) - Mus musculus (Mouse)	Q6PGC1	1
INOC1_MOUSE	Putative DNA helicase INO80 complex homolog 1 (EC 3.6.1.-) - Mus musculus (Mouse)	Q6ZPV2	1
GTPB9_MOUSE	Putative GTP-binding protein 9 - Mus musculus (Mouse)	Q9CZ30	3
Q91XW2_MOUSE	Putative ubiquitin-specific protease - Mus musculus (Mouse)	Q91XW2	1
ODPA_MOUSE	Pyruvate dehydrogenase E1 component alpha subunit, somatic form, mitochondrial precursor (EC 1.2.4.1) (PDHE1-A type I) - Mus musculus (Mouse)	P35486	8
ODPB_MOUSE	Pyruvate dehydrogenase E1 component subunit beta, mitochondrial precursor (EC 1.2.4.1) (PDHE1-B) - Mus musculus (Mouse)	Q9D051	6
ODPX_MOUSE	Pyruvate dehydrogenase protein X component, mitochondrial precursor (Dihydrolipoamide dehydrogenase-binding protein of pyruvate dehydrogenase complex) (Lipoyl-containing pyruvate dehydrogenase complex component X) - Mus musculus (Mouse)	Q8BKZ9	3
KPYM_MOUSE	Pyruvate kinase isozyme M2 (EC 2.7.1.40) - Mus musculus (Mouse)	P52480	5
RADI_MOUSE	Radixin (ESP10) - Mus musculus (Mouse)	P26043	1
RAB14_MOUSE	Ras-related protein Rab-14 - Mus musculus (Mouse)	Q91V41	1
Q5QGU0_MOUSE	Receptor expression enhancing protein 5 - Mus musculus (Mouse)	Q5QGU0	2
RGS14_MOUSE	Regulator of G-protein signaling 14 (RGS14) (RAP1/RAP2-interacting protein) - Mus musculus (Mouse)	P97492	1
Q99KD9_MOUSE	Rhbdd1 protein - Mus musculus (Mouse)	Q99KD9	1
Q8K052_MOUSE	Rrn3 protein (Fragment) - Mus musculus (Mouse)	Q8K052	1
SRCA_MOUSE	Sarcalumenin precursor - Mus musculus (Mouse)	Q7TQ48	6
AT2A1_MOUSE	Sarcoplasmic/endoplasmic reticulum calcium ATPase 1 (EC 3.6.3.8) (Calcium pump 1) (SERCA1) (SR Ca(2+)-ATPase 1) (Calcium-transporting ATPase sarcoplasmic reticulum type, fast twitch skeletal muscle isoform) (Endoplasmic reticulum class 1/2 Ca(2+) ATPase)	Q8R429	10
AT2A2_MOUSE	Sarcoplasmic/endoplasmic reticulum calcium ATPase 2 (EC 3.6.3.8) (Calcium pump 2) (SERCA2) (SR Ca(2+)-ATPase 2) (Calcium-transporting ATPase sarcoplasmic reticulum type, slow twitch skeletal muscle isoform) (Endoplasmic reticulum class 1/2 Ca(2+) ATPase)	O55143	14
SPA3K_MOUSE	Serine protease inhibitor A3K precursor (Contrapsin) (Serpin A3K) (SPI-2) - Mus musculus (Mouse)	P07759	2
ATR_MOUSE	Serine/threonine-protein kinase ATR (EC 2.7.11.1) (Ataxia telangiectasia and Rad3-related protein) - Mus musculus (Mouse)	Q9JKK8	1
TRFE_MOUSE	Serotransferrin precursor (Transferrin) (Siderophilin) (Beta-1-metal-binding globulin) - Mus musculus (Mouse)	Q921I1	2
SERPH_MOUSE	Serpin H1 precursor (Collagen-binding protein) (Colligin) (47 kDa heat shock protein) (Serine protease inhibitor J6) - Mus musculus (Mouse)	P19324	1
ALBU_MOUSE	Serum albumin precursor - Mus musculus (Mouse)	P07724	8
ACADS_MOUSE	Short-chain specific acyl-CoA dehydrogenase, mitochondrial precursor (EC 1.3.99.2) (SCAD) (Butyryl-CoA dehydrogenase) - Mus musculus (Mouse)	Q07417	2
SGOL1_MOUSE	Shugoshin-like 1 - Mus musculus (Mouse)	Q9CXH7	1
STAT3_MOUSE	Signal transducer and activator of transcription 3 (Acute-phase response factor) - Mus musculus (Mouse)	P42227	1
Q6DIC0_MOUSE	Smarca2 protein - Mus musculus (Mouse)	Q6DIC0	1
SCN9A_MOUSE	Sodium channel protein type 9 subunit alpha (Sodium channel protein type IX subunit alpha) (Voltage-gated sodium channel subunit alpha Nav1.7) (Peripheral sodium channel 1) (PN1) - Mus musculus (Mouse)	Q62205	1
A2AJZ2_MOUSE	Sodium channel voltage-gated type II alpha 1 - Mus musculus (Mouse)	A2AJZ2	1
AT1A1_MOUSE	Sodium/potassium-transporting ATPase alpha-1 chain precursor (EC 3.6.3.9) (Sodium pump 1) (Na(+)/K(+) ATPase 1) - Mus musculus (Mouse)	Q8VDN2	5
AT1B1_MOUSE	Sodium/potassium-transporting ATPase subunit beta-1 (Sodium/potassium-dependent ATPase beta-1 subunit) - Mus musculus (Mouse)	P14094	2
Q8K1C7_MOUSE	Solute carrier family 16 (Monocarboxylic acid transporters), member 14 - Mus musculus (Mouse)	Q8K1C7	1
Q8CHU0_MOUSE	Sorbin and SH3 domain containing 2 - Mus musculus (Mouse)	Q8CHU0	1
SPRL1_MOUSE	SPARC-like protein 1 precursor (Matrix glycoprotein Sc1) (Extracellular matrix protein 2) - Mus musculus (Mouse)	P70663	1
SPTA2_MOUSE	Spectrin alpha chain, brain (Spectrin, non-erythroid alpha chain) (Alpha-II spectrin) (Fodrin alpha chain) - Mus musculus (Mouse)	P16546	5
SPTB2_MOUSE	Spectrin beta chain, brain 1 (Spectrin, non-erythroid beta chain 1) (Beta-II spectrin) (Fodrin beta chain) - Mus musculus (Mouse)	Q62261	5
SLK_MOUSE	STE20-like serine/threonine-protein kinase (EC 2.7.11.1) (STE20-like kinase) (STE20-related serine/threonine-protein kinase) (STE20-related kinase) (mSLK) (Serine/threonine-protein kinase 2) (STE20-related kinase SMAK) (Etk4) - Mus musculus (Mouse)	O54988	1
GRP75_MOUSE	Stress-70 protein, mitochondrial precursor (75 kDa glucose-regulated protein) (GRP 75) (Peptide-binding protein 74) (PBP74) (P66 MOT) (Mortalin) - Mus musculus (Mouse)	P38647	4
DHSA_MOUSE	Succinate dehydrogenase [ubiquinone] flavoprotein subunit, mitochondrial precursor (EC 1.3.5.1) (Fp) (Flavoprotein subunit of complex II) - Mus musculus (Mouse)	Q8K2B3	6
DHSB_MOUSE	Succinate dehydrogenase [ubiquinone] iron-sulfur protein, mitochondrial precursor (EC 1.3.5.1) (Ip) (Iron-sulfur subunit of complex II) - Mus musculus (Mouse)	Q9CQA3	4
SUCB1_MOUSE	Succinyl-CoA ligase [ADP-forming] beta-chain, mitochondrial precursor (EC 6.2.1.5) (Succinyl-CoA synthetase, betaA chain) (SCS-betaA) (ATP-specific succinyl-CoA synthetase subunit beta) - Mus musculus (Mouse)	Q9Z2I9	6
SUCA_MOUSE	Succinyl-CoA ligase [GDP-forming] subunit alpha, mitochondrial precursor (EC 6.2.1.4) (Succinyl-CoA synthetase subunit alpha) (SCS-alpha) - Mus musculus (Mouse)	Q9WUM5	2
SCOT_MOUSE	Succinyl-CoA:3-ketoacid-coenzyme A transferase 1, mitochondrial precursor (EC 2.8.3.5) (Somatic-type succinyl CoA:3-oxoacid CoA-transferase) (Scot-S) - Mus musculus (Mouse)	Q9D0K2	1
SODC_MOUSE	Superoxide dismutase [Cu-Zn] (EC 1.15.1.1) - Mus musculus (Mouse)	P08228	1
SODM_MOUSE	Superoxide dismutase [Mn], mitochondrial precursor (EC 1.15.1.1) - Mus musculus (Mouse)	P09671	3
SYNP2_MOUSE	Synaptopodin-2 (Myopodin) - Mus musculus (Mouse)	Q91YE8	1
SYTL5_MOUSE	Synaptotagmin-like protein 5 - Mus musculus (Mouse)	Q80T23	1
TLN1_MOUSE	Talin-1 - Mus musculus (Mouse)	P26039	2
TLN2_MOUSE	Talin-2 - Mus musculus (Mouse)	Q71LX4	2
A2BH84_MOUSE	Tankyrase 1 binding protein 1 - Mus musculus (Mouse)	A2BH84	1
TADBP_MOUSE	TAR DNA-binding protein 43 (TDP-43) - Mus musculus (Mouse)	Q921F2	1
TBX3_MOUSE	T-box transcription factor TBX3 (T-box protein 3) - Mus musculus (Mouse)	P70324	1
TCPA1_MOUSE	T-complex protein 1 subunit alpha A (TCP-1-alpha) (CCT-alpha) (Tailless complex polypeptide 1A) (TCP-1-A) - Mus musculus (Mouse)	P11984	1
TCPB_MOUSE	T-complex protein 1 subunit beta (TCP-1-beta) (CCT-beta) - Mus musculus (Mouse)	P80314	2
TCPG_MOUSE	T-complex protein 1 subunit gamma (TCP-1-gamma) (CCT-gamma) (Matricin) (mTRiC-P5) - Mus musculus (Mouse)	P80318	1
RIF1_MOUSE	Telomere-associated protein RIF1 (Rap1-interacting factor 1 homolog) (mRif1) - Mus musculus (Mouse)	Q6PR54	1
TSN31_MOUSE	Tetraspanin-31 (Tspan-31) (Sarcoma amplified sequence homolog) - Mus musculus (Mouse)	Q9CQ88	1
THEM2_MOUSE	Thioesterase superfamily member 2 - Mus musculus (Mouse)	Q9CQR4	1
PRDX3_MOUSE	Thioredoxin-dependent peroxide reductase, mitochondrial precursor (EC 1.11.1.15) (Perioredoxin-3) (PRX III) (Antioxidant protein 1) (AOP-1) (Protein MER5) - Mus musculus (Mouse)	P20108	3
Q3TIE8_MOUSE	TIB-55 BB88 cDNA, RIKEN full-length enriched library, clone:I730035F24 product:dihydrolipoamide dehydrogenase, full insert sequence - Mus musculus (Mouse)	Q3TIE8	4
A2ASS5_MOUSE	Titin - Mus musculus (Mouse)	A2ASS5	86
ELOC_MOUSE	Transcription elongation factor B polypeptide 1 (RNA polymerase II transcription factor SIII subunit C) (SIII p15) (Elongin-C) (EloC) (Elongin 15 kDa subunit) (Stromal membrane-associated protein SMAP1B homolog) - Mus musculus (Mouse)	P83940	1
TFAM_MOUSE	Transcription factor A, mitochondrial precursor (mtTFA) (Testis-specific high mobility group protein) (TS-HMG) - Mus musculus (Mouse)	P40630	3
SP4_MOUSE	Transcription factor Sp4 - Mus musculus (Mouse)	Q62445	1
TAF2_MOUSE	Transcription initiation factor TFIID subunit 2 (Transcription initiation factor TFIID 150 kDa subunit) (TBP-associated factor 150 kDa) - Mus musculus (Mouse)	Q8C176	1
TERA_MOUSE	Transitional endoplasmic reticulum ATPase (TER ATPase) (15S Mg(2+)-ATPase p97 subunit) (Valosin-containing protein) (VCP) - Mus musculus (Mouse)	Q01853	2
TCTP_MOUSE	Translationally-controlled tumor protein (TCTP) (p23) (21 kDa polypeptide) (p21) - Mus musculus (Mouse)	P63028	2
TMEDA_MOUSE	Transmembrane emp24 domain-containing protein 10 precursor (Transmembrane protein Tmp21) (21 kDa transmembrane-trafficking protein) - Mus musculus (Mouse)	Q9D1D4	1
TM38A_MOUSE	Transmembrane protein 38A - Mus musculus (Mouse)	Q3TMP8	1
ECHB_MOUSE	Trifunctional enzyme subunit beta, mitochondrial precursor (TP-beta) [Includes: 3-ketoacyl-CoA thiolase (EC 2.3.1.16) (Acetyl-CoA acyltransferase) (Beta-ketothiolase)] - Mus musculus (Mouse)	Q99JY0	8
TPIS_MOUSE	Triosephosphate isomerase (EC 5.3.1.1) (TIM) (Triose-phosphate isomerase) - Mus musculus (Mouse)	P17751	6
TRI72_MOUSE	Tripartite motif-containing protein 72 (Mitsugumin-53) (Mg53) - Mus musculus (Mouse)	Q1XH17	3
MOD5_MOUSE	tRNA isopentenyltransferase, mitochondrial precursor (EC 2.5.1.8) (Isopentenyl-diphosphate:tRNA isopentenyltransferase) (IPP transferase) (IPTase) (IPPT) - Mus musculus (Mouse)	Q80UN9	1
Q3KP84_MOUSE	Tropomodulin 1 - Mus musculus (Mouse)	Q3KP84	1
TPM1_MOUSE	Tropomyosin-1 alpha chain (Alpha-tropomyosin) - Mus musculus (Mouse)	P58771	24
TNNC1_MOUSE	Troponin C, slow skeletal and cardiac muscles (TN-C) - Mus musculus (Mouse)	P19123	3
TNNI3_MOUSE	Troponin I, cardiac muscle (Cardiac troponin I) - Mus musculus (Mouse)	P48787	9
TNNT2_MOUSE	Troponin T, cardiac muscle (TnTc) (Cardiac muscle troponin T) (cTnT) - Mus musculus (Mouse)	P50752	9
TNNT1_MOUSE	Troponin T, slow skeletal muscle (TnTs) (Slow skeletal muscle troponin T) (sTnT) - Mus musculus (Mouse)	O88346	1
Q9Z1R9_MOUSE	Trypsinogen 16 (Protease, serine, 1) (Trypsin 1) - Mus musculus (Mouse)	Q9Z1R9	2
TBA1_MOUSE	Tubulin alpha-1 chain (Alpha-tubulin 1) (Alpha-tubulin isotype M-alpha-1) - Mus musculus (Mouse)	P68369	6
TBA2_MOUSE	Tubulin alpha-2 chain (Alpha-tubulin 2) (Alpha-tubulin isotype M-alpha-2) - Mus musculus (Mouse)	P05213	3
TBB2A_MOUSE	Tubulin beta-2A chain - Mus musculus (Mouse)	Q7TMM9	8
TBB2C_MOUSE	Tubulin beta-2C chain - Mus musculus (Mouse)	P68372	3
TBB5_MOUSE	Tubulin beta-5 chain - Mus musculus (Mouse)	P99024	1
Q91VA7_MOUSE	Tumor-related protein (Isocitrate dehydrogenase 3 (NAD+) beta) - Mus musculus (Mouse)	Q91VA7	1
O88493_MOUSE	Type VI collagen alpha 3 subunit - Mus musculus (Mouse)	O88493	8
UCRH_MOUSE	Ubiquinol-cytochrome c reductase complex 11 kDa protein, mitochondrial precursor (EC 1.10.2.2) (Mitochondrial hinge protein) (Cytochrome c1 nonheme 11 kDa protein) (Complex III subunit VIII) - Mus musculus (Mouse)	P99028	2
UCR6_MOUSE	Ubiquinol-cytochrome c reductase complex 14 kDa protein (EC 1.10.2.2) (Complex III subunit VI) - Mus musculus (Mouse)	Q9D855	4
UCR10_MOUSE	Ubiquinol-cytochrome c reductase complex 7.2 kDa protein (EC 1.10.2.2) (Cytochrome c1 nonheme 7 kDa protein) (Complex III subunit X) (7.2 kDa cytochrome c1-associated protein subunit) - Mus musculus (Mouse)	Q8R1I1	1
UCRQ_MOUSE	Ubiquinol-cytochrome c reductase complex ubiquinone-binding protein QP-C (EC 1.10.2.2) (Ubiquinol-cytochrome c reductase complex 9.5 kDa protein) (Complex III subunit VII) - Mus musculus (Mouse)	Q9CQ69	7
UCRI_MOUSE	Ubiquinol-cytochrome c reductase iron-sulfur subunit, mitochondrial precursor (EC 1.10.2.2) (Rieske iron-sulfur protein) (RISP) - Mus musculus (Mouse)	Q9CR68	5
UQCR1_MOUSE	Ubiquinol-cytochrome-c reductase complex core protein 1, mitochondrial precursor (EC 1.10.2.2) (Core I protein) - Mus musculus (Mouse)	Q9CZ13	9
UQCR2_MOUSE	Ubiquinol-cytochrome-c reductase complex core protein 2, mitochondrial precursor (EC 1.10.2.2) (Core protein II) (Complex III subunit II) - Mus musculus (Mouse)	Q9DB77	12
COQ9_MOUSE	Ubiquinone biosynthesis protein COQ9, mitochondrial precursor - Mus musculus (Mouse)	Q8K1Z0	2
UBIQ_MOUSE	Ubiquitin - Mus musculus (Mouse)	P62991	5
UBP43_MOUSE	Ubiquitin carboxyl-terminal hydrolase 43 (EC 3.1.2.15) (Ubiquitin thioesterase 43) (Ubiquitin-specific-processing protease 43) (Deubiquitinating enzyme 43) - Mus musculus (Mouse)	Q8BUM9	3
UBE1X_MOUSE	Ubiquitin-activating enzyme E1 X (Ubiquitin-activating enzyme E1) - Mus musculus (Mouse)	Q02053	1
UTF1_MOUSE	Undifferentiated embryonic cell transcription factor 1 - Mus musculus (Mouse)	Q6J1H4	1
Q5SXC3_MOUSE	Vascular endothelial zinc finger 1 (Fragment) - Mus musculus (Mouse)	Q5SXC3	1
ACADV_MOUSE	Very-long-chain specific acyl-CoA dehydrogenase, mitochondrial precursor (EC 1.3.99.-) (VLCAD) (MVLCAD) - Mus musculus (Mouse)	P50544	5
VIME_MOUSE	Vimentin - Mus musculus (Mouse)	P20152	12
VINC_MOUSE	Vinculin (Metavinculin) - Mus musculus (Mouse)	Q64727	8
Q5EBQ0_MOUSE	Voltage-dependent anion channel 3 (17 days embryo heart cDNA, RIKEN full-length enriched library, clone:I920080A02 product:voltage-dependent anion channel 3, full insert sequence) (16 days embryo heart cDNA, RIKEN full-length enriched library, clone:I9200	Q5EBQ0	1
VDAC1_MOUSE	Voltage-dependent anion-selective channel protein 1 (VDAC-1) (mVDAC1) (mVDAC5) (Outer mitochondrial membrane protein porin 1) (Plasmalemmal porin) - Mus musculus (Mouse)	Q60932	6
VDAC2_MOUSE	Voltage-dependent anion-selective channel protein 2 (VDAC-2) (mVDAC2) (mVDAC6) (Outer mitochondrial membrane protein porin 2) - Mus musculus (Mouse)	Q60930	4
CAC1S_MOUSE	Voltage-dependent L-type calcium channel subunit alpha-1S (Voltage-gated calcium channel subunit alpha Cav1.1) (Calcium channel, L type, alpha-1 polypeptide, isoform 3, skeletal muscle) - Mus musculus (Mouse)	Q02789	1
CAC1E_MOUSE	Voltage-dependent R-type calcium channel subunit alpha-1E (Voltage-gated calcium channel subunit alpha Cav2.3) (Calcium channel, L type, alpha-1 polypeptide, isoform 6) (Brain calcium channel II) (BII) - Mus musculus (Mouse)	Q61290	1
WDR24_MOUSE	WD repeat protein 24 - Mus musculus (Mouse)	Q8CFJ9	1
O70373_MOUSE	Xin (Cmya1 protein) - Mus musculus (Mouse)	O70373	2
ZCD1_MOUSE	Zinc finger CDGSH domain-containing protein 1 - Mus musculus (Mouse)	Q91WS0	3
Q7M6X9_MOUSE	Zinc finger protein 455 - Mus musculus (Mouse)	Q7M6X9	1

## Sheet: Study 4
Lam, L., Tsoutsman, T., Arthur, J., and Semsarian, C. (2010). Journal of molecular and cellular cardiology 48, 1014-1022.
Gene Symbol
Heat shock protein 1A
ATP synthase, H+ transporting, mitochondrial F0 complex, subunit F
Myosin regulatory light chain 2, ventricular/cardiac muscle isoform (MLC-2) (MLC-2v)
NADH dehydrogenase (ubiquinone) 1, alpha/beta subcomplex, 1
Prolyl 4-hydroxylase, beta polypeptide
Mitochondrial ribosomal protein L12
Myosin regulatory light chain 2, ventricular/cardiac muscle isoform (MLC-2) (MLC-2v)
S100 calcium binding protein A10 (calpactin)
S100 calcium binding protein A11 (calgizzarin)
Alpha-cardiac actin
Succinate dehydrogenase complex, subunit A,flavoprotein (Fp)
Desmin
Serine (or cysteine) proteinase inhibitor, clade A, member 3K
NADH dehydrogenase (ubiquinone) Fe-S protein 2
NADH dehydrogenase (ubiquinone) Fe-S protein 3
Myosin, light polypeptide 30
Tyrosine 3-monooxygenase/tryptophan 5-monooxygenase activat'ion protein, beta polypeptide
Tyrosine 3-monooxygenase/tryptophan 5-monooxygenase activation protein, epsilon polypeptide
ATP synthase, H+ transporting, mitochondrial F0 complex, subunit d
Dynein light chain roadblock-type 1
Cytochromecoxidase, subunit Va
Malate dehydrogenase 1, NAD (soluble)
Alpha-cardiac actin
Creatine kinase, mitochondrial 2
Carbonic anhydrase 2
Malate dehydrogenase 1, NAD (soluble)
Albumin
Gelsolin
Alpha-cardiac actin
